# Supplementary material for: Olfactory channels associated with the Drosophila maxillary palp mediate short- and long-range attraction
Source: eLife. 2016 May 23;5:e14925. doi: 10.7554/eLife.14925 (PMC4927298; doi:10.7554/eLife.14925)
Supplement: Figure 3—source data 1. — DOI: http://dx.doi.org/10.7554/eLife.14925.016 [file elife-14925-fig3-data1.xlsx]

## Sheet: 5-hexen-3-one-pb1A
	GC-SSR dose response curve
5-hexen-3-one	Log dilution 4							Log dilution 5							Log dilution 6							Log dilution 7
	T[ms]	F[Hz]	F[Hz]	F[Hz]	Average	SD		T[ms]	F[Hz]	F[Hz]	F[Hz]	Average	SD		T[ms]	F[Hz]	F[Hz]	F[Hz]	Average	SD		T[ms]	F[Hz]	F[Hz]	F[Hz]	Average	SD
	150000	29.7	21	34.7	28.4667	6.93277		150000	22.4	20.5	20.5	21.1333	1.09697		150000	32.6	30.8	34.7	32.7	1.95192		150000	44.1	42.2	44.1	43.4667	1.09697
	150500	23.1	13.4	37.5	24.6667	12.1261		150500	25.6	23.9	19.2	22.9	3.31512		150500	33.1	29.7	33.1	31.9667	1.96299		150500	40.3	34.5	38.3	37.7	2.94618
	151000	26.4	24.6	34.5	28.5	5.27352		151000	22.3	24.2	16.8	21.1	3.84318		151000	28.6	26	30.2	28.2667	2.11975		151000	35.6	32.2	33.9	33.9	1.7
	151500	38	22.8	66.7	42.5	22.2933		151500	17.8	16	13.7	15.8333	2.05508		151500	31	31	31	31	0		151500	35.3	35.3	35.3	35.3	0
	152000	34.5	27.2	41.8	34.5	7.3		152000	14.1	12.6	9.4	12.0333	2.40069		152000	30.7	30.7	30.7	30.7	0		152000	35.6	31.8	35.6	34.3333	2.19393
	152500	32.4	26.7	42.4	33.8333	7.94754		152500	21.1	17.6	17.6	18.7667	2.02073		152500	33.3	33.3	33.3	33.3	0		152500	35.7	35.7	35.7	35.7	0
	153000	26.9	23	40.3	30.0667	9.07432		153000	25.4	23.8	20.6	23.2667	2.44404		153000	27.5	27.5	27.5	27.5	0		153000	36.2	34.4	36.2	35.6	1.03923
	153500	28	20.5	48.5	32.3333	14.4943		153500	18.8	16.5	16.5	17.2667	1.32791		153500	30.3	30.3	32.1	30.9	1.03923		153500	45.2	33.9	41.5	40.2	5.76108
	154000	29.2	18.2	45.5	30.9667	13.7355		154000	22.2	18.8	17.1	19.3667	2.59679		154000	32.7	30.8	32.7	32.0667	1.09697		154000	34.1	27.8	34.1	32	3.63731
	154500	27.2	24	35.7	28.9667	6.04676		154500	15.9	11.1	9.6	12.2	3.2909		154500	35.5	33.6	37.3	35.4667	1.85023		154500	26.3	23	26.3	25.2	1.90526
	155000	30.7	23.5	40.3	31.5	8.42852		155000	23.7	21.2	16.9	20.6	3.43948		155000	31.9	30.7	33.8	32.1333	1.56312		155000	27.2	25.2	27.2	26.5333	1.1547
	155500	29	21.7	45.5	32.0667	12.1928		155500	17	15.1	13.7	15.2667	1.6563		155500	34.2	34.2	34.2	34.2	0		155500	38.8	33.4	37	36.4	2.74955
	156000	31	22.4	57.5	36.9667	18.2949		156000	25.1	25.1	21.6	23.9333	2.02073		156000	34.2	34.2	34.2	34.2	0		156000	38.6	35.2	38.6	37.4667	1.96299
	156500	25.2	16.8	56.2	32.7333	20.7522		156500	21.9	21.9	16.6	20.1333	3.05996		156500	27.8	24.3	29.5	27.2	2.65141		156500	39.2	35.5	37.3	37.3333	1.85023
	157000	39.8	27.9	47.4	38.3667	9.8287		157000	14.4	14.4	13	13.9333	0.80829		157000	32.8	30.8	34.7	32.7667	1.95021		157000	30.5	22.8	24.8	26.0333	3.99541
	157500	35.6	23.8	61.3	40.2333	19.1745		157500	21.6	21.6	21.6	21.6	4.35117e-15		157500	38.8	36.8	38.8	38.1333	1.1547		157500	36.8	36.8	36.8	36.8	0
	158000	28.7	19.2	35.1	27.6667	8.00021		158000	24	16.6	14.6	18.4	4.95177		158000	41.8	36.2	40	39.3333	2.8589		158000	32.4	28.7	32.4	31.1667	2.1362
	158500	36	27.1	46.9	36.6667	9.91682		158500	20.1	18.3	14.6	17.6667	2.80416		158500	37.2	31.3	37.2	35.2333	3.40637		158500	32.2	30.4	32.2	31.6	1.03923
	159000	26.4	21.9	41.2	29.8333	10.0977		159000	15.1	15.1	13.2	14.4667	1.09697		159000	38.3	38.3	40.2	38.9333	1.09697		159000	25.8	25.8	25.8	25.8	0
	159500	26.5	12.4	57.5	32.1333	23.0717		159500	24.2	11.4	10.3	15.3	7.72722		159500	38.8	34.2	56.2	43.0667	11.604		159500	35.8	24.4	26.1	28.7667	6.15007
	160000	29.3	20.2	47.6	32.3667	13.955		160000	13.5	5	5	7.83333	4.90748		160000	27.8	25.8	29.8	27.8	2		160000	32.9	25.6	29.2	29.2333	3.65011
	160500	26.1	16.8	37.5	26.8	10.3677		160500	15.7	11	9	11.9	3.43948		160500	33.2	29.2	33.2	31.8667	2.3094		160500	29	29	29	29	0
	161000	28.5	18.8	46.3	31.2	13.9474		161000	15.2	10	8.5	11.2333	3.51615		161000	28.7	23.6	30.4	27.5667	3.53883		161000	32.1	23	23	26.0333	5.25389
	161500	28.6	22.8	38.2	29.8667	7.77775		161500	15.5	9.9	9.9	11.7667	3.23316		161500	26.5	24.6	26.5	25.8667	1.09697		161500	64.1	19.7	26.3	36.7	23.9575
	162000	27.1	25.2	34.8	29.0333	5.08363		162000	20	16.9	15.4	17.4333	2.34592		162000	24.7	22.9	24.7	24.1	1.03923		162000	37.7	25.8	33.8	32.4333	6.06658
	162500	31.7	22.8	35.5	30	6.51844		162500	25.1	23.3	21.5	23.3	1.8		162500	26.2	24.3	24.3	24.9333	1.09697		162500	35.5	30.1	30.1	31.9	3.11769
	163000	29.1	23.9	42.7	31.9	9.70773		163000	15.6	13.7	13.7	14.3333	1.09697		163000	23.6	21.8	25.4	23.6	1.8		163000	34	28.7	30.5	31.0667	2.69506
	163500	27	23.4	36	28.8	6.48999		163500	14.6	14.6	9.3	12.8333	3.05996		163500	22.2	22.2	24.7	23.0333	1.44338		163500	27.9	26.1	27.9	27.3	1.03923
	164000	33.4	26	48.3	35.9	11.3583		164000	24.2	22.3	17.2	21.2333	3.61985		164000	29.6	27.9	34.6	30.7	3.48281		164000	26.2	26.2	26.2	26.2	0
	164500	38.5	31.2	47.6	39.1	8.21645		164500	17.9	11.9	8.9	12.9	4.58258		164500	22.3	20.4	24.2	22.3	1.9		164500	18.6	18.6	18.6	18.6	0
	165000	26.5	22.1	36.1	28.2333	7.15914		165000	14.1	14.1	11.6	13.2667	1.44338		165000	31.8	30.1	31.8	31.2333	0.981495		165000	29.4	27.5	29.4	28.7667	1.09697
	165500	31.2	21.4	42.9	31.8333	10.764		165500	32.9	27.1	21.6	27.2	5.65066		165500	19.5	19.5	19.5	19.5	0		165500	25.9	22.5	24.2	24.2	1.7
	166000	30.6	22.3	34.4	29.1	6.18789		166000	12.7	11.1	8.6	10.8	2.0664		166000	31.9	30.1	31.9	31.3	1.03923		166000	23.9	20.9	20.9	21.9	1.73205
	166500	28	21.4	44.8	31.4	12.0648		166500	9.7	8.1	6.5	8.1	1.6		166500	25.5	25.5	27.3	26.1	1.03923		166500	29.2	26.2	27.7	27.7	1.5
	167000	23.9	18.4	40.5	27.6	11.5052		167000	20.2	13.5	10.2	14.6333	5.09542		167000	30.4	28.5	32.3	30.4	1.9		167000	19.2	16.7	18.3	18.0667	1.26623
	167500	24.4	18.8	30.4	24.5333	5.80115		167500	20.2	15.6	14	16.6	3.2187		167500	25.3	23.5	27.2	25.3333	1.85023		167500	24.6	18.5	21.6	21.5667	3.05014
	168000	29.3	22	45.9	32.4	12.2479		168000	11.6	11.6	6.7	9.96667	2.82902		168000	29.8	29.8	29.8	29.8	0		168000	19.1	19.1	19.1	19.1	0
	168500	27.1	19.9	38	28.3333	9.11281		168500	22.5	15.6	10.4	16.1667	6.06987		168500	24.2	22.5	24.2	23.6333	0.981495		168500	28.8	26.9	28.8	28.1667	1.09697
	169000	25.3	18.5	36.2	26.6667	8.92879		169000	21.3	16.4	12	16.5667	4.65224		169000	23	21.4	26.3	23.5667	2.49867		169000	22.8	21.3	22.8	22.3	0.866025
	169500	28.4	20.5	35.5	28.1333	7.50355		169500	22.3	14.9	13.3	16.8333	4.80139		169500	21.2	19.5	21.2	20.6333	0.981495		169500	27.4	23.8	27.4	26.2	2.07846
	170000	28.4	23.2	41.8	31.1333	9.59653		170000	18.6	10.9	10.9	13.4667	4.4456		170000	24.8	24.8	24.8	24.8	0		170000	31.7	26.1	31.7	29.8333	3.23316
	170500	27.2	18.9	32.7	26.2667	6.94718		170500	7.5	5.6	5.6	6.23333	1.09697		170500	26.4	24.6	26.4	25.8	1.03923		170500	26.6	24.7	26.6	25.9667	1.09697
	171000	26.3	18.6	45.2	30.0333	13.6873		171000	17.5	10.2	10.2	12.6333	4.21466		171000	28.8	23	28.8	26.8667	3.34863		171000	31.8	27.9	29.9	29.8667	1.95021
	171500	32.6	27.6	49.8	36.6667	11.6453		171500	15.2	10.2	10.2	11.8667	2.88675		171500	22.5	21.3	22.5	22.1	0.69282		171500	33.1	31.4	33.1	32.5333	0.981495
	172000	23.7	23.7	44.4	30.6	11.9512		172000	18.9	13.2	13.2	15.1	3.2909		172000	31.8	29.9	33.9	31.8667	2.00083		172000	26.8	23.2	25	25	1.8
	172500	25.6	21.9	43.9	30.4667	11.7798		172500	20.5	15.8	14.2	16.8333	3.27465		172500	34.7	31.1	34.7	33.5	2.07846		172500	25.4	25.4	25.4	25.4	4.35117e-15
	173000	22.8	12.3	31	22.0333	9.37354		173000	13.9	10.8	8.1	10.9333	2.9023		173000	26.5	22.8	26.5	25.2667	2.1362		173000	27.9	27.9	27.9	27.9	4.35117e-15
	173500	23.8	20.4	31.7	25.3	5.79741		173500	15.1	12.3	9.6	12.3333	2.75015		173500	29.7	26	29.7	28.4667	2.1362		173500	33.1	31.3	33.1	32.5	1.03923
	174000	33.3	23.3	59.9	38.8333	18.917		174000	14.4	8.9	8.5	10.6	3.29697		174000	27.3	21.3	27.3	25.3	3.4641		174000	26.4	24.5	24.5	25.1333	1.09697
	174500	36.5	25	50	37.1667	12.5133		174500	26.1	24.3	22.6	24.3333	1.75024		174500	38.2	32.7	53.2	41.3667	10.6105		174500	42.4	33.1	33.1	36.2	5.36936
	175000	34.8	25.1	50.3	36.7333	12.7108		175000	24.5	20.7	20.7	21.9667	2.19393		175000	31.9	24.4	44.4	33.5667	10.1036		175000	29.2	24	25.8	26.3333	2.64071
	175500	31.3	25.1	49	35.1333	12.4026		175500	17.5	13.5	11.6	14.2	3.01164		175500	25.3	14.4	42.4	27.3667	14.1139		175500	25.5	23.6	23.6	24.2333	1.09697
	176000	31.8	24.4	56.2	37.4667	16.6401		176000	18	16.5	16.5	17	0.866025		176000	24.1	19.7	24.1	22.6333	2.54034		176000	31.2	25	26.7	27.6333	3.20364
	176500	35.2	27.3	47.2	36.5667	10.0201		176500	17.6	14.4	11.2	14.4	3.2		176500	34.6	28.8	36.5	33.3	4.01123		176500	79.4	29.8	37.3	48.8333	26.7358
	177000	32.9	21.9	49.3	34.7	13.7884		177000	24	18	16.4	19.4667	4.00666		177000	29.4	27.4	29.4	28.7333	1.1547		177000	33.8	31.9	31.9	32.5333	1.09697
	177500	32.4	25.6	47.6	35.2	11.2641		177500	16.1	9.4	8.7	11.4	4.08534		177500	40.7	35.1	38.9	38.2333	2.8589		177500	31.7	29.9	29.9	30.5	1.03923
	178000	35.5	21.6	53.2	36.7667	15.838		178000	24.3	18	14.9	19.0667	4.78992		178000	40.3	33.9	39.7	37.9667	3.53459		178000	29.7	24.1	25.9	26.5667	2.8589
	178500	35.3	27.2	54.9	39.1333	14.2423		178500	20.2	16.8	15.2	17.4	2.55343		178500	33.3	31.4	33.3	32.6667	1.09697		178500	48.8	22.5	26.2	32.5	14.2369
	179000	30.2	21.8	46.7	32.9	12.6677		179000	18.3	13.3	11.6	14.4	3.48281		179000	27.5	25.6	27.5	26.8667	1.09697		179000	64.5	25.1	32.4	40.6667	20.9605
	179500	26.2	18	34.4	26.2	8.2		179500	22.5	18.2	16.4	19.0333	3.13422		179500	38.2	32.5	38.2	36.3	3.2909		179500	27.5	27.5	27.5	27.5	0
	180000	25	16.3	53.5	31.6	19.4584		180000	16.4	13.2	13.2	14.2667	1.84752		180000	30.4	26.6	30.4	29.1333	2.19393		180000	23.7	21.7	23.7	23.0333	1.1547
	180500	27.8	23.1	29.6	26.8333	3.35609		180500	16.1	12.5	12.5	13.7	2.07846		180500	28.3	26.5	28.3	27.7	1.03923		180500	28.3	26.7	28.3	27.7667	0.92376
	181000	32.9	26.9	41.7	33.8333	7.44401		181000	10.8	9	7.2	9	1.8		181000	25	21.7	26.7	24.4667	2.54231		181000	36.2	30.5	34.4	33.7	2.91376
	181500	31	20	51	34	15.7162		181500	13.7	13.7	11.4	12.9333	1.32791		181500	26.6	26.6	26.6	26.6	4.35117e-15		181500	32.3	28.7	30.4	30.4667	1.80093
	182000	29.4	25.8	44.2	33.1333	9.75158		182000	21.8	20.2	18.5	20.1667	1.65025		182000	29.3	29.3	29.3	29.3	0		182000	25.3	25.3	25.3	25.3	0
	182500	29.7	24.4	42.2	32.1	9.13947		182500	21.4	16	11.6	16.3333	4.9085		182500	30.7	26.8	30.7	29.4	2.25167		182500	26.5	24.6	24.6	25.2333	1.09697
	183000	38.9	24.3	56.2	39.8	15.969		183000	17.7	13.3	11.6	14.2	3.14802		183000	32.1	25.6	32.1	29.9333	3.75278		183000	33.4	31.5	31.5	32.1333	1.09697
	183500	21.1	16.3	29.3	22.2333	6.57368		183500	24.2	17.3	17.3	19.6	3.98372		183500	30.4	26.9	30.4	29.2333	2.02073		183500	26.5	26.5	26.5	26.5	0
	184000	31.3	23.4	42.6	32.4333	9.65004		184000	25.2	17.3	15.7	19.4	5.08626		184000	31.3	31.3	35	32.5333	2.1362		184000	29.5	27.6	29.5	28.8667	1.09697
	184500	30.1	21.9	36	29.3333	7.0812		184500	18.7	18.7	18.7	18.7	0		184500	31.3	25.4	29.4	28.7	3.01164		184500	29.1	29.1	29.1	29.1	4.35117e-15
	185000	37.5	27.5	61	42	17.1974		185000	19	17.2	15.5	17.2333	1.75024		185000	25.1	25.1	26.8	25.6667	0.981495		185000	28.6	27	28.6	28.0667	0.92376
	185500	31.5	23.7	47.8	34.3333	12.2973		185500	19	17.1	13.3	16.4667	2.9023		185500	29.7	24.1	27.8	27.2	2.84781		185500	23.9	22.1	23.9	23.3	1.03923
	186000	28.7	21.8	38.5	29.6667	8.39186		186000	24.1	19.2	17.7	20.3333	3.34714		186000	30.6	30.6	30.6	30.6	4.35117e-15		186000	25.3	21.9	25.3	24.1667	1.96299
	186500	25.1	21.6	34.1	26.9333	6.44851		186500	16.1	11.2	11.2	12.8333	2.82902		186500	35.1	29.9	72.5	45.8333	23.2399		186500	31.3	29.5	29.5	30.1	1.03923
	187000	27.9	26	38.2	30.7	6.5643		187000	16.8	16.8	16.8	16.8	0		187000	31.5	22.2	52.6	35.4333	15.577		187000	22.9	19.1	22.9	21.6333	2.19393
	187500	26.3	22.8	61.7	36.9333	21.5198		187500	22.5	20.7	17.3	20.1667	2.64071		187500	26.6	26.6	30.4	27.8667	2.19393		187500	26.8	26.8	26.8	26.8	0
	188000	28.1	20.4	42.2	30.2333	11.0555		188000	9.4	9.4	6.5	8.43333	1.67432		188000	22.5	20.6	26.4	23.1667	2.95691		188000	22.6	22.6	22.6	22.6	4.35117e-15
	188500	29.2	19.9	43.1	30.7333	11.6758		188500	23	21.2	17.7	20.6333	2.69506		188500	31.2	29.3	31.2	30.5667	1.09697		188500	20.9	17.5	20.9	19.7667	1.96299
	189000	29.6	23.6	42.6	31.9333	9.71253		189000	18	16.2	14.4	16.2	1.8		189000	25.3	25.3	27.2	25.9333	1.09697		189000	34.8	29.3	31.2	31.7667	2.79344
	189500	33.1	21.5	48.1	34.2333	13.3362		189500	25.3	18.6	18.3	20.7333	3.95769		189500	30.9	25.6	32.8	29.7667	3.7314		189500	65.8	34.2	38.8	46.2667	17.072
	190000	29	25.2	52.4	35.5333	14.73		190000	22.7	19.2	17.4	19.7667	2.69506		190000	24.1	20.4	26	23.5	2.84781		190000	39.7	22.3	24.1	28.7	9.5687
	190500	31.6	23.5	43.7	32.9333	10.1658		190500	14.6	13	13	13.5333	0.92376		190500	29.5	23.6	37.5	30.2	6.97639		190500	19	14.4	15.2	16.2	2.45764
	191000	32.3	24.8	56.2	37.7667	16.3983		191000	16.4	16.4	13.1	15.3	1.90526		191000	29.1	25.6	29.1	27.9333	2.02073		191000	27.9	21.1	24.3	24.4333	3.40196
	191500	30.8	25.3	55.2	37.1	15.9145		191500	17.7	17.7	16.6	17.3333	0.635085		191500	29.7	27.8	29.7	29.0667	1.09697		191500	20.5	18.7	18.7	19.3	1.03923
	192000	30.7	23	42.2	31.9667	9.66247		192000	18	14.7	14.7	15.8	1.90526		192000	25.1	21.5	25.1	23.9	2.07846		192000	57.1	34.5	36.2	42.6	12.5861
	192500	28.8	21.6	48.5	32.9667	13.9256		192500	18.9	15.2	13.2	15.7667	2.89194		192500	26.5	24.6	28.4	26.5	1.9		192500	64.5	32.2	35.6	44.1	17.7485
	193000	27.9	21.7	36.6	28.7333	7.48487		193000	19.5	16.3	13	16.2667	3.25013		193000	21.4	17.5	21.4	20.1	2.25167		193000	33.1	33.1	33.1	33.1	0
	193500	29.9	20.6	46.7	32.4	13.2284		193500	16.4	14.5	14.5	15.1333	1.09697		193500	33.2	28.2	31.5	30.9667	2.54231		193500	26.6	24.8	26.6	26	1.03923
	194000	36.5	25.6	68	43.3667	22.0183		194000	16.1	10.7	10.7	12.5	3.11769		194000	23.9	23.9	29	25.6	2.94449		194000	25.4	24.6	25.4	25.1333	0.46188
	194500	22.9	22.9	42.2	29.3333	11.1429		194500	16.8	16.2	14.4	15.8	1.249		194500	29.2	29.2	31.2	29.8667	1.1547		194500	28.9	27	28.9	28.2667	1.09697
	195000	31.2	27.5	38.6	32.4333	5.65184		195000	21.8	16.3	13	17.0333	4.4456		195000	26.3	21.1	28.2	25.2	3.6756		195000	20.7	18.9	20.7	20.1	1.03923
	195500	34.7	27.5	43.9	35.3667	8.2203		195500	26	24.2	20.4	23.5333	2.8589		195500	31.8	27.4	33.7	30.9667	3.23161		195500	23.2	21.4	23.2	22.6	1.03923
	196000	33.8	30	52.9	38.9	12.2723		196000	22	18.6	15.2	18.6	3.4		196000	25.7	22.3	27.5	25.1667	2.64071		196000	28.3	26.4	28.3	27.6667	1.09697
	196500	67.6	21.8	112.4	67.2667	45.3009		196500	41.5	35.6	33.7	36.9333	4.06735		196500	22.4	20.5	24.3	22.4	1.9		196500	26.5	24.6	26.5	25.8667	1.09697
	197000	119	19.3	123.5	87.2667	58.9038		197000	64.9	56.8	49	56.9	7.95047		197000	32.7	28	34.6	31.7667	3.39755		197000	20.6	18.7	20.6	19.9667	1.09697
	197500	116.3	61.7	120.5	99.5	32.803		197500	80	68.5	61	69.8333	9.56992		197500	36.6	29.2	38.5	34.7667	4.91359		197500	24.2	22.7	24.2	23.7	0.866025
	198000	87	37.5	90.9	71.8	29.7686		198000	71.9	66.2	62.1	66.7333	4.92172		198000	49.8	47.6	51.8	49.7333	2.10079		198000	26.2	22.5	26.2	24.9667	2.1362
	198500	67.6	15.1	75.8	52.8333	32.9342		198500	62.1	60.2	52.4	58.2333	5.14036		198500	41.3	37.6	41.3	40.0667	2.1362		198500	30.6	27	30.6	29.4	2.07846
	199000	58.8	8.5	70.4	45.9	32.9046		199000	65.4	59.5	51.8	58.9	6.81982		199000	43.3	37.9	48.8	43.3333	5.45008		199000	28.6	26.8	28.6	28	1.03923
	199500	62.5	21.3	64.5	49.4333	24.3847		199500	48.1	40.7	31.4	40.0667	8.36799		199500	39.5	35.6	65.4	46.8333	16.197		199500	22.5	22.5	22.5	22.5	0
	200000	66.2	17.2	74.1	52.5	30.8248		200000	45.9	43.9	40.7	43.5	2.62298		200000	36.2	31.2	61.3	42.9	16.1298		200000	41	39.1	41	40.3667	1.09697
	200500	125	58.8	129.9	104.567	39.7107		200500	51.3	45.2	37.3	44.6	7.01926		200500	54.9	26.5	80	53.8	26.767		200500	25.9	23.6	25.9	25.1333	1.32791
	201000	158.7	140.8	163.9	154.467	12.1179		201000	85.5	79.4	75.8	80.2333	4.9034		201000	33.3	29.2	42.6	35.0333	6.8661		201000	24.1	24.1	24.1	24.1	4.35117e-15
	201500	120.5	119	126.6	122.033	4.02534		201500	87.7	85.5	81.3	84.8333	3.25167		201500	38.6	30.2	38.6	35.8	4.84974		201500	46.5	40.7	42.6	43.2667	2.95691
	202000	100	86.2	104.2	96.8	9.41701		202000	71.4	73.5	63.7	69.5333	5.15978		202000	51	49	52.9	50.9667	1.95021		202000	29.1	26.5	29.1	28.2333	1.50111
	202500	92.6	76.9	103.1	90.8667	13.1857		202500	79.4	79.4	73.5	77.4333	3.40637		202500	61.7	61.7	63.7	62.3667	1.1547		202500	37.2	35.3	37.2	36.5667	1.09697
	203000	88.5	70.9	92.6	84	11.5287		203000	70.9	69	64.9	68.2667	3.06649		203000	55.9	54.1	55.9	55.3	1.03923		203000	55.6	35.2	42.6	44.4667	10.3273
	203500	79.4	69.4	79.4	76.0667	5.7735		203500	55.2	57.1	53.2	55.1667	1.95021		203500	54.1	52.1	54.1	53.4333	1.1547		203500	95.2	41.2	46.7	61.0333	29.7167
	204000	73	53.2	73	66.4	11.4315		204000	53.8	53.8	51.8	53.1333	1.1547		204000	52.6	50.8	56.5	53.3	2.91376		204000	73	28.7	32.4	44.7	24.5782
	204500	79.4	48.5	83.3	70.4	19.0659		204500	59.9	59.9	59.9	59.9	0		204500	54.3	50.5	54.6	53.1333	2.28546		204500	37.5	30.5	37.2	35.0667	3.95769
	205000	78.1	41.2	83.3	67.5333	22.9531		205000	49.5	47.6	44.1	47.0667	2.73922		205000	46.7	46.7	48.3	47.2333	0.92376		205000	40.8	35.1	38.9	38.2667	2.9023
	205500	69.4	52.1	71.4	64.3	10.6127		205500	49	46.9	44.1	46.6667	2.45832		205500	36.5	35.1	38.5	36.7	1.7088		205500	36.1	36.1	36.1	36.1	0
	206000	79.4	44.6	89.3	71.1	23.4774		206000	49.5	49.5	45.7	48.2333	2.19393		206000	45.2	43.3	47.2	45.2333	1.95021		206000	42.9	39.1	41	41	1.9
	206500	86.2	55.9	96.2	79.4333	20.9848		206500	55.9	55.9	50	53.9333	3.40637		206500	39.4	39.4	41.3	40.0333	1.09697		206500	90.9	37.2	42.7	56.9333	29.5443
	207000	83.3	52.4	83.3	73	17.8401		207000	52.6	52.6	50	51.7333	1.50111		207000	48.8	43.3	48.8	46.9667	3.17543		207000	80.6	45.7	53.2	59.8333	18.3713
	207500	75.2	54.6	84.7	71.5	15.3873		207500	54.9	52.9	49	52.2667	3.00056		207500	53.8	51.8	55.6	53.7333	1.90088		207500	38	30.4	36.1	34.8333	3.95517
	208000	71.9	45.9	77.5	65.1	16.8618		208000	46.5	46.5	44.6	45.8667	1.09697		208000	56.2	51.5	56.2	54.6333	2.71355		208000	34.8	31.3	34.8	33.6333	2.02073
	208500	73.5	34.1	73.5	60.3667	22.7476		208500	50	51.8	46.1	49.3	2.91376		208500	54.6	46.9	54.6	52.0333	4.4456		208500	42	40.2	40.2	40.8	1.03923
	209000	78.1	36.1	84	66.0667	26.119		209000	44.1	44.1	44.1	44.1	0		209000	47.2	45.2	52.6	48.3333	3.82797		209000	30.8	26.9	30.8	29.5	2.25167
	209500	73	33.2	75.2	60.4667	23.6392		209500	50.3	50.3	48.3	49.6333	1.1547		209500	44.2	40.3	44.4	42.9667	2.31157		209500	27.8	25.9	25.9	26.5333	1.09697
	210000	69.4	35.7	71.4	58.8333	20.059		210000	41.8	40	40	40.6	1.03923		210000	52.4	42.7	54.3	49.8	6.22174		210000	33.8	33.8	33.8	33.8	0
	210500	66.7	45	68.5	60.0667	13.0791		210500	43.7	43.7	39.8	42.4	2.25167		210500	44.6	42.7	46.5	44.6	1.9		210500	30.2	28.3	28.3	28.9333	1.09697
	211000	62.5	39.1	62.5	54.7	13.51		211000	41.5	39.7	39.7	40.3	1.03923		211000	34.1	34.1	34.1	34.1	0		211000	23.5	21.6	23.5	22.8667	1.09697
	211500	65.8	46.3	67.6	59.9	11.8123		211500	39.8	39.8	36.1	38.5667	2.1362		211500	44.4	38.5	46.5	43.1333	4.14769		211500	24.5	24.5	24.5	24.5	0
	212000	65.4	47.8	73	62.0667	12.9265		212000	40	40	40	40	0		212000	41	39.1	42.7	40.9333	1.80093		212000	27.8	25.9	25.9	26.5333	1.09697
	212500	67.6	45.2	73.5	62.1	14.9302		212500	44.2	42.2	40.3	42.2333	1.95021		212500	46.1	40.5	59.2	48.6	9.5974		212500	31.3	31.3	31.3	31.3	0
	213000	68.5	43.9	78.1	63.5	17.6397		213000	40	38	38	38.6667	1.1547		213000	44.2	38.2	53.8	45.4	7.86893		213000	28	28	28	28	0
	213500	64.9	43.9	70.9	59.9	14.1774		213500	41.3	41.3	39.5	40.7	1.03923		213500	51.5	40	59.2	50.2333	9.66247		213500	32.8	32.8	32.8	32.8	0
	214000	60.6	48.1	70.4	59.7	11.1772		214000	37.2	35.2	33.4	35.2667	1.90088		214000	31.9	28.6	31.9	30.8	1.90526		214000	32.9	32.9	32.9	32.9	0
	214500	61.3	42.7	63.3	55.7667	11.3602		214500	42.7	42.7	37.2	40.8667	3.17543		214500	23.9	22.2	25.6	23.9	1.7		214500	29.5	29.5	29.5	29.5	0
	215000	66.7	47.6	68.5	60.9333	11.582		215000	41.2	37.6	32.2	37	4.5299		215000	42.7	40.8	42.7	42.0667	1.09697		215000	34.1	30.3	32.3	32.2333	1.90088
	215500	56.8	45	61	54.2667	8.29538		215500	32.9	32.9	31.1	32.3	1.03923		215500	29.7	27.7	33.7	30.3667	3.05505		215500	28.9	28.9	28.9	28.9	4.35117e-15
	216000	64.5	54.6	68.5	62.5333	7.15565		216000	34.1	34.1	34.1	34.1	0		216000	31.7	29.9	31.7	31.1	1.03923		216000	28.4	26.7	26.7	27.2667	0.981495
	216500	56.5	42.9	62.5	53.9667	10.0426		216500	46.5	40.7	36.8	41.3333	4.88092		216500	35.6	30	52.6	39.4	11.7695		216500	45.5	41.5	45.5	44.1667	2.3094
	217000	58.8	48.8	62.5	56.7	7.08731		217000	24.7	24.7	24.7	24.7	0		217000	34.6	31	34.6	33.4	2.07846		217000	29.9	28	29.9	29.2667	1.09697
	217500	60.2	45.2	64.1	56.5	9.97848		217500	36.8	36.8	36.8	36.8	0		217500	29.7	26	29.7	28.4667	2.1362		217500	45.2	29.4	39.2	37.9333	7.9758
	218000	55.2	39.7	60.6	51.8333	10.8491		218000	27.7	26.3	24.5	26.1667	1.60416		218000	22.5	22.5	22.5	22.5	0		218000	50.5	28.3	32.9	37.2333	11.7172
	218500	54.9	41.3	62.9	53.0333	10.9203		218500	29.4	25.9	25.9	27.0667	2.02073		218500	21.1	21.1	21.1	21.1	0		218500	43.5	28.4	36	35.9667	7.55006
	219000	56.5	38.5	58.5	51.1667	11.0151		219000	30.7	29.1	29.1	29.6333	0.92376		219000	26.3	24.4	26.3	25.6667	1.09697		219000	42.4	38.6	40.5	40.5	1.9
	219500	59.9	40.7	63.7	54.7667	12.3294		219500	34.8	32.7	31	32.8333	1.90351		219500	34.4	32.7	36	34.3667	1.65025		219500	20.1	20.1	20.1	20.1	0
	220000	56.2	38.8	64.1	53.0333	12.9439		220000	34	31.3	29.6	31.6333	2.21886		220000	30.6	30.6	30.6	30.6	4.35117e-15		220000	28.4	23.4	25.1	25.6333	2.54231
	220500	54.9	42.9	58.5	52.1	8.16823		220500	31.8	28.1	28.1	29.3333	2.1362		220500	25.6	23.9	25.6	25.0333	0.981495		220500	50.3	33.6	33.6	39.1667	9.64175
	221000	47.4	43.7	53.2	48.1	4.78853		221000	35	29.7	29.7	31.4667	3.05996		221000	17.4	15.6	17.4	16.8	1.03923		221000	53.5	25	30.8	36.4333	15.062
	221500	49.5	41.8	53.2	48.1667	5.81578		221500	28.4	28.4	26.5	27.7667	1.09697		221500	34.7	28.9	36.6	33.4	4.01123		221500	32.5	22.9	28.7	28.0333	4.8346
	222000	51	40	62.1	51.0333	11.05		222000	24.4	24.4	22.8	23.8667	0.92376		222000	39.5	39.5	39.5	39.5	0		222000	30.2	19.7	28.4	26.1	5.61516
	222500	49.8	40.5	60.6	50.3	10.0593		222500	32.7	31	31	31.5667	0.981495		222500	15.4	15.4	15.4	15.4	0		222500	29.3	23.5	29.3	27.3667	3.34863
	223000	44.4	38.6	46.9	43.3	4.25793		223000	25.6	27.2	20.4	24.4	3.55528		223000	31.3	31.3	33	31.8667	0.981495		223000	36.6	29.2	34.7	33.5	3.84318
	223500	49.8	38.8	61	49.8667	11.1002		223500	24.9	28.4	24.9	26.0667	2.02073		223500	20.1	16.8	21.8	19.5667	2.54231		223500	29.2	24.7	28.2	27.3667	2.36291
	224000	43.5	39.7	46.1	43.1	3.2187		224000	30.4	30.4	28.5	29.7667	1.09697		224000	34.5	32.8	34.6	33.9667	1.0116		224000	36.8	32.5	34.8	34.7	2.15174
	224500	41.2	28.7	55.6	41.8333	13.4612		224500	33	33	31.1	32.3667	1.09697		224500	29.3	25.4	29.3	28	2.25167		224500	26.7	24.8	26.7	26.0667	1.09697
	225000	50.8	39.5	58.5	49.6	9.55667		225000	31.5	28.1	26.3	28.6333	2.64071		225000	24.3	22.5	24.3	23.7	1.03923		225000	23.3	23.3	23.3	23.3	0
	225500	43.9	34.4	47.6	41.9667	6.80906		225500	25.7	21.7	21.7	23.0333	2.3094		225500	19	17.1	19	18.3667	1.09697		225500	19.8	19.8	19.8	19.8	0
	226000	56.8	43.1	61	53.6333	9.36073		226000	22.9	21.3	19.6	21.2667	1.65025		226000	17.1	17.1	17.1	17.1	0		226000	24.6	18	21	21.2	3.30454
	226500	46.5	38.9	48.3	44.5667	4.98932		226500	23.4	21.3	19.4	21.3667	2.00083		226500	26.5	19.9	28.2	24.8667	4.38444		226500	28.3	26.5	26.5	27.1	1.03923
	227000	50.8	37.6	56.5	48.3	9.69484		227000	27.1	23.2	21.3	23.8667	2.95691		227000	30	24.4	31.9	28.7667	3.89915		227000	23.9	23.9	23.9	23.9	4.35117e-15
	227500	46.1	36.5	53.8	45.4667	8.66737		227500	27.3	24.1	24.1	25.1667	1.84752		227500	25.3	25.3	27	25.8667	0.981495		227500	32.2	28.3	32.2	30.9	2.25167
	228000	38.3	29.2	39.7	35.7333	5.70117		228000	22.2	22.2	20.5	21.6333	0.981495		228000	20.4	18.7	29.1	22.7333	5.57883		228000	36.2	28	34.2	32.8	4.27551
	228500	48.1	36.5	51.8	45.4667	7.98269		228500	20.2	20.2	20.2	20.2	0		228500	34.1	21.9	50.3	35.4333	14.2469		228500	41.3	31.8	35.6	36.2333	4.78156
	229000	44.1	32.4	47.6	41.3667	7.96011		229000	24.6	22.9	21.1	22.8667	1.75024		229000	31.3	27.4	37.2	31.9667	4.9339		229000	24.9	21.8	23.4	23.3667	1.55027
	229500	43.1	35.2	49	42.4333	6.92411		229500	26	24.2	24.2	24.8	1.03923		229500	39.5	36.2	39.5	38.4	1.90526		229500	23.7	21.9	23.7	23.1	1.03923
	230000	54.9	41.2	60.6	52.2333	9.97112		230000	27.2	29.2	23.4	26.6	2.94618		230000	27.6	23.9	27.6	26.3667	2.1362		230000	26.2	22.5	24.4	24.3667	1.85023
	230500	40.7	31.7	42.4	38.2667	5.75007		230500	23.9	19.4	17.9	20.4	3.1225		230500	29.7	26.2	29.7	28.5333	2.02073		230500	30.8	24.6	26.3	27.2333	3.20364
	231000	46.5	29.6	50.5	42.2	11.0937		231000	27	25.3	25.3	25.8667	0.981495		231000	26.1	25.4	29.9	27.1333	2.42143		231000	33.2	25.2	27.6	28.6667	4.10528
	231500	47.2	28.8	58.1	44.7	14.8091		231500	26	22.7	21.1	23.2667	2.49867		231500	28.2	26.5	28.2	27.6333	0.981495		231500	27.1	16.3	19.5	20.9667	5.54737
	232000	42.9	30.5	54.6	42.6667	12.0517		232000	16.6	17.7	12.9	15.7333	2.51462		232000	26.5	24.8	26.5	25.9333	0.981495		232000	22.2	17	18.7	19.3	2.65141
	232500	49.5	33	62.5	48.3333	14.7846		232500	17.3	15.7	11.5	14.8333	2.99555		232500	29.3	28.6	29.3	29.0667	0.404145		232500	31	27	27	28.3333	2.3094
	233000	36.4	28.3	41.8	35.5	6.79485		233000	19.1	14.3	12.8	15.4	3.2909		233000	29.7	23.8	29.7	27.7333	3.40637		233000	32.7	28.9	28.9	30.1667	2.19393
	233500	30.7	26.5	37.6	31.6	5.60446		233500	26.1	26.1	20.9	24.3667	3.00222		233500	34.1	32.4	34.1	33.5333	0.981495		233500	33	28.1	28.1	29.7333	2.82902
	234000	34.5	29.1	40.8	34.8	5.85577		234000	20.6	20.9	18.9	20.1333	1.07858		234000	36.8	27.1	36.8	33.5667	5.6003		234000	39.1	33.1	35.1	35.7667	3.05505
	234500	33.7	26.2	43.1	34.3333	8.46778		234500	17.8	19.3	13.3	16.8	3.1225		234500	28.3	23	26.5	25.9333	2.69506		234500	28.9	23	24.8	25.5667	3.02379
	235000	33.4	20.4	48.5	34.1	14.0631		235000	14.8	11.3	9.7	11.9333	2.60832		235000	26.9	22	27.1	25.3333	2.88848		235000	44.8	27.2	31.2	34.4	9.22605
	235500	34.2	26.6	37.2	32.6667	5.46382		235500	12.9	13.6	11.3	12.6	1.17898		235500	28.9	27.1	28.9	28.3	1.03923		235500	38.3	26	29.6	31.3	6.32376
	236000	31	19.3	42.6	30.9667	11.65		236000	20.7	18.1	15.6	18.1333	2.55016		236000	32.1	30.2	32.1	31.4667	1.09697		236000	52.9	19.1	24.3	32.1	18.2
	236500	26.7	23.8	30.2	26.9	3.20468		236500	18	12.6	12.6	14.4	3.11769		236500	27.9	26	29.8	27.9	1.9		236500	48.5	32.7	36.9	39.3667	8.18372
	237000	29.9	22.9	39.2	30.6667	8.177		237000	24.5	16.9	11.3	17.5667	6.6252		237000	24.9	23.1	24.9	24.3	1.03923		237000	39.4	24	31.3	31.5667	7.70346
	237500	36.8	24.7	52.4	37.9667	13.8868		237500	23.4	21.4	18.2	21	2.62298		237500	23.6	23.6	25.6	24.2667	1.1547		237500	36	27	27	30	5.19615
	238000	26.7	22.8	30.5	26.6667	3.85011		238000	18.8	10.7	8.9	12.8	5.27352		238000	27.5	22.8	27.6	25.9667	2.74287		238000	37.7	19.6	21.3	26.2	9.9955
	238500	28.7	23.2	36	29.3	6.42106		238500	13	7.7	6.2	8.96667	3.57258		238500	30.9	20	30.9	27.2667	6.29312		238500	28.1	16.4	16.4	20.3	6.755
	239000	36.6	25	62.5	41.3667	19.199		239000	23.8	22.1	20.4	22.1	1.7		239000	32.1	30	34	32.0333	2.00083		239000	55.9	21.9	23.7	33.8333	19.1315
	239500	27	16.3	33.2	25.5	8.54927		239500	30.5	19.7	19.7	23.3	6.23538		239500	25.5	25.5	27.1	26.0333	0.92376		239500	33.3	23.7	25.4	27.4667	5.12282
	240000	22.8	8.8	36.9	22.8333	14.05		240000	17.5	15.7	14	15.7333	1.75024		240000	19.1	15.3	19.1	17.8333	2.19393		240000	44.2	18.4	22.9	28.5	13.7815
	240500	22.3	11.1	31.5	21.6333	10.2163		240500	12.8	8.8	6.3	9.3	3.27872		240500	26.9	23.4	26.9	25.7333	2.02073		240500	27.2	19.8	21.5	22.8333	3.87599
	241000	22.8	18.1	24.8	21.9	3.43948		241000	13.6	8.9	7.4	9.96667	3.23471		241000	34.7	31.1	36.6	34.1333	2.79344		241000	52.6	25.3	27.3	35.0667	15.2172
	241500	36.2	24.8	47.8	36.2667	11.5001		241500	18	11.8	4.4	11.4	6.80882		241500	31.9	30	33.8	31.9	1.9		241500	34.8	24.7	28.5	29.3333	5.10131
	242000	27.8	18.5	29.7	25.3333	5.99361		242000	21.2	15	12.1	16.1	4.64866		242000	24	24	24	24	0		242000	31.7	22.4	24.3	26.1333	4.91359
	242500	29	19.3	44.6	30.9667	12.7641		242500	17.9	11.4	11.4	13.5667	3.75278		242500	25.1	20.1	28.5	24.5667	4.22532		242500	44.1	26.8	30.7	33.8667	9.07432
	243000	23	18.6	46.1	29.2333	14.7717		243000	19.3	17.3	15.6	17.4	1.85203		243000	20.9	17.1	19.1	19.0333	1.90088		243000	49.3	19.8	30.6	33.2333	14.9253
	243500	25.3	17.7	32.8	25.2667	7.55006		243500	18.6	15.2	14.4	16.0667	2.2301		243500	29.1	29.1	33.1	30.4333	2.3094		243500	46.1	34.4	34.6	38.3667	6.69801
	244000	27	18.7	34.2	26.6333	7.7565		244000	13.9	10.8	9.3	11.3333	2.34592		244000	20.7	16.9	47.2	28.2667	16.5065		244000	65.8	31	36.8	44.5333	18.6444
	244500	31	21.8	40.2	31	9.2		244500	15.1	13.2	13.2	13.8333	1.09697		244500	30.3	25.2	39.7	31.7333	7.3555		244500	47.2	39.7	39.7	42.2	4.33013
	245000	24.8	17.7	38.9	27.1333	10.7909		245000	19.3	11.4	11.4	14.0333	4.56107		245000	36.9	27.6	38.8	34.4333	5.99361		245000	52.4	27	28.8	36.0667	14.1737
	245500	24.8	15.8	34.8	25.1333	9.50438		245500	15.3	7.6	7.6	10.1667	4.4456		245500	38.6	27	38.6	34.7333	6.69726		245500	24.2	22.3	22.3	22.9333	1.09697
	246000	29.1	20.5	44.2	31.2667	11.9976		246000	17.7	15.7	14.5	15.9667	1.61658		246000	28.2	26.4	28.2	27.6	1.03923		246000	30.1	24.8	26.4	27.1	2.71846
	246500	24.9	14.7	31.5	23.7	8.46404		246500	18.1	16.3	14.5	16.3	1.8		246500	27.1	21.6	28.9	25.8667	3.80307		246500	38	34.1	34.1	35.4	2.25167
	247000	27.7	14.8	46.3	29.6	15.8357		247000	20.2	14.8	13.1	16.0333	3.7072		247000	22.8	22.8	24.7	23.4333	1.09697		247000	37.9	28.4	30.3	32.2	5.02693
	247500	28.4	21.7	41	30.3667	9.79915		247500	16.6	11.4	9.9	12.6333	3.51615		247500	27.2	27.2	27.2	27.2	0		247500	20.8	16	20.8	19.2	2.77128
	248000	21.6	17.4	29.4	22.8	6.08933		248000	17.9	14.3	13	15.0667	2.53837		248000	36	33.7	37.9	35.8667	2.10317		248000	36.8	23.8	27	29.2	6.77348
	248500	29.3	23.9	44.1	32.4333	10.4582		248500	17.5	14.4	10.3	14.0667	3.61156		248500	30.3	28.4	30.3	29.6667	1.09697		248500	82.6	31.5	37.5	50.5333	27.9321
	249000	24.2	18.1	36.4	26.2333	9.3179		249000	26.2	21.3	19.7	22.4	3.38674		249000	28.2	24.7	28.2	27.0333	2.02073		249000	74.6	23.6	28.7	42.3	28.0886
	249500	33	24.3	42.2	33.1667	8.95116		249500	24.3	12.5	10.8	15.8667	7.35278		249500	25.3	25.3	25.3	25.3	0		249500	34.6	20.6	28.2	27.8	7.00857
	250000	27.9	22.3	50.5	33.5667	14.9296		250000	23.7	19.2	15.7	19.5333	4.0104		250000	20.2	18.4	18.4	19	1.03923		250000	46.9	37.3	43.1	42.4333	4.8346
	250500	27.8	19.1	35.5	27.4667	8.20508		250500	21.9	18.1	14.1	18.0333	3.90043		250500	24.1	24.1	24.1	24.1	4.35117e-15		250500	27.9	26.2	27.9	27.3333	0.981495
	251000	27.5	22.3	34.4	28.0667	6.06987		251000	11.5	12.3	8.1	10.6333	2.2301		251000	27	25.4	28.7	27.0333	1.65025		251000	34.1	34.1	34.1	34.1	0
	251500	37.9	27.6	41.7	35.7333	7.29543		251500	16.1	17.9	14.3	16.1	1.8		251500	41.8	36.1	41.8	39.9	3.2909		251500	36.2	30.5	30.5	32.4	3.2909
	252000	27.1	17.5	41.7	28.7667	12.1858		252000	26.6	19	19	21.5333	4.38786		252000	28	26.3	28	27.4333	0.981495		252000	32.7	26.2	31.7	30.2	3.5
	252500	19	13.8	31.8	21.5333	9.26355		252500	18.4	16.6	14.7	16.5667	1.85023		252500	24.9	23.1	30.3	26.1	3.747		252500	44.6	34.8	40.7	40.0333	4.9339
	253000	30.5	19	40	29.8333	10.5159		253000	23.1	14.2	10.7	16	6.39296		253000	17.2	15.5	17.2	16.6333	0.981495		253000	36.5	32.9	34.7	34.7	1.8
	253500	28.2	20.7	41.3	30.0667	10.4261		253500	21.2	17.7	17.7	18.8667	2.02073		253500	24.1	22.2	24.1	23.4667	1.09697		253500	33.4	29.7	29.7	30.9333	2.1362
	254000	37.6	22.5	47.8	35.9667	12.7288		254000	15.5	15.5	15.5	15.5	0		254000	32.3	30.6	34.8	32.5667	2.11266		254000	35.8	35.8	35.8	35.8	0
	254500	23.4	16	28.1	22.5	6.1		254500	21.4	16.7	14.8	17.6333	3.39755		254500	28.3	24.6	32.2	28.3667	3.80044		254500	40.8	35.5	40.8	39.0333	3.05996
	255000	27.2	20.2	40	29.1333	10.0406		255000	27.8	14.5	13.9	18.7333	7.85769		255000	22.1	20.3	20.3	20.9	1.03923		255000	34.6	34.6	34.6	34.6	0
	255500	27.4	20.1	62.5	36.6667	22.6681		255500	11.1	9.3	7.4	9.26667	1.85023		255500	23.6	21	26.2	23.6	2.6		255500	32.9	29.4	32.9	31.7333	2.02073
	256000	34	18.3	42.9	31.7333	12.4557		256000	18.1	18.1	14.7	16.9667	1.96299		256000	30.7	28.2	30.7	29.8667	1.44338		256000	32.4	29	30.7	30.7	1.7
	256500	27.6	17.8	35.6	27	8.91516		256500	21.8	17.1	15.6	18.1667	3.23471		256500	19.4	15.5	25.3	20.0667	4.9339		256500	30.1	30.1	30.1	30.1	4.35117e-15
	257000	30	24.4	41.3	31.9	8.60872		257000	17.9	12.5	10.8	13.7333	3.7072		257000	28.7	26.9	31.3	28.9667	2.21209		257000	29.3	29.3	29.3	29.3	0
	257500	30.8	23.5	42.6	32.3	9.63795		257500	20.8	17	14.7	17.5	3.08058		257500	28.6	28.6	34.2	30.4667	3.23316		257500	25.3	23.6	25.3	24.7333	0.981495
	258000	32.7	21.4	39.8	31.3	9.27955		258000	13.1	12.4	10.6	12.0333	1.2897		258000	33	29.3	36.6	32.9667	3.65011		258000	33.3	33.3	33.3	33.3	0
	258500	27.3	20.7	37.6	28.5333	8.51724		258500	19.4	18.1	17.6	18.3667	0.929157		258500	28.5	26.1	30.2	28.2667	2.05994		258500	35.5	31.8	35.5	34.2667	2.1362
	259000	30.1	21.2	53.2	34.8333	16.5168		259000	16.6	14.7	12.9	14.7333	1.85023		259000	25.3	21.9	25.3	24.1667	1.96299		259000	30.7	27.6	30.7	29.6667	1.78979
	259500	30.7	24.9	40.3	31.9667	7.77775		259500	26.9	20.9	20.9	22.9	3.4641		259500	31.9	28.4	31.9	30.7333	2.02073		259500	26.8	25	26.8	26.2	1.03923
	260000	34.6	23.9	42.4	33.6333	9.28781		260000	24	20.3	20.3	21.5333	2.1362		260000	32.1	26.5	32.1	30.2333	3.23316		260000	32.9	31	32.9	32.2667	1.09697
	260500	31.5	22.3	39.1	30.9667	8.41269		260500	16.2	14.5	12.9	14.5333	1.65025		260500	29.3	23.4	29.3	27.3333	3.40637		260500	27.4	25.7	27.4	26.8333	0.981495
	261000	27	18.7	45	30.2333	13.4448		261000	17.6	16	14.4	16	1.6		261000	26.6	20.9	53.2	33.5667	17.2402		261000	35	31.3	35	33.7667	2.1362
	261500	26.5	21.6	51.5	33.2	16.0365		261500	14.9	16.8	13.1	14.9333	1.85023		261500	33.8	26.6	54.3	38.2333	14.3723		261500	26.8	23.3	26.8	25.6333	2.02073
	262000	33.6	21.8	38.5	31.3	8.58429		262000	24.6	18.9	17	20.1667	3.95517		262000	36.8	27.1	38.8	34.2333	6.25806		262000	31.3	31.3	31.3	31.3	0
	262500	32.3	20	39.7	30.6667	9.95105		262500	21.2	17.7	15.9	18.2667	2.69506		262500	39.5	30.7	39.4	36.5333	5.05206		262500	23.4	19.8	23.4	22.2	2.07846
	263000	30.7	23	40	31.2333	8.51254		263000	25.7	21.1	19.1	21.9667	3.38428		263000	32.1	30.1	33.9	32.0333	1.90088		263000	30	30	30	30	0
	263500	26.2	22.9	48.1	32.4	13.6963		263500	26.5	17	17	20.1667	5.48483		263500	30.9	30.9	32.8	31.5333	1.09697		263500	26.4	21.1	21.1	22.8667	3.05996
	264000	29.3	17.6	59.2	35.3667	21.4533		264000	22.1	18.5	16.9	19.1667	2.66333		264000	31.9	28.4	31.9	30.7333	2.02073		264000	37.6	31.9	31.9	33.8	3.2909
	264500	31.8	21.2	64.1	39.0333	22.346		264500	16.2	8.4	8.4	11	4.50333		264500	25.6	23.8	25.6	25	1.03923		264500	27.2	23.3	27.2	25.9	2.25167
	265000	24.5	16.9	39.5	26.9667	11.5001		265000	22	16.2	14.8	17.6667	3.8175		265000	28.6	23.5	30.2	27.4333	3.49905		265000	30.2	26.7	28.5	28.4667	1.75024
	265500	30.6	28.7	43.9	34.4	8.28191		265500	19.9	11.3	11.3	14.1667	4.96521		265500	22.7	22.7	34.1	26.5	6.58179		265500	20.9	20.9	20.9	20.9	0
	266000	24.3	16.8	39.2	26.7667	11.4019		266000	30.1	19.5	17.9	22.5	6.63023		266000	33	27.5	41.7	34.0667	7.15984		266000	40.3	28.6	35.3	34.7333	5.87055
	266500	32.7	25	46.1	34.6	10.6775		266500	24.3	15	13.1	17.4667	5.99361		266500	33.8	26.3	33.8	31.3	4.33013		266500	25.2	25.2	25.2	25.2	0
	267000	29.7	20.4	44.4	31.5	12.1008		267000	12.2	11.7	10	11.3	1.15326		267000	27.7	22.2	27.7	25.8667	3.17543		267000	32.5	32.5	32.5	32.5	0
	267500	29.3	25.9	41.2	32.1333	8.03389		267500	18.4	18.4	16.6	17.8	1.03923		267500	29.3	25.6	29.3	28.0667	2.1362		267500	41.2	39.4	41.2	40.6	1.03923
	268000	29.9	26.2	46.7	34.2667	10.9254		268000	24.4	18.8	18.8	20.6667	3.23316		268000	28.7	28.7	30.7	29.3667	1.1547		268000	29.2	27.2	29.2	28.5333	1.1547
	268500	34.4	21.7	50.8	35.6333	14.5892		268500	12.3	9.2	7.4	9.63333	2.47857		268500	26.2	24.5	28	26.2333	1.75024		268500	28.7	22	25.3	25.3333	3.35012
	269000	30.6	23.4	57.5	37.1667	17.9734		269000	28.2	26.6	23.5	26.1	2.38956		269000	28.2	22.9	31.7	27.6	4.43058		269000	30.1	28.3	28.3	28.9	1.03923
	269500	27.2	23.5	44.4	31.7	11.153		269500	22.8	10.6	10.6	14.6667	7.04367		269500	25.2	17.8	25.3	22.7667	4.30155		269500	35.1	35.1	35.1	35.1	0
	270000	33.3	25.3	55.6	38.0667	15.7023		270000	17.2	13.7	13.7	14.8667	2.02073		270000	21.1	16.1	19.2	18.8	2.52389		270000	28.3	24.6	28.3	27.0667	2.1362
	270500	36.8	21.4	55.6	37.9333	17.1281		270500	16.7	15	13.4	15.0333	1.65025		270500	25.7	22.5	25.7	24.6333	1.84752		270500	27.9	27.9	27.9	27.9	4.35117e-15
	271000	26.7	20	35.1	27.2667	7.56593		271000	22.1	14.7	12.9	16.5667	4.87579		271000	34.4	34.4	36.4	35.0667	1.1547		271000	38.5	36.5	38.5	37.8333	1.1547
	271500	30.6	21.3	41	30.9667	9.85512		271500	15.1	14.8	14.8	14.9	0.173205		271500	35.8	32.6	35.8	34.7333	1.84752		271500	34.5	26.8	34.5	31.9333	4.4456
	272000	24.2	12.3	43.7	26.7333	15.8525		272000	25.1	20.1	18.4	21.2	3.48281		272000	31.1	25.6	32.9	29.8667	3.80307		272000	33.6	27.4	32.9	31.3	3.39559
	272500	35.1	23.1	46.9	35.0333	11.9001		272500	22.9	17.6	17.6	19.3667	3.05996		272500	25.4	17.8	25.4	22.8667	4.38786		272500	29.3	21.8	27.5	26.2	3.91535
	273000	26	18	44.8	29.6	13.7579		273000	24.2	17.2	17.2	19.5333	4.04145		273000	30.1	28.2	30.1	29.4667	1.09697		273000	27.6	25.6	27.6	26.9333	1.1547
	273500	30.6	21	61.7	37.7667	21.2754		273500	20.3	16.6	14.8	17.2333	2.80416		273500	31.3	27.6	35	31.3	3.7		273500	28.7	25.3	27	27	1.7
	274000	27.3	23.6	40	30.3	8.60174		274000	17.7	16.2	13.3	15.7333	2.23681		274000	26.7	19.6	24.9	23.7333	3.69098		274000	22.7	22.7	22.7	22.7	0
	274500	31.6	22.4	51	35	14.6		274500	15.2	15.6	12.4	14.4	1.74356		274500	27	20.2	26.3	24.5	3.74032		274500	22.3	22.3	22.3	22.3	0
	275000	32.6	17.3	57.1	35.6667	20.0764		275000	19.3	12.6	10.8	14.2333	4.47921		275000	33.4	29.7	33.4	32.1667	2.1362		275000	20.8	17.3	20.8	19.6333	2.02073
	275500	28.7	17.9	45	30.5333	13.6427		275500	28.2	19.4	19.4	22.3333	5.08068		275500	33.1	29.5	33.1	31.9	2.07846		275500	22.9	21.4	22.9	22.4	0.866025
	276000	29.8	26.5	36.5	30.9333	5.09542		276000	28	22.4	20.5	23.6333	3.89915		276000	25.6	22.2	25.6	24.4667	1.96299		276000	20.4	20.4	20.4	20.4	0
	276500	24.3	20.5	33.7	26.1667	6.7951		276500	21.2	19.5	19.5	20.0667	0.981495		276500	36.9	36.9	54.3	42.7	10.0459		276500	36.9	33.1	33.1	34.3667	2.19393
	277000	29.9	19.3	44.1	31.1	12.4435		277000	16.3	12.6	9	12.6333	3.65011		277000	29.2	27.3	49.8	35.4333	12.4781		277000	25.2	23.4	25.2	24.6	1.03923
	277500	25.4	20	45.7	30.3667	13.5508		277500	19	17.4	14.2	16.8667	2.44404		277500	27	19.6	25.4	24	3.89358		277500	23.7	21.9	23.7	23.1	1.03923
	278000	29.1	21.3	44.6	31.6667	11.8602		278000	21.3	14.7	14.7	16.9	3.81051		278000	27.3	21.9	29.2	26.1333	3.78726		278000	23.9	20.2	23.9	22.6667	2.1362
	278500	30.3	22.9	38.6	30.6	7.8543		278500	23.6	20.9	19.2	21.2333	2.21886		278500	37.2	29.8	40.8	35.9333	5.60833		278500	28.3	26.4	28.3	27.6667	1.09697
	279000	23.1	20.6	34.8	26.1667	7.58046		279000	26.5	22.8	20.9	23.4	2.84781		279000	32.9	29	32.9	31.6	2.25167		279000	14.5	14.5	14.5	14.5	0
	279500	34.7	23.7	60.2	39.5333	18.7239		279500	26.7	21.7	20	22.8	3.48281		279500	37.9	31.9	39.8	36.5333	4.12351		279500	27.5	18.9	18.9	21.7667	4.96521
	280000	20.2	17.1	39.5	25.6	12.1371		280000	27.2	22.2	20.4	23.2667	3.52326		280000	24.6	24.6	26.4	25.2	1.03923		280000	22.4	17.6	20.8	20.2667	2.44404
	280500	34	23.6	49.8	35.8	13.1924		280500	27.4	25.4	23.5	25.4333	1.95021		280500	31.3	27.5	33	30.6	2.81603		280500	24.4	21.2	22.8	22.8	1.6
	281000	29.7	24.1	50	34.6	13.6275		281000	19.5	14.2	9.5	14.4	5.003		281000	34.4	34.4	36.2	35	1.03923		281000	20.4	18.5	18.5	19.1333	1.09697
	281500	28.8	22	39.2	30	8.66256		281500	31.9	24.8	21.8	26.1667	5.18684		281500	33.7	31.8	33.7	33.0667	1.09697		281500	42.6	40.7	40.7	41.3333	1.09697
	282000	25	17.9	38.6	27.1667	10.5187		282000	25.8	20.7	20.7	22.4	2.94449		282000	29.3	25.8	32.8	29.3	3.5		282000	31.9	31.9	31.9	31.9	4.35117e-15
	282500	37.9	29.7	51.8	39.8	11.1718		282500	27.2	20.5	18.9	22.2	4.40341		282500	28.5	26.6	28.5	27.8667	1.09697		282500	28.6	26.7	28.6	27.9667	1.09697
	283000	30.3	21.4	51.3	34.3333	15.3526		283000	14.6	11.2	9.6	11.8	2.55343		283000	23.6	17.7	23.6	21.6333	3.40637		283000	25.6	24.8	25.6	25.3333	0.46188
	283500	27.5	17.3	39.2	28	10.9586		283500	26.2	21.8	21.8	23.2667	2.54034		283500	28.1	20.6	28.1	25.6	4.33013		283500	28.7	25.1	25.1	26.3	2.07846
	284000	30.8	25.3	45.2	33.7667	10.2763		284000	23.6	18.9	17.3	19.9333	3.27465		284000	20.4	16.4	18.7	18.5	2.00749		284000	31.8	29.9	31.8	31.1667	1.09697
	284500	31.3	25.4	43.1	33.2667	9.0124		284500	17.6	13.7	11.7	14.3333	3.00056		284500	24.4	18.8	24.4	22.5333	3.23316		284500	36.8	31	32.9	33.5667	2.95691
	285000	32.5	25.3	46.9	34.9	10.9982		285000	20.7	19.7	16.6	19	2.13776		285000	33.4	33.2	33.4	33.3333	0.11547		285000	20.3	18.5	20.3	19.7	1.03923
	285500	30	19.4	38.9	29.4333	9.76234		285500	12.8	12.5	12.5	12.6	0.173205		285500	30.5	25.1	30.5	28.7	3.11769		285500	29	27.2	29	28.4	1.03923
	286000	26	20.3	49.5	31.9333	15.4778		286000	24.8	21	17.2	21	3.8		286000	35	29.2	36.9	33.7	4.01123		286000	35.2	33.3	35.2	34.5667	1.09697
	286500	25.9	20.7	41.7	29.4333	10.9368		286500	15.5	15.5	13.6	14.8667	1.09697		286500	21.3	19.6	21.3	20.7333	0.981495		286500	39.4	25.6	33.4	32.8	6.91954
	287000	24.6	20.3	40.7	28.5333	10.7538		287000	23.9	22.1	22.1	22.7	1.03923		287000	22.2	21.4	22.2	21.9333	0.46188		287000	29.2	29.2	29.2	29.2	0
	287500	43.5	26.3	63.3	44.3667	18.5152		287500	29.1	29.1	27.2	28.4667	1.09697		287500	32.9	29.2	36.5	32.8667	3.65011		287500	23.9	22.3	23.9	23.3667	0.92376
	288000	25	19.6	44.6	29.7333	13.155		288000	30.8	27.3	27.3	28.4667	2.02073		288000	25.2	23.3	27.1	25.2	1.9		288000	23.6	22.1	23.6	23.1	0.866025
	288500	38.2	24.2	59.2	40.5333	17.6163		288500	21.1	19.4	17.6	19.3667	1.75024		288500	21.1	21.1	21.1	21.1	0		288500	28	26.1	28	27.3667	1.09697
	289000	27.2	19.5	41	29.2333	10.8933		289000	24.4	24.4	24.4	24.4	4.35117e-15		289000	35	31.4	35	33.8	2.07846		289000	30.2	26.7	28.4	28.4333	1.75024
	289500	29.2	20.2	48.5	32.6333	14.459		289500	22.1	16.6	16.6	18.4333	3.17543		289500	33.4	27.5	33.4	31.4333	3.40637		289500	23.4	21.5	23.4	22.7667	1.09697
	290000	31.7	24.3	41.2	32.4	8.47172		290000	28.9	21.2	17.4	22.5	5.85918		290000	24.2	18.3	24.2	22.2333	3.40637		290000	37	34	37	36	1.73205
	290500	30.5	22.6	51.5	34.8667	14.9366		290500	22.7	19.2	17.5	19.8	2.65141		290500	26.8	23.7	26.8	25.7667	1.78979		290500	26.7	21	26.7	24.8	3.2909
	291000	24.1	17.9	49.3	30.4333	16.6305		291000	18.6	14.8	13	15.4667	2.8589		291000	29.7	27.9	31.5	29.7	1.8		291000	31.4	27	31.4	29.9333	2.54034
	291500	25.9	20.4	44.4	30.2333	12.5731		291500	24.1	16.3	16.3	18.9	4.50333		291500	34	32.3	34.1	33.4667	1.0116		291500	28.2	28.2	28.2	28.2	0
	292000	31.7	24	56.2	37.3	16.8146		292000	21.4	12	12	15.1333	5.42709		292000	31.4	25.6	31.4	29.4667	3.34863		292000	26.2	20.6	20.6	22.4667	3.23316
	292500	34.6	23.6	60.6	39.6	19		292500	25	21.8	20.1	22.3	2.48797		292500	34.4	29.2	34.4	32.6667	3.00222		292500	22.8	22.8	22.8	22.8	0
	293000	30.3	18.2	57.8	35.4333	20.2929		293000	13.3	11.7	10	11.6667	1.65025		293000	21.5	19.7	23.3	21.5	1.8		293000	28.1	24.3	28.1	26.8333	2.19393
	293500	24.9	14.3	44.4	27.8667	15.2677		293500	19.9	13.7	12	15.2	4.15812		293500	35.1	35.1	35.7	35.3	0.34641		293500	37.2	29.9	31.3	32.8	3.87427
	294000	33.3	22.7	61.7	39.2333	20.1656		294000	18.1	12.1	12.1	14.1	3.4641		294000	27.2	23.3	25.3	25.2667	1.95021		294000	71.9	28.4	34.1	44.8	23.6417
	294500	27.9	20.4	43.3	30.5333	11.6749		294500	20.9	17.4	15.7	18	2.65141		294500	32.3	32.3	34.1	32.9	1.03923		294500	67.1	37.5	43.3	49.3	15.6857
	295000	34.1	23.1	64.1	40.4333	21.2211		295000	15.2	11.8	11.6	12.8667	2.0232		295000	27.4	23.5	27.4	26.1	2.25167		295000	36.2	36.2	36.2	36.2	0
	295500	29.2	23.3	44.8	32.4333	11.1087		295500	23.4	19	16.1	19.5	3.6756		295500	30.4	28.6	30.4	29.8	1.03923		295500	29.6	25.6	27.6	27.6	2
	296000	31	25.1	44.8	33.6333	10.1106		296000	32.1	24.9	24.9	27.3	4.15692		296000	32.7	29.2	32.7	31.5333	2.02073		296000	30.8	26.9	30.1	29.2667	2.07926
	296500	32.6	19.9	51.8	34.7667	16.06		296500	24.6	21.3	21.3	22.4	1.90526		296500	29	23.9	29	27.3	2.94449		296500	28.2	26.2	26.2	26.8667	1.1547
	297000	33.3	22	51.8	35.7	15.0443		297000	22.8	17.1	15.2	18.3667	3.95517		297000	25.1	25.1	29	26.4	2.25167		297000	71.4	31.1	36.5	46.3333	21.8756
	297500	28.7	15.2	59.5	34.4667	22.706		297500	19	10.8	10.8	13.5333	4.73427		297500	26.5	24.9	29.9	27.1	2.55343		297500	55.6	31	37.6	41.4	12.7326
	298000	31	25.3	51	35.7667	13.4968		298000	21.7	19.3	17.3	19.4333	2.20303		298000	19.8	17.8	21.7	19.7667	1.95021		298000	36.6	30.9	34.7	34.0667	2.9023
	298500	27.2	17.4	52.4	32.3333	18.0558		298500	22.2	26.4	19.2	22.6	3.61663		298500	21.4	21.4	51.3	31.3667	17.2628		298500	34.8	31.3	34.8	33.6333	2.02073
	299000	27.7	19.6	41.8	29.7	11.2343		299000	17.6	15.2	12.8	15.2	2.4		299000	26.7	20.4	53.2	33.4333	17.4058		299000	26.9	25.1	26.9	26.3	1.03923
	299500	26.3	18.4	46.9	30.5333	14.7141		299500	25.8	19.8	17.8	21.1333	4.16333		299500	29.2	27.4	29.2	28.6	1.03923		299500	33	31.1	33	32.3667	1.09697
	300000	32.5	25.3	49	35.6	12.1503		300000	22.8	18.9	15.4	19.0333	3.7018		300000	25.7	23.9	25.7	25.1	1.03923		300000	30.1	26.3	30.1	28.8333	2.19393
	300500	27.5	18.7	45.5	30.5667	13.6606		300500	20.1	15.9	13	16.3333	3.56978		300500	33.1	29.4	33.1	31.8667	2.1362		300500	28.4	28.4	28.4	28.4	4.35117e-15
	301000	21.8	18.2	41.3	27.1	12.4286		301000	15.1	10.6	7.7	11.1333	3.72872		301000	28.5	26.5	28.5	27.8333	1.1547		301000	24.6	24.6	24.6	24.6	4.35117e-15
	301500	36	22.7	62.1	40.2667	20.0435		301500	19.2	17	14.3	16.8333	2.45425		301500	27.5	22.1	37.5	29.0333	7.81366		301500	21.1	21.1	21.1	21.1	0
	302000	27.1	24.7	44.4	32.0667	10.7482		302000	18.1	12.5	8.7	13.1	4.72864		302000	29.9	28.1	31.6	29.8667	1.75024		302000	16.7	14.9	16.7	16.1	1.03923
	302500	43.9	34.4	70.9	49.7333	18.9363		302500	27.1	14.7	14.7	18.8333	7.15914		302500	35.1	33.3	40.5	36.3	3.747		302500	27.2	25.3	27.2	26.5667	1.09697
	303000	25.3	19.4	35.2	26.6333	7.98394		303000	29.9	22.6	19.3	23.9333	5.42433		303000	24.4	22.5	24.4	23.7667	1.09697		303000	26.5	24.8	24.8	25.3667	0.981495
	303500	30.3	27	44.6	33.9667	9.35539		303500	19.4	17.7	13.6	16.9	2.98161		303500	28.2	24.8	28.2	27.0667	1.96299		303500	25.4	23.7	25.4	24.8333	0.981495
	304000	24.3	19.5	32.1	25.3	6.35925		304000	15.8	12.3	10.5	12.8667	2.69506		304000	27.9	24.1	27.9	26.6333	2.19393		304000	24.4	22.5	24.4	23.7667	1.09697
	304500	28.5	23.1	48.5	33.3667	13.3811		304500	21.6	23.4	21.6	22.2	1.03923		304500	31.3	29.5	31.3	30.7	1.03923		304500	15.7	15.7	15.7	15.7	2.17558e-15
	305000	34.7	25.6	54.9	38.4	14.9963		305000	28	24	24	25.3333	2.3094		305000	32.6	26.8	34.5	31.3	4.01123		305000	22.9	22.9	22.9	22.9	4.35117e-15
	305500	29.8	24.2	46.7	33.5667	11.7134		305500	25.4	19.6	19.6	21.5333	3.34863		305500	38	32.3	38	36.1	3.2909		305500	27.2	27.2	27.2	27.2	0
	306000	33	29.1	50.5	37.5333	11.3975		306000	17.8	14.2	10.7	14.2333	3.55012		306000	26.7	21.4	28.5	25.5333	3.69098		306000	31.6	31.6	31.6	31.6	4.35117e-15
	306500	33.7	23	59.9	38.8667	18.9848		306500	20.2	19.7	14.8	18.2333	2.98385		306500	27.9	21.6	29.7	26.4	4.25323		306500	27.9	27.9	27.9	27.9	4.35117e-15
	307000	36.1	28.5	58.8	41.1333	15.7646		307000	34.6	27.6	26.2	29.4667	4.50037		307000	24.4	24.4	26.1	24.9667	0.981495		307000	26.1	26.1	26.1	26.1	4.35117e-15
	307500	27.8	25.6	37	30.1333	6.04759		307500	25.6	18.5	16.8	20.3	4.66798		307500	31	27.5	31	29.8333	2.02073		307500	27.9	27.9	27.9	27.9	4.35117e-15
	308000	38	25.6	55.6	39.7333	15.0749		308000	30.8	19.9	19.9	23.5333	6.29312		308000	26	26	26	26	0		308000	34	32.3	34	33.4333	0.981495
	308500	29.8	21.1	52.1	34.3333	15.9895		308500	19.5	16.7	15	17.0667	2.2723		308500	21.9	18.8	21.9	20.8667	1.78979		308500	20	13.4	14.9	16.1	3.45977
	309000	32.8	25.4	45.9	34.7	10.3812		309000	24.4	22.8	21.1	22.7667	1.65025		309000	30.7	27.1	30.7	29.5	2.07846		309000	20	14.3	14.3	16.2	3.2909
	309500	31.5	21	50.3	34.2667	14.8446		309500	19	17.2	14.9	17.0333	2.05508		309500	30.7	24.9	32.7	29.4333	4.05134		309500	29.5	22.1	22.1	24.5667	4.27239
	310000	28.3	23.3	52.9	34.8333	15.8447		310000	11.9	11.9	10.2	11.3333	0.981495		310000	32.9	27.9	36.1	32.3	4.1328		310000	32.9	22.4	22.4	25.9	6.06218
	310500	19.9	14.8	38.5	24.4	12.4744		310500	14.6	14.8	11.4	13.6	1.90788		310500	21.4	17.8	21.4	20.2	2.07846		310500	27.6	21.9	25.6	25.0333	2.89194
	311000	32.2	21.4	50	34.5333	14.4421		311000	25.3	27.2	19.6	24.0333	3.95517		311000	29	27	29	28.3333	1.1547		311000	37.7	29.9	35.8	34.4667	4.06735
	311500	31.7	21.6	48.5	33.9333	13.5884		311500	16.6	9.2	9.2	11.6667	4.27239		311500	31.3	29.6	34.8	31.9	2.65141		311500	26	26	26	26	0
	312000	25.2	19.5	35.5	26.7333	8.10946		312000	31.2	25.6	23.8	26.8667	3.85919		312000	24.4	20.6	24.4	23.1333	2.19393		312000	23.8	23.8	23.8	23.8	0
	312500	31.2	20.2	47.6	33	13.7884		312500	23.5	16.3	16.3	18.7	4.15692		312500	29.8	27	29.8	28.8667	1.61658		312500	26.1	24.3	26.1	25.5	1.03923
	313000	31.1	24.2	51.8	35.7	14.3635		313000	25.8	25.4	25.4	25.5333	0.23094		313000	28.7	26.7	28.7	28.0333	1.1547		313000	35	25.7	31.3	30.6667	4.68224
	313500	30.2	24.5	47.4	34.0333	11.9215		313500	23.2	18.2	18.2	19.8667	2.88675		313500	24.9	23.3	24.9	24.3667	0.92376		313500	35.7	33.9	35.7	35.1	1.03923
	314000	24.2	20.7	38	27.6333	9.14677		314000	18.1	14.5	10.8	14.4667	3.65011		314000	32.6	29.3	53.8	38.5667	13.2952		314000	26.7	24.8	26.7	26.0667	1.09697
	314500	28	22.3	38	29.4333	7.94754		314500	19.9	10.4	9.1	13.1333	5.89604		314500	24	18.2	25.8	22.6667	3.97157		314500	32.2	26.2	32.2	30.2	3.4641
	315000	32.9	21.3	48.5	34.2333	13.6489		315000	32.1	24	22.4	26.1667	5.20032		315000	26.2	21.9	28.1	25.4	3.17648		315000	29.3	24.2	29.3	27.6	2.94449
	315500	35	25.6	55.2	38.6	15.1248		315500	19.2	12.5	8.6	13.4333	5.36128		315500	27.3	25.4	27.3	26.6667	1.09697		315500	50.8	31.4	31.4	37.8667	11.2006
	316000	25.3	14.9	57.8	32.6667	22.3786		316000	19.1	19.1	15.3	17.8333	2.19393		316000	32.4	27.2	34	31.2	3.55528		316000	37.2	31.5	33.4	34.0333	2.9023
	316500	35	27.2	53.2	38.4667	13.3422		316500	23.9	21.9	21.9	22.5667	1.1547		316500	33.4	31.4	43.7	36.1667	6.60025		316500	28.8	26.5	26.5	27.2667	1.32791
	317000	27.5	19.2	62.1	36.2667	22.754		317000	20.9	11.3	10.1	14.1	5.91946		317000	27.3	23.9	48.1	33.1	13.1011		317000	24.7	21.1	22.9	22.9	1.8
	317500	23.9	17.2	44.2	28.4333	14.0593		317500	18.9	17.2	15.5	17.2	1.7		317500	36	30.3	39.8	35.3667	4.78156		317500	24.6	21.3	24.6	23.5	1.90526
	318000	39.4	27.5	57.1	41.3333	14.8944		318000	10.5	8.8	8.8	9.36667	0.981495		318000	32.3	28.1	32.3	30.9	2.42487		318000	31.6	29.8	29.8	30.4	1.03923
	318500	30.3	16.2	43.5	30	13.6525		318500	19.5	17.5	17.5	18.1667	1.1547		318500	26.2	18.5	26.2	23.6333	4.4456		318500	27	25.3	25.3	25.8667	0.981495
	319000	31.8	26.8	53.8	37.4667	14.3643		319000	15.9	14.3	12.8	14.3333	1.55027		319000	38.3	32.9	40.2	37.1333	3.78726		319000	36.8	29	31	32.2667	4.05134
	319500	25.7	19.8	37.7	27.7333	9.12159		319500	28.7	27	23.3	26.3333	2.76104		319500	27	23.1	30.9	27	3.9		319500	38.9	26.9	31.4	32.4	6.06218
	320000	31.4	22.6	54.3	36.1	16.3643		320000	21	17.2	15.2	17.8	2.94618		320000	29.2	28.3	29.2	28.9	0.519615		320000	31.9	27.8	29.8	29.8333	2.0502
	320500	30.9	21.2	54.3	35.4667	17.016		320500	28	19.2	19.2	22.1333	5.08068		320500	34.1	32.5	34.1	33.5667	0.92376		320500	30.2	26.5	28.3	28.3333	1.85023
	321000	27.6	25.8	66.2	39.8667	22.8231		321000	15.9	12.4	12.4	13.5667	2.02073		321000	23.3	18.3	21.6	21.0667	2.54231		321000	34	28.7	30.4	31.0333	2.70617
	321500	44.6	29.7	75.2	49.8333	23.1971		321500	47.4	27	25.5	33.3	12.234		321500	27.5	22	27.5	25.6667	3.17543		321500	36	32.4	32.4	33.6	2.07846
	322000	21.8	20	36.5	26.1	9.05152		322000	21.2	19.1	19.1	19.8	1.21244		322000	25.4	23	29.1	25.8333	3.073		322000	26.4	26.4	26.4	26.4	4.35117e-15
	322500	41.8	27.2	62.9	43.9667	17.9484		322500	22.5	21.7	18.1	20.7667	2.34379		322500	25.7	22.3	27.4	25.1333	2.59679		322500	37.9	34.1	36.1	36.0333	1.90088
	323000	27.6	24	44.1	31.9	10.7177		323000	29.2	25.7	24	26.3	2.65141		323000	25.7	25.7	26	25.8	0.173205		323000	31.6	27.9	31.6	30.3667	2.1362
	323500	25.7	22	51.5	33.0667	16.0706		323500	22.5	20.6	15	19.3667	3.89915		323500	29.9	27.9	31.9	29.9	2		323500	35.8	28.9	35.8	33.5	3.98372
	324000	27.6	19	46.1	30.9	13.8481		324000	25.4	20.2	20.2	21.9333	3.00222		324000	26	26	26	26	0		324000	27	25.2	27	26.4	1.03923
	324500	34.6	23	45.9	34.5	11.4503		324500	19	13.8	13.8	15.5333	3.00222		324500	24	24	24	24	0		324500	25.1	23.3	25.1	24.5	1.03923
	325000	30.2	21.8	38.8	30.2667	8.5002		325000	28.7	25.7	25.7	26.7	1.73205		325000	30.4	26.8	30.4	29.2	2.07846		325000	35.6	31.6	33.6	33.6	2
	325500	28	22.4	44.8	31.7333	11.6573		325500	17.5	17.5	14	16.3333	2.02073		325500	19.6	16	21.4	19	2.74955		325500	26.4	26.4	26.4	26.4	4.35117e-15
	326000	31.5	26.7	52.4	36.8667	13.6647		326000	20.7	18.9	18.9	19.5	1.03923		326000	31.2	28.8	31.2	30.4	1.38564		326000	39.8	33.3	37.7	36.9333	3.31713
	326500	35.1	27.7	57.5	40.1	15.5164		326500	19.8	16.8	16.8	17.8	1.73205		326500	27.6	27.6	27.6	27.6	4.35117e-15		326500	29.7	24.4	27.9	27.3333	2.69506
	327000	37	26.5	59.5	41	16.8597		327000	19.6	15.1	15.1	16.6	2.59808		327000	23.3	21.5	26.9	23.9	2.74955		327000	24.3	20.5	20.5	21.7667	2.19393
	327500	27.5	18.2	47.2	30.9667	14.8075		327500	25	20	18.5	21.1667	3.40343		327500	29.5	21.6	43.3	31.4667	10.9829		327500	14.8	14.8	14.8	14.8	2.17558e-15
	328000	33.8	20.6	51.3	35.2333	15.4001		328000	23.2	17.4	17.4	19.3333	3.34863		328000	34.2	30.8	34.6	33.2	2.08806		328000	29.1	29.1	29.1	29.1	4.35117e-15
	328500	39.7	27.7	59.9	42.4333	16.2731		328500	42	27.5	25.1	31.5333	9.14349		328500	34.4	30.8	43.5	36.2333	6.54548		328500	28.8	26.9	28.8	28.1667	1.09697
	329000	27.4	23.4	43.9	31.5667	10.8666		329000	21.1	19.2	17.3	19.2	1.9		329000	34.2	32.4	34.2	33.6	1.03923		329000	33.4	31.6	31.6	32.2	1.03923
	329500	32.1	18.8	56.5	35.8	19.1204		329500	10.8	8.4	6.7	8.63333	2.05994		329500	28.5	26.8	30.1	28.4667	1.65025		329500	42.6	38.8	42.6	41.3333	2.19393
	330000	24.5	22	32.1	26.2	5.26023		330000	24.1	15.2	11.7	17	6.39296		330000	31	27.1	31	29.7	2.25167		330000	30.2	30.2	30.2	30.2	0
	330500	33.2	23.3	44.6	33.7	10.6588		330500	27.5	14.7	14	18.7333	7.60022		330500	37.9	28.4	37.9	34.7333	5.48483		330500	25.5	22.1	23.8	23.8	1.7
	331000	30.9	22.3	53.2	35.4667	15.9481		331000	29	27	27	27.6667	1.1547		331000	25.8	23	25.8	24.8667	1.61658		331000	38.3	28.7	32.6	33.2	4.82804
	331500	31.7	25.6	42.9	33.4	8.77439		331500	26.2	22.5	22.5	23.7333	2.1362		331500	27.2	23.8	33.3	28.1	4.81352		331500	33.3	29.6	33.3	32.0667	2.1362
	332000	29.2	19	43.9	30.7	12.5176		332000	29.2	18.4	15.3	20.9667	7.2968		332000	25.3	21.7	25.3	24.1	2.07846		332000	42.9	33.2	35.1	37.0667	5.14036
	332500	29.4	22.9	46.1	32.8	11.9679		332500	28.4	25.1	25.1	26.2	1.90526		332500	29.9	22.4	29.9	27.4	4.33013		332500	38.3	34.5	36.4	36.4	1.9
	333000	24.5	22.6	36.1	27.7333	7.30776		333000	22.9	17.2	15.3	18.4667	3.95517		333000	24.3	22.4	24.3	23.6667	1.09697		333000	38.3	30.6	30.6	33.1667	4.4456
	333500	25.4	19	37.5	27.3	9.39521		333500	30.7	26.8	23	26.8333	3.85011		333500	32.7	32.7	32.7	32.7	0		333500	34.5	28.7	30.7	31.3	2.94618
	334000	33.7	22.5	45	33.7333	11.25		334000	26.2	16.4	14.6	19.0667	6.24286		334000	32.5	28.3	34.2	31.6667	3.03699		334000	36	33.9	33.9	34.6	1.21244
	334500	24.7	19.7	34.6	26.3333	7.5831		334500	22.9	18.9	17.2	19.6667	2.92632		334500	40.2	36.2	40.2	38.8667	2.3094		334500	27.2	25.4	25.4	26	1.03923
	335000	30.5	22.8	51.5	34.9333	14.8547		335000	19.5	12.9	12.9	15.1	3.81051		335000	29.7	29.7	29.7	29.7	0		335000	29	29	29	29	0
	335500	31.3	25.4	41.2	32.6333	7.98394		335500	37	31.6	28.2	32.2667	4.43772		335500	36.4	34.5	41.8	37.5667	3.78726		335500	29.3	27.5	29.3	28.7	1.03923
	336000	31.4	25.6	42.6	33.2	8.64176		336000	17.2	9.6	7.7	11.5	5.02693		336000	27.6	27.6	27.6	27.6	4.35117e-15		336000	38.5	34.4	36.6	36.5	2.05183
	336500	26.8	15.1	47.4	29.7667	16.3531		336500	19.5	13.7	12.9	15.3667	3.60185		336500	23.7	22	23.7	23.1333	0.981495		336500	34.7	32.8	34.7	34.0667	1.09697
	337000	23.4	17.5	42	27.6333	12.7868		337000	36.4	30.6	24.8	30.6	5.8		337000	26.5	21.6	26.5	24.8667	2.82902		337000	30.7	27.1	30.7	29.5	2.07846
	337500	29.1	22	38.9	30	8.48587		337500	18.4	15.3	13.6	15.7667	2.43379		337500	27.7	27.7	29.5	28.3	1.03923		337500	26.1	26.1	26.1	26.1	4.35117e-15
	338000	35.2	23.6	57.5	38.7667	17.2291		338000	18.5	16.7	14.8	16.6667	1.85023		338000	29	27.1	29	28.3667	1.09697		338000	23.8	21.9	23.8	23.1667	1.09697
	338500	31.5	21.7	55.2	36.1333	17.2239		338500	30.8	20.2	16.8	22.6	7.30205		338500	26.2	22.2	26.2	24.8667	2.3094		338500	27.6	27.6	27.6	27.6	4.35117e-15
	339000	30.6	25.5	60.6	38.9	18.965		339000	34.8	29.7	26	30.1667	4.41852		339000	25.3	25.3	25.3	25.3	0		339000	29.9	26.1	26.1	27.3667	2.19393
	339500	31.3	27.4	49	35.9	11.5113		339500	21.4	11.5	11.5	14.8	5.71577		339500	33.8	31.9	46.1	37.2667	7.70865		339500	26.9	24.8	26.7	26.1333	1.15902
	340000	33.7	20.6	43.3	32.5333	11.3949		340000	28.2	20.9	17.7	22.2667	5.38176		340000	30	28.2	62.1	40.1	19.0738		340000	25.9	25.9	25.9	25.9	4.35117e-15
	340500	34.8	28.2	60.2	41.0667	16.8954		340500	42.2	26.8	24.9	31.3	9.48736		340500	33.4	27.9	37.2	32.8333	4.67582		340500	27.2	23.6	25.4	25.4	1.8
	341000	27.6	25.6	43.7	32.3	9.92321		341000	21.7	15.8	13.6	17.0333	4.18848		341000	35.1	33.1	40.8	36.3333	3.99541		341000	33.9	28.2	30.1	30.7333	2.9023
	341500	34.1	23.4	55.2	37.5667	16.181		341500	26.1	22.6	22.6	23.7667	2.02073		341500	31.7	27.8	33.8	31.1	3.04467		341500	24.9	24.9	24.9	24.9	4.35117e-15
	342000	36.2	18.1	63.3	39.2	22.7488		342000	19.5	16.7	15.3	17.1667	2.13854		342000	32.6	30.7	34.5	32.6	1.9		342000	24	22.1	24	23.3667	1.09697
	342500	33	20.1	52.6	35.2333	16.3647		342500	13.9	12.4	9.3	11.8667	2.34592		342500	22.7	21	24.5	22.7333	1.75024		342500	39.4	31.8	33.7	34.9667	3.95517
	343000	32.5	22.1	41.8	32.1333	9.85512		343000	17.3	15.4	15.4	16.0333	1.09697		343000	36.1	34.2	36.1	35.4667	1.09697		343000	30.5	23.3	25.1	26.3	3.747
	343500	28.6	16.3	50.5	31.8	17.3231		343500	21	15.7	15.7	17.4667	3.05996		343500	34.1	32.3	34.1	33.5	1.03923		343500	31.3	27.5	29.4	29.4	1.9
	344000	33.1	23.3	53.2	36.5333	15.2428		344000	32.8	28.2	24.4	28.4667	4.20634		344000	27.6	24.2	27.6	26.4667	1.96299		344000	39.2	35.5	37.3	37.3333	1.85023
	344500	35.6	32.1	48.1	38.6	8.4113		344500	19.1	17.5	13.8	16.8	2.71846		344500	31	29.2	31	30.4	1.03923		344500	38.9	38.9	38.9	38.9	0
	345000	36.1	20.9	49.5	35.5	14.3094		345000	15.5	13.4	9.6	12.8333	2.99054		345000	27.5	22.7	32.5	27.5667	4.90034		345000	33.8	27.8	29.8	30.4667	3.05505
	345500	29.6	24	48.1	33.9	12.6123		345500	22.9	15.3	15.3	17.8333	4.38786		345500	27.4	25.5	29.2	27.3667	1.85023		345500	39.1	27	28.7	31.6	6.55057
	346000	33.9	29.5	51	38.1333	11.358		346000	29.2	17.8	17.8	21.6	6.58179		346000	31.8	30	31.8	31.2	1.03923		346000	36.5	30.8	30.8	32.7	3.2909
	346500	27.9	23.2	54.6	35.2333	16.9359		346500	15.4	7.7	7.7	10.2667	4.4456		346500	26.6	26.6	28.2	27.1333	0.92376		346500	30.4	27	28.7	28.7	1.7
	347000	43.3	28.8	63.3	45.1333	17.3229		347000	24.1	14.4	11.8	16.7667	6.48254		347000	32.9	27.1	34.8	31.6	4.01123		347000	37.6	35.6	35.6	36.2667	1.1547
	347500	30.9	20.9	52.9	34.9	16.3707		347500	22.4	19.7	18.1	20.0667	2.17332		347500	38.2	33	38.2	36.4667	3.00222		347500	28.6	27	27	27.5333	0.92376
	348000	31.2	23.4	50.8	35.1333	14.1171		348000	30.3	21.4	19.6	23.7667	5.72917		348000	31.3	29.4	33.1	31.2667	1.85023		348000	29.7	29.7	29.7	29.7	0
	348500	32.3	26.2	55.9	38.1333	15.6858		348500	23.9	21.7	19.7	21.7667	2.10079		348500	39.8	32.7	39.8	37.4333	4.09919		348500	31.2	27.3	31.2	29.9	2.25167
	349000	26.9	24.9	42.2	31.3333	9.46379		349000	25.1	21.2	19.7	22	2.78747		349000	34.8	29.1	34.8	32.9	3.2909		349000	29.2	25.3	29.2	27.9	2.25167
	349500	34.2	22.8	49	35.3333	13.1367		349500	22.9	21	17.2	20.3667	2.9023		349500	46.3	36.9	48.1	43.7667	6.01443		349500	23.5	20.2	23.5	22.4	1.90526
	350000	34.4	23.8	49.8	36	13.0736		350000	25.4	23.5	21.6	23.5	1.9		350000	39.2	31.3	39.2	36.5667	4.56107		350000	27.3	27.3	27.3	27.3	0
	350500	22.4	20.5	41.2	28.0333	11.4422		350500	34.4	25.1	22.1	27.2	6.41327		350500	39.1	36	42.6	39.2333	3.30202		350500	26.5	24.6	26.5	25.8667	1.09697
	351000	33.7	27.2	52.9	37.9333	13.3628		351000	24.7	21.1	17.6	21.1333	3.55012		351000	30.6	25.2	32.4	29.4	3.747		351000	30	30	30	30	0
	351500	31.6	21.7	40.5	31.2667	9.40443		351500	20.4	20.4	19.2	20	0.69282		351500	37.2	35.2	37.2	36.5333	1.1547		351500	28.5	26.6	28.5	27.8667	1.09697
	352000	26.6	20.9	41.8	29.7667	10.8039		352000	25	21.1	19.2	21.7667	2.95691		352000	31.5	27.9	31.5	30.3	2.07846		352000	26.6	22.8	24.7	24.7	1.9
	352500	32.6	28.7	40.2	33.8333	5.84836		352500	19.9	11.1	11.1	14.0333	5.08068		352500	34.1	32.2	34.1	33.4667	1.09697		352500	20.9	19.3	20.9	20.3667	0.92376
	353000	29.9	22.8	58.8	37.1667	19.0684		353000	21	16.9	16.9	18.2667	2.36714		353000	21.9	21.9	23.8	22.5333	1.09697		353000	26.7	25.1	25.1	25.6333	0.92376
	353500	26	26	44.6	32.2	10.7387		353500	7.6	9.5	7.3	8.13333	1.19304		353500	20.8	20.8	20.8	20.8	0		353500	26.9	24.9	26.9	26.2333	1.1547
	354000	32.6	19.8	42.4	31.6	11.3331		354000	11.7	10.4	9.1	10.4	1.3		354000	31.3	29.5	29.5	30.1	1.03923		354000	30.1	28.2	28.2	28.8333	1.09697
	354500	31.5	24.9	37.3	31.2333	6.2043		354500	28.7	21.3	18	22.6667	5.47936		354500	26.4	23.7	28.2	26.1	2.26495		354500	38.2	28.7	38.2	35.0333	5.48483
	355000	41.2	25.4	54.9	40.5	14.7625		355000	23.9	15.4	13.7	17.6667	5.46474		355000	22.4	18.2	24.3	21.6333	3.12143		355000	21	17.5	21	19.8333	2.02073
	355500	37.3	26.1	54.1	39.1667	14.093		355500	13.8	9.8	7.9	10.5	3.01164		355500	27.8	24.7	29.3	27.2667	2.34592		355500	31.8	30	30	30.6	1.03923
	356000	32.7	25	54.9	37.5333	15.5249		356000	11.4	10	8.3	9.9	1.55242		356000	24.3	20.6	28.2	24.3667	3.80044		356000	31.6	29.9	31.6	31.0333	0.981495
	356500	33.3	20.2	57.1	36.8667	18.7068		356500	18	14.4	14.4	15.6	2.07846		356500	28.6	25.2	28.6	27.4667	1.96299		356500	37.2	31.6	33.4	34.0667	2.8589
	357000	34.8	21.3	60.6	38.9	19.9682		357000	14.3	14.3	12.7	13.7667	0.92376		357000	25.4	23.6	27.2	25.4	1.8		357000	38.5	24.6	26.2	29.7667	7.60548
	357500	31.1	25.3	40.3	32.2333	7.56395		357500	29.1	23.2	20.5	24.2667	4.39811		357500	36.4	34.4	36.4	35.7333	1.1547		357500	35	26.9	29.1	30.3333	4.18848
	358000	34.7	21.4	54.9	37	16.868		358000	22.4	15.2	15.2	17.6	4.15692		358000	30.4	27	30.4	29.2667	1.96299		358000	36.1	30.7	36.1	34.3	3.11769
	358500	28.8	21.1	42.2	30.7	10.6775		358500	13.6	11.9	8.5	11.3333	2.59679		358500	26.1	22.4	26.1	24.8667	2.1362		358500	32.2	30.3	32.2	31.5667	1.09697
	359000	36.9	28.4	50.8	38.7	11.308		359000	16.4	14.5	12.7	14.5333	1.85023		359000	30.5	28.6	30.5	29.8667	1.09697		359000	31.7	29.8	29.8	30.4333	1.09697
	359500	42	25.6	49.5	39.0333	12.2231		359500	24.3	19.1	17.3	20.2333	3.63501		359500	30.1	24.8	28.3	27.7333	2.69506		359500	29.1	27.2	27.2	27.8333	1.09697
	360000	26.4	18.8	37.7	27.6333	9.51017		360000	18.1	18.1	16.2	17.4667	1.09697		360000	32.8	29.2	32.8	31.6	2.07846		360000	31.2	31.2	31.2	31.2	0
	360500	29.9	27.1	41.8	32.9333	7.80534		360500	23.2	16.1	16.1	18.4667	4.09919		360500	41.5	30.1	43.5	38.3667	7.22865		360500	37.6	35.6	37.6	36.9333	1.1547
	361000	31.3	23.9	51.8	35.6667	14.4535		361000	26.7	20	20	22.2333	3.86825		361000	32.6	27.9	36.2	32.2333	4.16213		361000	33.3	33.3	33.3	33.3	0
	361500	35.6	24.9	60.2	40.2333	18.1004		361500	13.4	10.1	8.4	10.6333	2.54231		361500	27.3	23.4	31.3	27.3333	3.95011		361500	35.6	35.6	35.6	35.6	0
	362000	27.3	21.5	46.9	31.9	13.3101		362000	31.4	24.2	24.2	26.6	4.15692		362000	31.3	20.8	67.6	39.9	24.5567		362000	32.4	28.6	30.5	30.5	1.9
	362500	33.1	19.7	51.8	34.8667	16.1228		362500	33.3	26.7	26.7	28.9	3.81051		362500	29.9	26.1	33.7	29.9	3.8		362500	29.9	26.9	26.9	27.9	1.73205
	363000	37.5	30.3	51	39.6	10.5086		363000	17.2	15.5	12.1	14.9333	2.59679		363000	31.6	27.7	35.6	31.6333	3.95011		363000	26.3	20.7	26.3	24.4333	3.23316
	363500	34	22	40	32	9.16515		363500	26.6	21.3	21.3	23.0667	3.05996		363500	28.1	28.1	28.1	28.1	4.35117e-15		363500	23.4	22.5	23.4	23.1	0.519615
	364000	30.7	22.6	38.5	30.6	7.95047		364000	26.1	16.3	15.4	19.2667	5.93492		364000	31.3	25.7	29.4	28.8	2.84781		364000	32.9	32.9	32.9	32.9	0
	364500	32.2	18.9	59.5	36.8667	20.6984		364500	13.6	12	10.5	12.0333	1.55027		364500	26.3	22.2	42.6	30.3667	10.7909		364500	37.9	34.4	36.1	36.1333	1.75024
	365000	30.5	19.7	46.7	32.3	13.5897		365000	20.1	12.6	11.2	14.6333	4.78574		365000	26.5	21.6	41.3	29.8	10.2562		365000	36	34	36	35.3333	1.1547
	365500	37.3	25.6	57.5	40.1333	16.1376		365500	25.5	18.2	17.6	20.4333	4.39811		365500	16.6	14.8	18.5	16.6333	1.85023		365500	17.5	17.5	17.5	17.5	0
	366000	26.4	20.7	35.8	27.6333	7.62518		366000	20	19.2	19.2	19.4667	0.46188		366000	27	25.2	30.6	27.6	2.74955		366000	27.2	22.4	27.2	25.6	2.77128
	366500	35	23.8	53.5	37.4333	14.9988		366500	27.4	23.8	23.8	25	2.07846		366500	29.4	29.4	31.3	30.0333	1.09697		366500	25.8	20.9	25.8	24.1667	2.82902
	367000	29.3	23.8	47.6	33.5667	12.4605		367000	22.2	17.1	13.6	17.6333	4.32474		367000	34.4	34.4	36.1	34.9667	0.981495		367000	33.4	27	31.5	30.6333	3.28684
	367500	37.2	29.3	49	38.5	9.91413		367500	21.7	15	13.4	16.7	4.40341		367500	29.3	25.7	29.3	28.1	2.07846		367500	30.8	28.9	30.8	30.1667	1.09697
	368000	37.6	28.2	49.3	38.3667	10.5709		368000	27.4	21.9	21.9	23.7333	3.17543		368000	25.1	25.1	29	26.4	2.25167		368000	24.8	22.8	22.8	23.4667	1.1547
	368500	32.4	20.9	43.9	32.4	11.5		368500	26.7	19.3	17.5	21.1667	4.87579		368500	31.6	31.6	31.6	31.6	4.35117e-15		368500	35.6	33.8	35.6	35	1.03923
	369000	29.6	21.4	50.5	33.8333	15.0048		369000	22.3	22.3	18.6	21.0667	2.1362		369000	30.4	28.6	32.4	30.4667	1.90088		369000	21.1	19.4	19.4	19.9667	0.981495
	369500	34.5	24.9	55.9	38.4333	15.8699		369500	19.8	18.4	17	18.4	1.4		369500	27.2	25.4	56.2	36.2667	17.2862		369500	32.7	28	29.5	30.0667	2.40069
	370000	36.1	27.4	49	37.5	10.8678		370000	24.9	19.8	17.6	20.7667	3.74477		370000	21.9	21.9	23.7	22.5	1.03923		370000	16.8	16.8	16.8	16.8	0
	370500	27.9	20.5	44.8	31.0667	12.4557		370500	14.8	10.4	10.4	11.8667	2.54034		370500	30.1	30.1	30.1	30.1	4.35117e-15		370500	22.8	21.2	21.2	21.7333	0.92376
	371000	30.5	26.9	44.8	34.0667	9.46802		371000	28	24.5	24.5	25.6667	2.02073		371000	27.2	23.3	29.2	26.5667	3.00056		371000	23.3	20	23.3	22.2	1.90526
	371500	26.7	19.1	32.5	26.1	6.72012		371500	28.2	17.2	15.5	20.3	6.8942		371500	35.2	31.4	35.2	33.9333	2.19393		371500	25.1	25.1	25.1	25.1	4.35117e-15
	372000	32.2	21.5	45	32.9	11.7656		372000	28.3	24.5	24.5	25.7667	2.19393		372000	36.4	34.4	36.4	35.7333	1.1547		372000	26.7	26.7	26.7	26.7	0
	372500	33.8	22.9	50.8	35.8333	14.0607		372500	28.2	20	20	22.7333	4.73427		372500	24.9	24.9	26.6	25.4667	0.981495		372500	30.9	27.4	29.1	29.1333	1.75024
	373000	30.9	23.5	41.7	32.0333	9.15278		373000	17.5	10.8	9.6	12.6333	4.25715		373000	24.6	24.6	24.6	24.6	4.35117e-15		373000	33.9	27.2	31.8	30.9667	3.42685
	373500	33.9	26.2	48.1	36.0667	11.1096		373500	26.4	21.5	19.8	22.5667	3.42685		373500	26.7	26.7	26.7	26.7	0		373500	46.1	30.7	34.5	37.1	8.02247
	374000	36	24.6	47.4	36	11.4		374000	27.2	22.5	19	22.9	4.11461		374000	22.5	17.6	22.5	20.8667	2.82902		374000	23	19.5	19.5	20.6667	2.02073
	374500	25.8	19.8	45.7	30.4333	13.5574		374500	15.2	11.5	9.8	12.1667	2.76104		374500	23.4	21.7	23.4	22.8333	0.981495		374500	29.2	27.4	29.2	28.6	1.03923
	375000	31.9	24.4	54.6	36.9667	15.7246		375000	12.8	11.2	9.6	11.2	1.6		375000	22.9	20.6	22.9	22.1333	1.32791		375000	45.5	37.9	41.7	41.7	3.8
	375500	37.3	33.6	56.2	42.3667	12.122		375500	31.6	27.7	27.7	29	2.25167		375500	31	25.1	31	29.0333	3.40637		375500	26.9	22	25	24.6333	2.47049
	376000	29.9	22	45	32.3	11.6863		376000	20	15	13.3	16.1	3.48281		376000	32.7	29	32.7	31.4667	2.1362		376000	40.7	29.6	38.8	36.3667	5.93661
	376500	32.8	24.9	49.3	35.6667	12.45		376500	21.8	20	20	20.6	1.03923		376500	28.7	26.8	28.7	28.0667	1.09697		376500	24.4	24.4	24.4	24.4	4.35117e-15
	377000	32.3	25.1	53.8	37.0667	14.932		377000	33.6	33.6	29.8	32.3333	2.19393		377000	31.5	31.5	31.5	31.5	0		377000	23.7	21.9	23.7	23.1	1.03923
	377500	31.3	20.6	45.2	32.3667	12.3346		377500	25.1	16.1	16.1	19.1	5.19615		377500	27.1	23.2	29	26.4333	2.95691		377500	35.2	33.3	35.2	34.5667	1.09697
	378000	26.6	18.4	54.3	33.1	18.812		378000	21.5	18.7	15.8	18.6667	2.85015		378000	25.6	23.9	25.6	25.0333	0.981495		378000	38.5	36.6	38.5	37.8667	1.09697
	378500	33	23.3	42.7	33	9.7		378500	16.9	13.5	13.5	14.6333	1.96299		378500	17.3	17.3	17.3	17.3	0		378500	36.8	33.9	36.8	35.8333	1.67432
	379000	36.8	31	50.3	39.3667	9.90269		379000	22.2	17.3	17.3	18.9333	2.82902		379000	24	22.3	25.7	24	1.7		379000	33.8	31.3	33	32.7	1.27671
	379500	25.2	21.3	42.7	29.7333	11.3975		379500	24.6	19.3	17.6	20.5	3.65103		379500	24.6	18.9	28.6	24.0333	4.87476		379500	27.2	24.2	25.3	25.5667	1.51767
	380000	24.4	19.2	42	28.5333	11.9488		380000	16.5	10.2	10.2	12.3	3.63731		380000	27	24.6	30.4	27.3333	2.91433		380000	35	27.2	31.1	31.1	3.9
	380500	24.4	17.5	29.9	23.9333	6.21316		380500	32.3	24.7	22.8	26.6	5.02693		380500	25.4	25.4	30.4	27.0667	2.88675		380500	37	31.3	35.1	34.4667	2.9023
	381000	36.1	20.9	59.9	38.9667	19.6574		381000	22.6	20.7	20.7	21.3333	1.09697		381000	29.9	29.4	54.6	37.9667	14.4071		381000	27.4	27.4	27.4	27.4	4.35117e-15
	381500	39.7	20.2	54.9	38.2667	17.3943		381500	30.8	21.7	21.7	24.7333	5.25389		381500	34.2	24.8	32.4	30.4667	4.98932		381500	25.1	25.1	25.1	25.1	4.35117e-15
	382000	26.3	19.4	33.8	26.5	7.20208		382000	18.6	15.5	10.8	14.9667	3.92726		382000	29	29	30.9	29.6333	1.09697		382000	33.6	31.7	33.6	32.9667	1.09697
	382500	27.5	24.3	34.1	28.6333	4.99733		382500	33.8	31.9	28.5	31.4	2.68514		382500	35.3	31.3	35.3	33.9667	2.3094		382500	27.5	23	25.9	25.4667	2.28108
	383000	34.7	25	63.7	41.1333	20.1361		383000	23.1	19.2	19.2	20.5	2.25167		383000	28.6	26.9	28.6	28.0333	0.981495		383000	24	22.1	24	23.3667	1.09697
	383500	20.9	15.2	26.7	20.9333	5.75007		383500	29.7	26.9	25.2	27.2667	2.2723		383500	36.9	29.1	36.9	34.3	4.50333		383500	23.4	17.9	23.4	21.5667	3.17543
	384000	30.4	23.6	37.2	30.4	6.8		384000	28.5	19.3	18.4	22.0667	5.58957		384000	29.9	26.2	31.8	29.3	2.84781		384000	16.9	16.9	16.9	16.9	0
	384500	29.5	19.1	32.9	27.1667	7.18981		384500	18.2	13.2	11.6	14.3333	3.44287		384500	31.5	29.9	31.5	30.9667	0.92376		384500	27.9	26	27.9	27.2667	1.09697
	385000	36.2	26.7	55.2	39.3667	14.5115		385000	24.3	17.4	15.6	19.1	4.59239		385000	32.1	32.1	32.1	32.1	0		385000	29.2	29.2	29.2	29.2	0
	385500	27.3	25.3	37	29.8667	6.25806		385500	31.2	29.4	29.4	30	1.03923		385500	36	29.9	37.9	34.6	4.17971		385500	32.9	32.9	32.9	32.9	0
	386000	35.6	19.8	42.7	32.7	11.7222		386000	33.7	26.9	25.2	28.6	4.49778		386000	32.8	30.9	32.8	32.1667	1.09697		386000	27	25.2	27	26.4	1.03923
	386500	31.8	16.9	44.2	30.9667	13.6691		386500	20.8	13.3	13.3	15.8	4.33013		386500	30.3	28.4	30.3	29.6667	1.09697		386500	20.7	20.7	20.7	20.7	0
	387000	24.1	16.6	31.6	24.1	7.5		387000	34.4	23.8	23.8	27.3333	6.11991		387000	32.9	31	34.8	32.9	1.9		387000	37.3	32.7	34.4	34.8	2.32594
	387500	46.1	30.1	62.1	46.1	16		387500	21.1	17.3	17.3	18.5667	2.19393		387500	24.9	18.8	23.3	22.3333	3.1628		387500	33	29.8	31.1	31.3	1.60935
	388000	29.7	17.8	45.5	31	13.8957		388000	26.3	24.4	22.5	24.4	1.9		388000	31.7	31.7	33.7	32.3667	1.1547		388000	37.3	30.2	37.3	34.9333	4.09919
	388500	28.7	23.3	48.3	33.4333	13.155		388500	21.3	17.3	15.2	17.9333	3.09892		388500	32.6	30.8	34.4	32.6	1.8		388500	38.2	36.4	36.4	37	1.03923
	389000	36.8	29	42.6	36.1333	6.82447		389000	20.4	12.5	12.5	15.1333	4.56107		389000	27.4	25.4	27.4	26.7333	1.1547		389000	26.5	26.5	26.5	26.5	0
	389500	30.9	26.1	38.6	31.8667	6.30582		389500	15.4	10.2	10.2	11.9333	3.00222		389500	23.4	19.8	23.4	22.2	2.07846		389500	31.4	25.9	31.4	29.5667	3.17543
	390000	29.9	18.7	46.9	31.8333	14.1991		390000	24.5	16.6	16.6	19.2333	4.56107		390000	26.1	26.1	27.7	26.6333	0.92376		390000	32.8	26	32.8	30.5333	3.92598
	390500	37.6	26.9	53.8	39.4333	13.5434		390500	35.5	19.7	19.7	24.9667	9.12213		390500	39.4	35.6	39.4	38.1333	2.19393		390500	29.9	24.3	29.9	28.0333	3.23316
	391000	29.9	16.6	50.3	32.2667	16.9742		391000	18.6	16.9	16.9	17.4667	0.981495		391000	25.8	24	25.8	25.2	1.03923		391000	35.3	35.3	35.3	35.3	0
	391500	31.8	22	41.8	31.8667	9.90017		391500	32.5	28.6	26.7	29.2667	2.95691		391500	29.4	29.4	29.4	29.4	4.35117e-15		391500	24.2	19.7	22.3	22.0667	2.25906
	392000	35.2	21	52.9	36.3667	15.982		392000	19.5	9.3	7.7	12.1667	6.40104		392000	29.8	22.3	27.9	26.6667	3.89915		392000	45	43.1	45	44.3667	1.09697
	392500	35	20.7	66.2	40.6333	23.2672		392500	25.3	18.1	16.4	19.9333	4.72476		392500	26	22.5	36.4	28.3	7.2298		392500	29.2	28.3	29.2	28.9	0.519615
	393000	31.7	23.8	39.8	31.7667	8.00021		393000	25.7	22.4	17.2	21.7667	4.28525		393000	34.4	30.8	34.4	33.2	2.07846		393000	31.8	22.8	26.3	26.9667	4.53689
	393500	28.9	21.8	54.3	35	17.0871		393500	15.7	12.9	8.1	12.2333	3.84361		393500	34.5	29.3	36.2	33.3333	3.5949		393500	28.1	21.4	23.1	24.2	3.48281
	394000	38.5	23	53.8	38.4333	15.4001		394000	30	20.7	16.6	22.4333	6.8661		394000	23.3	21.7	23.3	22.7667	0.92376		394000	30.9	30.9	30.9	30.9	4.35117e-15
	394500	28.9	20.8	45.2	31.6333	12.4275		394500	30.5	21.6	21.6	24.5667	5.13842		394500	24.8	19	27.4	23.7333	4.30039		394500	35.6	31.6	33.7	33.6333	2.00083
	395000	34.4	23	42.2	33.2	9.65609		395000	29.9	22.9	22.9	25.2333	4.04145		395000	38.2	34.7	48.8	40.5667	7.34189		395000	24.2	22.5	24.2	23.6333	0.981495
	395500	32.6	21	67.1	40.2333	23.9792		395500	23.1	17.3	15.4	18.6	4.01123		395500	33	29.2	33	31.7333	2.19393		395500	34.6	31.2	34.6	33.4667	1.96299
	396000	30.2	24.5	46.1	33.6	11.1942		396000	29.9	21.1	19.3	23.4333	5.67215		396000	38.8	36.8	38.8	38.1333	1.1547		396000	35.8	31.8	35.8	34.4667	2.3094
	396500	30.5	20.3	39.1	29.9667	9.41134		396500	27.9	19.2	17.5	21.5333	5.57883		396500	33.8	28.2	37.6	33.2	4.72864		396500	31.6	26.3	29.9	29.2667	2.70617
	397000	34.2	24.7	57.5	38.8	16.8769		397000	22	14	12.3	16.1	5.17977		397000	24.9	23.2	24.9	24.3333	0.981495		397000	26	24.2	26	25.4	1.03923
	397500	37.7	23.8	61.7	41.0667	19.173		397500	22.8	22.4	22.4	22.5333	0.23094		397500	25.4	20	25.4	23.6	3.11769		397500	23	21.1	23	22.3667	1.09697
	398000	27.6	21.1	51.3	33.3333	15.8954		398000	18.2	16.8	16.8	17.2667	0.80829		398000	29.9	24.9	31.6	28.8	3.48281		398000	37.2	37.2	37.2	37.2	0
	398500	37.9	25.8	55.9	39.8667	15.1461		398500	9.7	9.2	7.4	8.76667	1.20968		398500	29.8	24.6	33.4	29.2667	4.42418		398500	26.6	26.6	26.6	26.6	4.35117e-15
	399000	40.8	26.2	54.3	40.4333	14.0536		399000	18.1	12.7	7.2	12.6667	5.45008		399000	25.3	23.4	25.3	24.6667	1.09697		399000	26.5	24.9	24.9	25.4333	0.92376
	399500	29.6	19.7	41.5	30.2667	10.9153		399500	30.4	17.1	10	19.1667	10.3558		399500	38.2	36.2	38.2	37.5333	1.1547		399500	22.4	20.5	22.4	21.7667	1.09697
	400000	37.2	27.2	58.8	41.0667	16.151		400000	28.2	19.2	19.2	22.2	5.19615		400000	37.2	35.3	39.1	37.2	1.9		400000	36.1	32.3	36.1	34.8333	2.19393
	400500	37.5	21.4	57.1	38.6667	17.8786		400500	18.5	12.9	11.1	14.1667	3.85919		400500	34.5	32.6	34.5	33.8667	1.09697		400500	18.2	14.6	18.2	17	2.07846
	401000	27.6	18.9	48.8	31.7667	15.3793		401000	20.4	20.9	16.1	19.1333	2.63881		401000	32.5	22.9	51.8	35.7333	14.7188		401000	33.6	28.8	31.9	31.4333	2.43379
	401500	41.3	31.4	64.9	45.8667	17.2106		401500	32.4	26.7	24.8	27.9667	3.95517		401500	31.7	26.6	46.7	35	10.4484		401500	32.1	25.1	32.1	29.7667	4.04145
	402000	33.9	21.7	52.9	36.1667	15.723		402000	20.5	15.7	14.2	16.8	3.2909		402000	32.7	22.3	31	28.6667	5.57883		402000	26.2	24.6	26.2	25.6667	0.92376
	402500	36.5	28.2	58.5	41.0667	15.6577		402500	20.6	20.6	20.6	20.6	0		402500	25.4	23.4	25.4	24.7333	1.1547		402500	27.9	24.2	27.9	26.6667	2.1362
	403000	34	26.8	42.9	34.5667	8.06494		403000	19.6	14.7	14.7	16.3333	2.82902		403000	28.9	27.2	30.6	28.9	1.7		403000	29.2	27.3	29.2	28.5667	1.09697
	403500	29.2	19.5	46.7	31.8	13.7851		403500	22.7	21.2	21.2	21.7	0.866025		403500	33	27.2	33	31.0667	3.34863		403500	28.7	26.8	26.8	27.4333	1.09697
	404000	33.3	21.1	63.3	39.2333	21.7167		404000	28.5	21	21	23.5	4.33013		404000	27.5	24	41.3	30.9333	9.14677		404000	43.5	37.7	41.5	40.9	2.94618
	404500	32.4	22.8	61.3	38.8333	20.04		404500	18.2	18.2	16.7	17.7	0.866025		404500	25.6	23.9	27.3	25.6	1.7		404500	31.2	27.6	29.4	29.4	1.8
	405000	35.1	23.8	75.2	44.7	27.0113		405000	23.6	19.7	17.7	20.3333	3.00056		405000	35	21.4	36.9	31.1	8.45399		405000	27.5	25.8	27.5	26.9333	0.981495
	405500	41.8	24.8	59.2	41.9333	17.2004		405500	17.1	15.4	13.7	15.4	1.7		405500	35.1	33.2	35.1	34.4667	1.09697		405500	36.6	36.6	36.6	36.6	0
	406000	29.1	24.6	58.1	37.2667	18.182		406000	29	23.5	23.5	25.3333	3.17543		406000	32.5	32.5	36.2	33.7333	2.1362		406000	34.1	34.1	34.1	34.1	0
	406500	25.6	16.1	47.8	29.8333	16.2685		406500	13.3	9.5	7.6	10.1333	2.9023		406500	43.3	37.3	49	43.2	5.85064		406500	36	30.2	35.8	34	3.29242
	407000	34.7	21.9	47.6	34.7333	12.85		407000	27.1	22.8	18.6	22.8333	4.2501		407000	47.4	39.5	49.5	45.4667	5.27289		407000	31.7	29.9	29.9	30.5	1.03923
	407500	38.3	26.1	61.7	42.0333	18.0913		407500	16.9	11.3	11.3	13.1667	3.23316		407500	33	29.1	33	31.7	2.25167		407500	35.1	33.2	35.1	34.4667	1.09697
	408000	34.2	24.2	67.1	41.8333	22.4456		408000	24	20.3	18.5	20.9333	2.80416		408000	34.8	28.4	36.8	33.3333	4.38786		408000	30.2	28.2	30.2	29.5333	1.1547
	408500	34.8	18.6	57.1	36.8333	19.3304		408500	18.3	10.5	10.5	13.1	4.50333		408500	31.9	27.6	31.9	30.4667	2.48261		408500	34	34	34	34	0
	409000	34.2	23.9	57.8	38.6333	17.3794		409000	37.5	26.2	26.2	29.9667	6.52406		409000	43.3	43.3	45	43.8667	0.981495		409000	25.9	20.4	24	23.4333	2.79344
	409500	28.2	18.8	45.2	30.7333	13.3811		409500	21.9	12.4	12.4	15.5667	5.48483		409500	40.2	34.5	40.2	38.3	3.2909		409500	30.8	28.9	30.8	30.1667	1.09697
	410000	31.3	24.4	62.1	39.2667	20.073		410000	37	28.2	28.2	31.1333	5.08068		410000	31.5	29.8	38.2	33.1667	4.4411		410000	29.2	27.4	29.2	28.6	1.03923
	410500	25.4	20.4	42.4	29.4	11.5326		410500	11.5	10.8	10.8	11.0333	0.404145		410500	31.3	29.5	62.1	40.9667	18.3241		410500	23.1	20.8	23.1	22.3333	1.32791
	411000	30.4	25	46.5	33.9667	11.185		411000	20.4	15.3	14	16.5667	3.3828		411000	31	31	38.2	33.4	4.15692		411000	20.7	15	18.8	18.1667	2.9023
	411500	29.5	22.2	48.8	33.5	13.7437		411500	26.2	22.7	20.9	23.2667	2.69506		411500	35.6	31.8	39.4	35.6	3.8		411500	36	23.3	25	28.1	6.8942
	412000	39.7	26.5	57.1	41.1	15.348		412000	29.2	22.4	22.4	24.6667	3.92598		412000	28.7	23.8	28.7	27.0667	2.82902		412000	35	23.9	27.6	28.8333	5.65184
	412500	35.6	27.4	54.3	39.1	13.7873		412500	19.3	15.8	14.1	16.4	2.65141		412500	26.9	23.3	30.5	26.9	3.6		412500	25.4	16.3	18.1	19.9333	4.81906
	413000	32.7	21.5	46.1	33.4333	12.3164		413000	22.8	17.5	17.5	19.2667	3.05996		413000	25.1	23.4	25.1	24.5333	0.981495		413000	24.9	23.1	24.9	24.3	1.03923
	413500	26.2	18	39.7	27.9667	10.9573		413500	24.3	19	13.4	18.9	5.45069		413500	19.2	19.2	19.2	19.2	0		413500	34.8	31	32.9	32.9	1.9
	414000	33.1	26.2	45.9	35.0667	9.99617		414000	21.9	12.8	9.1	14.6	6.58711		414000	27.5	20.7	29.3	25.8333	4.53578		414000	28.6	24.5	26.8	26.6333	2.05508
	414500	22.8	14	36.9	24.5667	11.5518		414500	33.9	26.7	24.9	28.5	4.76235		414500	32.5	31.2	49.8	37.8333	10.3838		414500	27.5	23.5	23.5	24.8333	2.3094
	415000	30.3	27.1	40.2	32.5333	6.82959		415000	23.1	21.4	21.4	21.9667	0.981495		415000	36.6	34.7	38.6	36.6333	1.95021		415000	33	29.3	29.3	30.5333	2.1362
	415500	38.5	30.7	54.1	41.1	11.9147		415500	20.3	14	12.5	15.6	4.13884		415500	30.6	28.8	34.2	31.2	2.74955		415500	34.5	34.5	34.5	34.5	0
	416000	34.6	23	51.8	36.4667	14.4905		416000	31.2	22.5	20.7	24.8	5.61516		416000	25.8	24.1	27.5	25.8	1.7		416000	29.5	29.5	29.5	29.5	0
	416500	29.9	22.6	41.5	31.3333	9.53118		416500	23.8	17.3	17.3	19.4667	3.75278		416500	24.4	22.6	24.4	23.8	1.03923		416500	29.8	24.2	29.8	27.9333	3.23316
	417000	29.2	21.9	43.9	31.6667	11.2055		417000	28.3	22.6	20.7	23.8667	3.95517		417000	29	27.4	29	28.4667	0.92376		417000	28.9	27.1	27.1	27.7	1.03923
	417500	36.1	24.7	72.5	44.4333	24.9658		417500	25.8	21.8	21.8	23.1333	2.3094		417500	25.1	20.4	25.1	23.5333	2.71355		417500	34.2	30.5	34.2	32.9667	2.1362
	418000	22.9	21.3	54.6	32.9333	18.7809		418000	21.4	20.2	16.9	19.5	2.33024		418000	26.6	25.6	28.4	26.8667	1.41892		418000	31.6	28.2	29.9	29.9	1.7
	418500	28.8	23	36.6	29.4667	6.82447		418500	20.6	14.9	14.9	16.8	3.2909		418500	27.2	25.4	27.2	26.6	1.03923		418500	29.8	27.9	29.8	29.1667	1.09697
	419000	45	27	62.5	44.8333	17.7506		419000	26.3	22.5	20.6	23.1333	2.9023		419000	27.5	27.5	27.5	27.5	0		419000	28.9	28.9	28.9	28.9	4.35117e-15
	419500	29.6	19.4	39.1	29.3667	9.85207		419500	34.5	20.4	17	23.9667	9.27919		419500	27.5	27.5	27.5	27.5	0		419500	30.7	30.7	30.7	30.7	0
	420000	27.6	20.1	45	30.9	12.7738		420000	13.2	11.5	6.6	10.4333	3.42685		420000	29.4	27.5	31.4	29.4333	1.95021		420000	28.1	22.8	26.3	25.7333	2.69506
	420500	34.1	25.1	54.9	38.0333	15.2844		420500	15.2	11.8	7.2	11.4	4.01497		420500	25.3	25.3	27.2	25.9333	1.09697		420500	33.2	33.2	33.2	33.2	0
	421000	35	24.9	59.5	39.8	17.7924		421000	22.8	20.7	20.7	21.4	1.21244		421000	25.4	25.4	27.2	26	1.03923		421000	23.1	23.1	23.1	23.1	4.35117e-15
	421500	26.5	19.5	37.2	27.7333	8.91422		421500	18.7	17.1	17.1	17.6333	0.92376		421500	26.6	23.3	28.2	26.0333	2.49867		421500	29.9	29.9	29.9	29.9	4.35117e-15
	422000	27.5	21.6	41.3	30.1333	10.1106		422000	22.1	16	12.3	16.8	4.94874		422000	29.1	27.1	33	29.7333	3.00056		422000	30.8	25.3	27.1	27.7333	2.80416
	422500	37.5	27.6	61.3	42.1333	17.3212		422500	15.2	8.5	7.6	10.4333	4.15251		422500	31.2	31.2	31.2	31.2	0		422500	34.8	22	27.5	28.1	6.42106
	423000	38.3	25.5	49.3	37.7	11.9113		423000	16	15.1	13.7	14.9333	1.15902		423000	23.1	20.4	24.8	22.7667	2.21886		423000	52.9	20.6	29.3	34.2667	16.713
	423500	30.6	22.9	45.9	33.1333	11.7074		423500	26.9	21.5	19.7	22.7	3.747		423500	31.3	29.6	32.9	31.2667	1.65025		423500	37.7	25.3	28	30.3333	6.52099
	424000	27	16	69.9	37.6333	28.4799		424000	20.6	15.4	13.7	16.5667	3.5949		424000	37.7	33.7	39.7	37.0333	3.05505		424000	28.7	24.8	26.7	26.7333	1.95021
	424500	27.5	20.6	62.5	36.8667	22.4656		424500	12.6	10.6	9.1	10.7667	1.75594		424500	34.7	32.8	34.7	34.0667	1.09697		424500	28.6	28.6	28.6	28.6	4.35117e-15
	425000	27.9	21.4	57.8	35.7	19.4131		425000	23.2	10.7	10.7	14.8667	7.21688		425000	35.2	33.3	70.4	46.3	20.8928		425000	40	36.1	38	38.0333	1.95021
	425500	31.3	20.8	48.1	33.4	13.7706		425500	17.5	9.6	8.3	11.8	4.97896		425500	24.3	24.3	34.5	27.7	5.88897		425500	27.9	23.9	25.9	25.9	2
	426000	35	25.7	69.9	43.5333	23.3029		426000	22.5	20.9	20.9	21.4333	0.92376		426000	31.2	25	36.8	31	5.90254		426000	41.8	34.5	41.8	39.3667	4.21466
	426500	30.8	25.3	55.9	37.3333	16.3127		426500	16.9	11.3	11.3	13.1667	3.23316		426500	28.6	25.3	45.9	33.2667	11.0645		426500	35.2	29.4	33.3	32.6333	2.95691
	427000	33.8	27.9	52.6	38.1	12.8992		427000	22.6	12.8	12.8	16.0667	5.65803		427000	32.7	23	36.5	30.7333	6.96156		427000	26.6	24.7	26.6	25.9667	1.09697
	427500	33.3	25.8	59.2	39.4333	17.5244		427500	25.8	18.8	15.4	20	5.30283		427500	28.1	28.1	28.1	28.1	4.35117e-15		427500	31.1	24.5	29.4	28.3333	3.42685
	428000	26.5	15.6	63.7	35.2667	25.2199		428000	17.2	12.4	12.4	14	2.77128		428000	27.5	22.6	49	33.0333	14.0429		428000	36.2	32.6	34.4	34.4	1.8
	428500	28.6	21.9	75.8	42.1	29.3767		428500	25.9	18.4	17	20.4333	4.78574		428500	21.6	21.6	24	22.4	1.38564		428500	29.8	26	29.8	28.5333	2.19393
	429000	29.9	26.1	64.5	40.1667	21.1588		429000	15.6	9.7	9.7	11.6667	3.40637		429000	28.1	23.1	29.8	27	3.48281		429000	33.3	31.4	33.3	32.6667	1.09697
	429500	34.5	25.4	74.6	44.8333	26.1772		429500	27.3	21.5	21.5	23.4333	3.34863		429500	23.6	19.7	23.6	22.3	2.25167		429500	37.7	30.5	36	34.7333	3.76342
	430000	26.7	19	62.1	35.9333	22.9857		430000	27.5	15.8	15.8	19.7	6.755		430000	38.6	29.4	49.8	39.2667	10.2163		430000	28.2	24.6	26.4	26.4	1.8
	430500	30.7	25.6	59.9	38.7333	18.5074		430500	27.2	22.1	22.1	23.8	2.94449		430500	33.1	29.2	48.8	37.0333	10.3751		430500	28.1	22.5	22.5	24.3667	3.23316
	431000	38	31.1	58.8	42.6333	14.4195		431000	28.5	21.8	21.8	24.0333	3.86825		431000	21	21	22.9	21.6333	1.09697		431000	37.9	34.5	37.9	36.7667	1.96299
	431500	33.1	23.4	62.5	39.6667	20.3603		431500	19.9	17.9	17.9	18.5667	1.1547		431500	19.5	18.1	20	19.2	0.984886		431500	27.1	27.1	27.1	27.1	4.35117e-15
	432000	38.3	23.7	64.1	42.0333	20.4571		432000	24.1	20	16.1	20.0667	4.00042		432000	32.8	31.2	34.6	32.8667	1.70098		432000	31.7	31.7	31.7	31.7	0
	432500	32.9	28.9	69.9	43.9	22.6053		432500	20.8	19.1	11.4	17.1	5.00899		432500	25.1	23.1	27	25.0667	1.95021		432500	33.8	29.9	33.8	32.5	2.25167
	433000	27.5	17.7	52.6	32.6	18.0003		433000	27.3	21.2	17.6	22.0333	4.9034		433000	34.4	30.7	36.1	33.7333	2.76104		433000	35	34.1	35	34.7	0.519615
	433500	36.6	22	73.5	44.0333	26.5425		433500	13.7	12	8.6	11.4333	2.59679		433500	29.2	29.2	29.2	29.2	0		433500	37.9	32.2	37.9	36	3.2909
	434000	32.6	21.1	62.1	38.6	21.1483		434000	21.4	15.3	15.3	17.3333	3.52184		434000	48.8	41.3	52.6	47.5667	5.75007		434000	37	31.4	35.2	34.5333	2.8589
	434500	39.5	35.5	75.2	50.0667	21.8578		434500	31.3	20.2	20.2	23.9	6.40859		434500	31.4	29.4	31.4	30.7333	1.1547		434500	63.7	34.6	48.1	48.8	14.5626
	435000	35.6	30.3	51.8	39.2333	11.201		435000	23.1	17	15.6	18.5667	3.9879		435000	31.2	31.2	31.2	31.2	0		435000	52.9	32.3	38.6	41.2667	10.5557
	435500	34	24.5	59.2	39.2333	17.9322		435500	24.9	17.8	17.8	20.1667	4.09919		435500	29.9	26.2	29.9	28.6667	2.1362		435500	26.6	26.6	26.6	26.6	4.35117e-15
	436000	29.9	26.9	50	35.6	12.5607		436000	39.4	22.4	21.6	27.8	10.0539		436000	26.8	23.3	28.7	26.2667	2.73922		436000	35.1	35.1	35.1	35.1	0
	436500	32.8	21.9	59.9	38.2	19.5671		436500	26.7	19.3	12.3	19.4333	7.20093		436500	30.8	25	32.7	29.5	4.01123		436500	23.3	21.4	23.3	22.6667	1.09697
	437000	36.6	26.9	61.7	41.7333	17.9589		437000	26	20.7	15.4	20.7	5.3		437000	31.4	27.8	33.4	30.8667	2.83784		437000	31.6	26.6	29.9	29.3667	2.54231
	437500	29.8	20.4	50.3	33.5	15.2895		437500	13.3	13.3	9.5	12.0333	2.19393		437500	32.4	29.9	33.6	31.9667	1.88768		437500	68	32.3	35.8	45.3667	19.679
	438000	22.9	16.4	59.2	32.8333	23.0643		438000	29.9	16.8	16.8	21.1667	7.56329		438000	30.4	25	32.2	29.2	3.747		438000	42.6	28.7	34.5	35.2667	6.98164
	438500	36.2	29	78.1	47.7667	26.515		438500	14.9	11.6	9.9	12.1333	2.54231		438500	33.7	28.8	33.7	32.0667	2.82902		438500	34	27	27	29.3333	4.04145
	439000	27.1	21.7	51	33.2667	15.5931		439000	19.5	10.7	10.7	13.6333	5.08068		439000	25	23.1	27	25.0333	1.95021		439000	31.5	25.6	31.5	29.5333	3.40637
	439500	28.5	22	64.5	38.3333	22.8929		439500	25.1	18.8	17.2	20.3667	4.17652		439500	35.7	35.7	37.6	36.3333	1.09697		439500	35.5	27.9	35.5	32.9667	4.38786
	440000	28.5	16	62.5	35.6667	24.0642		440000	23.9	19.7	15.5	19.7	4.2		440000	30.6	30.6	30.7	30.6333	0.057735		440000	38.9	35.1	38.9	37.6333	2.19393
	440500	23.8	15.3	73.5	37.5333	31.4367		440500	27	16.8	15.1	19.6333	6.4361		440500	25.3	24.4	27	25.5667	1.32035		440500	26	26	26	26	0
	441000	36.1	25.3	74.6	45.3333	25.9145		441000	23.5	14.2	12.6	16.7667	5.88586		441000	32.4	26.6	55.2	38.0667	15.1186		441000	21.1	19.4	21.1	20.5333	0.981495
	441500	24.8	19.6	64.9	36.4333	24.7896		441500	28.9	22.7	17.9	23.1667	5.51483		441500	43.3	39.4	51	44.5667	5.90282		441500	26.5	24.8	26.5	25.9333	0.981495
	442000	28.4	22.1	67.6	39.3667	24.6529		442000	35.8	22.7	20.7	26.4	8.20183		442000	28.4	22.7	28.4	26.5	3.2909		442000	20.7	19	19	19.5667	0.981495
	442500	34.1	19.3	73	42.1333	27.7367		442500	28.1	24.3	20.7	24.3667	3.70045		442500	28.3	28.3	31.8	29.4667	2.02073		442500	29.1	29.1	29.1	29.1	4.35117e-15
	443000	36.2	20.2	74.1	43.5	27.6816		443000	35.6	24.9	18.2	26.2333	8.77629		443000	35.2	29.4	35.2	33.2667	3.34863		443000	24.8	21.2	23	23	1.8
	443500	38.5	23.1	83.3	48.3	31.2736		443500	20.5	12.8	9.9	14.4	5.47814		443500	24.8	24.8	24.8	24.8	0		443500	34.7	34.7	34.7	34.7	0
	444000	26.4	22.9	71.4	40.2333	27.0478		444000	23.9	18.8	15.1	19.2667	4.41852		444000	31.4	31.4	33.3	32.0333	1.09697		444000	27.2	27.2	27.2	27.2	0
	444500	34.2	26.6	70.9	43.9	23.6894		444500	21.7	19.1	13.9	18.2333	3.97157		444500	37.7	32.1	37.7	35.8333	3.23316		444500	36.2	26.3	31.3	31.2667	4.95008
	445000	27.9	17.2	48.3	31.1333	15.8001		445000	35.5	26.1	26.1	29.2333	5.42709		445000	25.6	23.8	25.6	25	1.03923		445000	32.3	32.3	32.3	32.3	0
	445500	37	26.1	84	49.0333	30.7685		445500	22.7	16.1	14.5	17.7667	4.34665		445500	28.6	28.6	51.5	36.2333	13.2213		445500	27.4	27.4	27.4	27.4	4.35117e-15
	446000	28.2	18.8	62.1	36.3667	22.7759		446000	25.8	18.4	16.8	20.3333	4.80139		446000	30.5	30.5	43.9	34.9667	7.73649		446000	29.1	25.2	29.1	27.8	2.25167
	446500	26.1	19.6	59.2	34.9667	21.2368		446500	33.4	29.9	28.2	30.5	2.65141		446500	28.2	21.2	28.4	25.9333	4.10041		446500	38.8	37.3	38.8	38.3	0.866025
	447000	24.8	19.5	50.5	31.6	16.581		447000	24.2	20.5	20.5	21.7333	2.1362		447000	34.5	34.5	34.5	34.5	0		447000	32.2	28.3	30.2	30.2333	1.95021
	447500	32.6	20.6	50.8	34.6667	15.2057		447500	21.4	17.9	11.7	17	4.91223		447500	28.3	28.3	28.3	28.3	0		447500	30.3	30.3	30.3	30.3	0
	448000	29.1	24.2	46.3	33.2	11.6065		448000	24.5	19.4	17.9	20.6	3.45977		448000	25.5	23.8	25.5	24.9333	0.981495		448000	30.7	28.7	30.7	30.0333	1.1547
	448500	31.3	24.3	55.2	36.9333	16.202		448500	30.2	24.5	22.6	25.7667	3.95517		448500	37.7	35.8	39.5	37.6667	1.85023		448500	32.9	29.2	31.1	31.0667	1.85023
	449000	24.5	22.6	62.5	36.5333	22.5079		449000	18.8	18.8	17.1	18.2333	0.981495		449000	26.8	21.1	26.8	24.9	3.2909		449000	38	38	38	38	0
	449500	28.7	21.1	51.8	33.8667	15.9889		449500	23.9	22	18.3	21.4	2.84781		449500	33.1	27.9	33.1	31.3667	3.00222		449500	42.2	33.6	33.6	36.4667	4.96521
	450000	34.4	29	70.9	44.7667	22.7926		450000	19.7	10.8	10.3	13.6	5.28867		450000	27.5	27.5	29.4	28.1333	1.09697		450000	49.8	26.7	26.7	34.4	13.3368
	450500	30.9	21.8	56.5	36.4	17.9919		450500	31.3	21.4	19.8	24.1667	6.22923		450500	30.2	24.9	30.2	28.4333	3.05996		450500	69.4	23.7	29.2	40.7667	24.9492
	451000	29.2	18.2	55.9	34.4333	19.3872		451000	33.9	24.2	22.4	26.8333	6.18574		451000	17.6	14.4	17.6	16.5333	1.84752		451000	54.9	32.2	34	40.3667	12.6184
	451500	24.3	19.1	50.5	31.3	16.8297		451500	31.8	16.3	16.3	21.4667	8.94893		451500	27.4	25.1	27.5	26.6667	1.35769		451500	32.9	29	29	30.3	2.25167
	452000	23.9	18.4	44.2	28.8333	13.5891		452000	21.2	15.4	15.4	17.3333	3.34863		452000	31.3	31.3	37	33.2	3.2909		452000	25.8	25.8	25.8	25.8	0
	452500	32.5	20.4	65.4	39.4333	23.2874		452500	18.8	16.9	14.5	16.7333	2.15484		452500	28	28	29.9	28.6333	1.09697		452500	29.9	25.7	28	27.8667	2.10317
	453000	27.7	20.7	57.5	35.3	19.5418		453000	26.7	21	18.9	22.2	4.03609		453000	31.3	27.5	29.4	29.4	1.9		453000	23.4	21.6	23.4	22.8	1.03923
	453500	26.5	22.9	56.2	35.2	18.2754		453500	37.7	31.3	27.9	32.3	4.97594		453500	32.2	25	35.7	30.9667	5.45558		453500	26.3	24.6	26.3	25.7333	0.981495
	454000	37.3	27.3	76.9	47.1667	26.2308		454000	25.6	18.2	18.2	20.6667	4.27239		454000	26.8	26.8	26.9	26.8333	0.057735		454000	29.8	29.8	29.8	29.8	0
	454500	27.2	19.4	60.2	35.6	21.6583		454500	30.7	23.4	23.4	25.8333	4.21466		454500	24.3	20.8	22.6	22.5667	1.75024		454500	23.5	20.2	21.9	21.8667	1.65025
	455000	32.2	24.6	59.2	38.6667	18.1839		455000	28	15.9	15.9	19.9333	6.98594		455000	27.6	23.6	37.5	29.5667	7.15565		455000	27	25.1	27	26.3667	1.09697
	455500	41.7	28.4	74.1	48.0667	23.5058		455500	17.1	17.1	17.1	17.1	0		455500	29.8	28	48.5	35.4333	11.3518		455500	35.3	29.8	35.3	33.4667	3.17543
	456000	28.8	19.8	63.3	37.3	22.9619		456000	24.5	17.5	16	19.3333	4.53689		456000	33.8	30	33.8	32.5333	2.19393		456000	26.6	21.3	26.6	24.8333	3.05996
	456500	22.6	18.1	55.2	31.9667	20.2461		456500	27.7	20.3	20.3	22.7667	4.27239		456500	34.6	32.7	34.6	33.9667	1.09697		456500	34.7	29.2	32.8	32.2333	2.79344
	457000	45.9	33.8	76.9	52.2	22.2299		457000	22.9	12.8	12.8	16.1667	5.83124		457000	35.6	35.6	35.6	35.6	0		457000	26.5	26.1	26.5	26.3667	0.23094
	457500	30	22.5	43.3	31.9333	10.5339		457500	21.1	15.7	14.6	17.1333	3.47898		457500	31.4	27.8	31.4	30.2	2.07846		457500	36.5	31.3	34.7	34.1667	2.64071
	458000	42.4	24.1	71.4	45.9667	23.8509		458000	28.1	18	16.3	20.8	6.37887		458000	34	34	34	34	0		458000	31.1	31.1	31.1	31.1	4.35117e-15
	458500	34.8	23.7	65.4	41.3	21.5965		458500	29.6	18.8	17.2	21.8667	6.74487		458500	31	29.1	36.8	32.3	4.01123		458500	25.6	23.7	25.6	24.9667	1.09697
	459000	39.4	27.5	69	45.3	21.3698		459000	19.5	19.5	19.5	19.5	0		459000	39.2	28	59.9	42.3667	16.184		459000	39.4	35.6	35.6	36.8667	2.19393
	459500	32.9	24.6	62.1	39.8667	19.6968		459500	17.4	16	16	16.4667	0.80829		459500	39.2	37.2	45	40.4667	4.05134		459500	29.9	29.9	29.9	29.9	4.35117e-15
	460000	39.8	23.9	75.8	46.5	26.5908		460000	19.1	14.3	12.7	15.3667	3.33067		460000	31.8	30	31.8	31.2	1.03923		460000	25	21.1	25	23.7	2.25167
	460500	39.4	29.9	82	50.4333	27.7471		460500	19.8	16.6	12.8	16.4	3.50428		460500	27.5	25.7	27.5	26.9	1.03923		460500	35.6	26.7	33.9	32.0667	4.72476
	461000	22.2	17.1	45.2	28.1667	14.9701		461000	21.1	13.4	13.4	15.9667	4.4456		461000	27.5	25.7	27.5	26.9	1.03923		461000	40.7	38.8	40.7	40.0667	1.09697
	461500	40.2	26.8	65.4	44.1333	19.5983		461500	15.3	11.9	11.9	13.0333	1.96299		461500	24.1	24.1	24.1	24.1	4.35117e-15		461500	31.5	25.9	31.5	29.6333	3.23316
	462000	28.6	24.8	55.6	36.3333	16.7933		462000	26.2	22.4	20.5	23.0333	2.9023		462000	28.6	25.2	28.6	27.4667	1.96299		462000	31.2	25.3	29.2	28.5667	3.00056
	462500	34.1	23.1	56.8	38	17.1852		462500	28.7	21.1	21.1	23.6333	4.38786		462500	29	25.4	25.4	26.6	2.07846		462500	35.7	31.9	35.7	34.4333	2.19393
	463000	38.3	23.4	65.4	42.3667	21.2933		463000	43.1	28.7	28.7	33.5	8.31384		463000	30.4	27	32.1	29.8333	2.59679		463000	42.4	40.3	42.4	41.7	1.21244
	463500	34	26.5	66.7	42.4	21.3759		463500	17.4	11.6	8.3	12.4333	4.60688		463500	24	24	25.6	24.5333	0.92376		463500	30.4	24.8	28.6	27.9333	2.8589
	464000	35.6	30	72.5	46.0333	23.0912		464000	14.3	11.1	9.3	11.5667	2.53246		464000	21.4	19.8	19.8	20.3333	0.92376		464000	36.2	36.2	36.2	36.2	0
	464500	34.7	25.5	52.4	37.5333	13.672		464500	26.6	19.2	15.7	20.5	5.56507		464500	22.1	17.4	25.3	21.6	3.97366		464500	37	25.9	31.5	31.4667	5.55008
	465000	24	17.8	50	30.6	17.0845		465000	35.3	22.3	20.7	26.1	8.0075		465000	24.4	24.4	28	25.6	2.07846		465000	54.9	34	36	41.6333	11.5327
	465500	30.1	16.9	57.8	34.9333	20.874		465500	29.2	25.3	19.4	24.6333	4.9339		465500	31.5	31.5	38.6	33.8667	4.09919		465500	28.4	21.7	23.5	24.5333	3.46747
	466000	32.4	28.7	66.7	42.6	20.953		466000	16.8	14.9	14.9	15.5333	1.09697		466000	30.7	28.9	34.4	31.3333	2.80416		466000	36.8	22.9	32.9	30.8667	7.16961
	466500	29.1	19.4	64.5	37.6667	23.7391		466500	37.3	30.2	25.2	30.9	6.0803		466500	28.7	27	28.7	28.1333	0.981495		466500	32.8	27.6	32.8	31.0667	3.00222
	467000	39.1	25.6	68.5	44.4	21.9356		467000	19.1	15.6	12.2	15.6333	3.45012		467000	39.4	35.6	41.2	38.7333	2.8589		467000	26.7	26.1	26.7	26.5	0.34641
	467500	34.8	29.1	71.9	45.2667	23.2406		467500	32.7	27.5	27.5	29.2333	3.00222		467500	29.9	26.2	28	28.0333	1.85023		467500	18.5	18.5	18.5	18.5	0
	468000	36.2	28.9	67.1	44.0667	20.2786		468000	20.2	15.7	15.7	17.2	2.59808		468000	33.6	30.4	49	37.6667	9.94451		468000	31.5	31.5	31.5	31.5	0
	468500	29.9	21.1	55.2	35.4	17.7028		468500	29.1	21.3	21.3	23.9	4.50333		468500	21.5	17.5	42.9	27.3	13.6572		468500	22.7	22.7	22.7	22.7	0
	469000	31.3	22.1	49.5	34.3	13.9442		469000	20.4	14.9	14.9	16.7333	3.17543		469000	30.4	25.4	30.4	28.7333	2.88675		469000	32.3	30.3	30.3	30.9667	1.1547
	469500	33.3	26.3	66.2	41.9333	21.305		469500	23.4	19.8	19.8	21	2.07846		469500	27.3	24.8	31.3	27.8	3.27872		469500	36.5	33.1	33.1	34.2333	1.96299
	470000	33.3	25.5	52.9	37.2333	14.1171		470000	34.8	27.5	23.8	28.7	5.59732		470000	31.2	29.3	31.2	30.5667	1.09697		470000	21.9	18.6	20.2	20.2333	1.65025
	470500	26	20.6	51.3	32.6333	16.3897		470500	33.7	26.4	24.5	28.2	4.85695		470500	24.9	23.1	24.9	24.3	1.03923		470500	35.5	31.4	35.5	34.1333	2.36714
	471000	38.6	27	68	44.5333	21.1342		471000	20.1	14.3	12.7	15.7	3.89358		471000	31.6	27.9	33.4	30.9667	2.80416		471000	33.9	33.9	33.9	33.9	0
	471500	28	19.3	52.1	33.1333	16.9919		471500	16.5	13.2	13.2	14.3	1.90526		471500	35.6	29.2	35.6	33.4667	3.69504		471500	28.7	28.7	28.7	28.7	0
	472000	24.4	21.2	60.2	35.2667	21.6521		472000	27.3	23.6	21.8	24.2333	2.80416		472000	27.5	23.5	47.2	32.7333	12.6871		472000	28.7	28.7	28.7	28.7	0
	472500	33.4	28.2	64.1	41.9	19.4008		472500	28.7	15.1	15.1	19.6333	7.85196		472500	31.3	22	29.9	27.7333	5.01431		472500	23.1	23.1	23.1	23.1	4.35117e-15
	473000	29.2	19.5	56.5	35.0667	19.185		473000	19.8	15.7	14.3	16.6	2.85832		473000	28.1	23.5	39.1	30.2333	8.01582		473000	35	33.1	35	34.3667	1.09697
	473500	29.9	24.3	47.4	33.8667	12.05		473500	21.5	21.5	17.9	20.3	2.07846		473500	38.5	29.9	38.5	35.6333	4.96521		473500	24	23.9	24	23.9667	0.057735
	474000	28.1	19.3	51	32.8	16.3643		474000	20.4	14.8	14.8	16.6667	3.23316		474000	31.8	26.7	33.4	30.6333	3.49905		474000	31.3	27.7	31.3	30.1	2.07846
	474500	31.4	27.9	59.2	39.5	17.1502		474500	22.1	18.5	15.8	18.8	3.1607		474500	24.5	22.6	24.5	23.8667	1.09697		474500	24	22.3	24	23.4333	0.981495
	475000	32.6	23	60.6	38.7333	19.5359		475000	25.3	16.8	15.2	19.1	5.42863		475000	25.2	25.2	27.1	25.8333	1.09697		475000	31.2	27.2	27.2	28.5333	2.3094
	475500	41.5	27	76.9	48.4667	25.6691		475500	20	14.6	14.6	16.4	3.11769		475500	26.9	26.9	28.7	27.5	1.03923		475500	34.8	29.1	31	31.6333	2.9023
	476000	32.5	21	65.4	39.6333	23.0435		476000	15.9	14.3	14.3	14.8333	0.92376		476000	32.7	30.8	34.4	32.6333	1.80093		476000	22.9	19.4	22.9	21.7333	2.02073
	476500	36	25.5	57.8	39.7667	16.4761		476500	21.6	16.2	12.6	16.8	4.5299		476500	36.9	35	38.9	36.9333	1.95021		476500	34.7	29.6	32.8	32.3667	2.57747
	477000	24.2	21.6	37.3	27.7	8.41487		477000	28	22.4	20.4	23.6	3.93954		477000	27.5	27.5	29.5	28.1667	1.1547		477000	26.2	26.2	26.2	26.2	0
	477500	36.6	26.2	65.8	42.8667	20.5303		477500	28.9	27	21.8	25.9	3.6756		477500	29.8	24.8	31.4	28.6667	3.44287		477500	31.3	29.4	29.4	30.0333	1.09697
	478000	33.6	21.1	65.4	40.0333	22.84		478000	16.3	11.5	6.8	11.5333	4.75009		478000	26.6	26.6	26.6	26.6	4.35117e-15		478000	24.2	24.2	24.2	24.2	0
	478500	30.9	25.9	57.5	38.1	16.9859		478500	19.3	15.4	9.1	14.6	5.14684		478500	30.3	27	32.3	29.8667	2.67644		478500	25.1	21.5	25.1	23.9	2.07846
	479000	25.4	18.4	48.8	30.8667	15.9202		479000	39.8	17.5	13.4	23.5667	14.2072		479000	34.8	27.1	36.8	32.9	5.12152		479000	39.8	38	39.8	39.2	1.03923
	479500	26.9	19.5	46.1	30.8333	13.7293		479500	28.3	18.3	15.4	20.6667	6.76782		479500	27.7	24.2	29.4	27.1	2.65141		479500	33.8	33.8	33.8	33.8	0
	480000	38.8	23.1	51.8	37.9	14.3712		480000	24	17.1	17.1	19.4	3.98372		480000	35.6	29.7	35.6	33.6333	3.40637		480000	32.3	28.4	30.3	30.3333	1.95021
	480500	32.8	24	61.7	39.5	19.7228		480500	23	23	21.2	22.4	1.03923		480500	35.8	32.1	35.8	34.5667	2.1362		480500	29.9	26.4	26.4	27.5667	2.02073
	481000	33.9	28.2	69.9	44	22.6104		481000	29.5	20.3	16.6	22.1333	6.64254		481000	26.8	23	26.8	25.5333	2.19393		481000	31.1	28.7	31.1	30.3	1.38564
	481500	27	25.1	67.6	39.9	24.0077		481500	33	23.3	19.7	25.3333	6.8792		481500	27	23.1	30.3	26.8	3.60416		481500	27.8	26	27.8	27.2	1.03923
	482000	38.9	25.4	69.9	44.7333	22.8163		482000	22	18.2	18.2	19.4667	2.19393		482000	22.3	20.6	25.7	22.8667	2.59679		482000	42.9	37.3	37.3	39.1667	3.23316
	482500	37.7	29.9	57.8	41.8	14.3948		482500	21.6	19.8	19.8	20.4	1.03923		482500	31.4	29.6	31.4	30.8	1.03923		482500	34.6	30.4	32.2	32.4	2.10713
	483000	29.8	24.2	65.8	39.9333	22.5755		483000	34.2	22.4	21.4	26	7.11899		483000	30.2	26.4	34	30.2	3.8		483000	29.4	29.4	29.4	29.4	4.35117e-15
	483500	31.9	22.5	62.5	38.9667	20.9154		483500	43.7	26.7	23.1	31.1667	11.0024		483500	24.1	24.1	30.9	26.3667	3.92598		483500	26.5	20.8	24.6	23.9667	2.9023
	484000	29.2	23.8	66.7	39.9	23.366		484000	26.3	14.4	14.4	18.3667	6.87047		484000	26.8	23.5	49.3	33.2	14.0403		484000	43.7	28.5	33.8	35.3333	7.71514
	484500	33.2	27.6	54.1	38.3	13.9667		484500	22.1	13.4	10	15.1667	6.24046		484500	26.5	19.5	28.3	24.7667	4.64901		484500	40.8	29.1	29.1	33	6.755
	485000	26.2	19.1	43.5	29.6	12.5503		485000	13.5	11.6	11.6	12.2333	1.09697		485000	36.5	32.6	38.3	35.8	2.91376		485000	40	34.2	40	38.0667	3.34863
	485500	35	22.4	76.3	44.5667	28.1947		485500	31.6	26.2	23.3	27.0333	4.21228		485500	29.2	27.4	29.2	28.6	1.03923		485500	37.6	30.5	33.9	34	3.55106
	486000	26.7	21.3	49.8	32.6	15.1384		486000	16.7	15.2	12.2	14.7	2.29129		486000	25.6	23.7	25.6	24.9667	1.09697		486000	35.8	32.3	35.8	34.6333	2.02073
	486500	39.4	21	73	44.4667	26.3677		486500	28.1	20.4	16.7	21.7333	5.81578		486500	27.7	25.9	25.9	26.5	1.03923		486500	32.8	28.9	30.8	30.8333	1.95021
	487000	35.2	24.1	52.4	37.2333	14.2591		487000	30.6	19.1	17.2	22.3	7.25052		487000	30.4	26.8	30.4	29.2	2.07846		487000	31.2	27.5	29.2	29.3	1.85203
	487500	31.3	18.4	60.6	36.7667	21.6246		487500	27.5	22.5	18.6	22.8667	4.46132		487500	21.7	20	21.7	21.1333	0.981495		487500	29.8	26.2	26.2	27.4	2.07846
	488000	44.1	30.6	74.6	49.7667	22.5407		488000	17.5	12.9	11	13.8	3.34215		488000	28.6	28.6	28.6	28.6	4.35117e-15		488000	33.2	29.5	31.3	31.3333	1.85023
	488500	35	27.2	62.1	41.4333	18.3178		488500	29.6	23	21.4	24.6667	4.34665		488500	29.6	27.7	31.4	29.5667	1.85023		488500	37.3	29.5	33.4	33.4	3.9
	489000	34.5	23	65.4	40.9667	21.9272		489000	28.8	17.8	17.8	21.4667	6.35085		489000	27.4	24	29.2	26.8667	2.64071		489000	29.1	27.1	29.1	28.4333	1.1547
	489500	31	27.1	62.1	40.0667	19.1808		489500	25.1	11.2	9.4	15.2333	8.59205		489500	30.3	28.5	32.1	30.3	1.8		489500	24.4	24.4	24.4	24.4	4.35117e-15
	490000	32.5	24.8	67.1	41.4667	22.5305		490000	30.1	19.8	18.1	22.6667	6.49333		490000	35.1	29.2	35.1	33.1333	3.40637		490000	36.6	30.8	36.6	34.6667	3.34863
	490500	39.2	27.3	67.1	44.5333	20.429		490500	27.6	20.2	18.4	22.0667	4.87579		490500	32.1	32.1	33.9	32.7	1.03923		490500	35.7	34.8	35.7	35.4	0.519615
	491000	32.3	22.3	58.1	37.5667	18.472		491000	27.6	19.7	17.8	21.7	5.19711		491000	33.7	32.1	37	34.2667	2.49867		491000	28.2	24.4	28.2	26.9333	2.19393
	491500	30.4	22	68.5	40.3	24.7804		491500	21.1	15.9	14.2	17.0667	3.5949		491500	32.7	23	32.7	29.4667	5.6003		491500	27.3	25.6	27.3	26.7333	0.981495
	492000	24.8	21.2	49.8	31.9333	15.5773		492000	30.3	21.9	17.9	23.3667	6.32877		492000	36.2	28.7	36.2	33.7	4.33013		492000	26.2	24.3	26.2	25.5667	1.09697
	492500	24.3	18.1	54.6	32.3333	19.5311		492500	17.2	12.6	9	12.9333	4.11015		492500	34.4	30.8	34.4	33.2	2.07846		492500	25.6	25.6	25.6	25.6	4.35117e-15
	493000	28.2	22.2	60.2	36.8667	20.4287		493000	35.7	31	31	32.5667	2.71355		493000	37.6	33.8	37.6	36.3333	2.19393		493000	38.9	35	35	36.3	2.25167
	493500	32.8	20	52.1	34.9667	16.1593		493500	23.9	20.4	20.4	21.5667	2.02073		493500	35.1	33.3	37	35.1333	1.85023		493500	21	21	21	21	0
	494000	36.6	25	69.4	43.6667	23.0281		494000	21.8	16.2	14.6	17.5333	3.78065		494000	34.4	32.5	36.2	34.3667	1.85023		494000	26.6	24.7	24.7	25.3333	1.09697
	494500	25	15.4	48.1	29.5	16.808		494500	19.5	14.2	12.5	15.4	3.65103		494500	31.4	29.6	31.4	30.8	1.03923		494500	27.4	27.4	27.4	27.4	4.35117e-15
	495000	24.2	21.1	47.4	30.9	14.3732		495000	37.3	29.9	22.9	30.0333	7.20093		495000	28.6	28.6	30.5	29.2333	1.09697		495000	30.7	25.3	28.8	28.2667	2.73922
	495500	31.8	21.2	70.9	41.3	26.1765		495500	27.2	21.7	16.7	21.8667	5.25198		495500	29.3	23.5	29.5	27.4333	3.40783		495500	22.5	18.8	22.5	21.2667	2.1362
	496000	36.8	26.5	66.2	43.1667	20.6015		496000	16.9	12.6	11.3	13.6	2.93087		496000	19.4	14.1	15.9	16.4667	2.69506		496000	26.7	23.1	26.7	25.5	2.07846
	496500	41.8	29.2	72.5	47.8333	22.2716		496500	21.5	17.9	13	17.4667	4.26654		496500	34.5	32.6	34.5	33.8667	1.09697		496500	33.8	30.5	32.2	32.1667	1.65025
	497000	30.4	22.8	57.1	36.7667	18.0145		497000	25.5	20	12.2	19.2333	6.68306		497000	31.4	31.4	33.4	32.0667	1.1547		497000	28.5	26.6	26.6	27.2333	1.09697
	497500	30.9	22.7	58.8	37.4667	18.9247		497500	17.6	10.6	7	11.7333	5.39011		497500	26.5	26.5	30.2	27.7333	2.1362		497500	42	31.1	32.7	35.2667	5.88586
	498000	32.9	25.6	55.6	38.0333	15.6449		498000	28.7	22.9	21	24.2	4.01123		498000	32.8	27	54.1	37.9667	14.2697		498000	27.5	18.2	20	21.9	4.93254
	498500	35.1	26.4	52.6	38.0333	13.344		498500	28.4	22.7	22.7	24.6	3.2909		498500	26.1	22.4	29.9	26.1333	3.75011		498500	17.3	17.3	17.3	17.3	0
	499000	36.6	25.1	77.5	46.4	27.5403		499000	36.4	19.3	17.5	24.4	10.4312		499000	35	33.2	35	34.4	1.03923		499000	22.4	22.4	22.4	22.4	4.35117e-15
	499500	22.7	13.6	66.2	34.1667	28.1123		499500	23	17.6	17.6	19.4	3.11769		499500	32.3	32.3	34.2	32.9333	1.09697		499500	19.6	19.6	19.6	19.6	0
	500000	21.2	17.7	49	29.3	17.1502		500000	26.1	19.6	18	21.2333	4.28991		500000	33.4	30.3	31.4	31.7	1.57162		500000	29.4	29.4	29.4	29.4	4.35117e-15
	500500	32.2	21.5	73	42.2333	27.1765		500500	22.9	14.6	14.6	17.3667	4.79201		500500	28.7	25.1	28.7	27.5	2.07846		500500	41.2	31.8	37.5	36.8333	4.73533
	501000	28.2	24.4	56.8	36.4667	17.7114		501000	23.1	17.5	17.5	19.3667	3.23316		501000	35.3	29.3	35.3	33.3	3.4641		501000	27	24.3	27	26.1	1.55885
	501500	38.6	28.6	71.9	46.3667	22.6708		501500	23.9	19.1	17.5	20.1667	3.33067		501500	33.9	32.1	33.9	33.3	1.03923		501500	25.3	23.4	25.3	24.6667	1.09697
	502000	29.8	24.2	63.7	39.2333	21.373		502000	17.7	14.5	12.8	15	2.48797		502000	33.9	30.1	35.7	33.2333	2.8589		502000	28.1	26.5	28.1	27.5667	0.92376
	502500	31.1	25.6	73	43.2333	25.925		502500	28.2	19.4	17.6	21.7333	5.67215		502500	24.2	24.2	30.7	26.3667	3.75278		502500	27.5	25.5	25.5	26.1667	1.1547
	503000	29.6	20.3	61.3	37.0667	21.4957		503000	21.7	17.8	15.8	18.4333	3.00056		503000	34.5	32.6	57.5	41.5333	13.8601		503000	27.4	22.8	25.9	25.3667	2.34592
	503500	26.6	18.3	46.9	30.6	14.7136		503500	36.1	25.4	23.7	28.4	6.72235		503500	42.6	36.6	44.4	41.2	4.08412		503500	23.5	20.7	21.7	21.9667	1.41892
	504000	28.5	21.7	38.5	29.5667	8.45064		504000	25.5	20	16.4	20.6333	4.58294		504000	43.1	35.2	43.1	40.4667	4.56107		504000	33.3	31.5	33.3	32.7	1.03923
	504500	34.8	29	52.4	38.7333	12.1858		504500	31.3	23.9	23.4	26.2	4.4238		504500	33.1	31.4	33.1	32.5333	0.981495		504500	28.2	19.4	22.9	23.5	4.43058
	505000	27.7	22.1	51	33.6	15.3268		505000	20.8	15.6	13.9	16.7667	3.5949		505000	37.2	35.3	37.2	36.5667	1.09697		505000	24.6	22.6	24.6	23.9333	1.1547
	505500	27.3	23.4	44.8	31.8333	11.3975		505500	23.7	20.3	20.3	21.4333	1.96299		505500	34.1	26.5	34.1	31.5667	4.38786		505500	29.6	28.1	28.1	28.6	0.866025
	506000	37.2	21.2	54.3	37.5667	16.553		506000	23.8	19	19	20.6	2.77128		506000	30.6	28.7	30.6	29.9667	1.09697		506000	30.8	30.8	30.8	30.8	0
	506500	27.4	17.7	38.8	27.9667	10.5614		506500	32.1	28.3	28.3	29.5667	2.19393		506500	29.7	27.7	31.6	29.6667	1.95021		506500	26.8	24.9	26.8	26.1667	1.09697
	507000	26.3	16.4	49	30.5667	16.7136		507000	26	18.8	17.3	20.7	4.65081		507000	30.9	27.4	32.6	30.3	2.65141		507000	30.9	27.2	30.9	29.6667	2.1362
	507500	30.5	18.6	48.8	32.6333	15.2126		507500	13.8	12.3	12.1	12.7333	0.929157		507500	28.3	26.5	28.3	27.7	1.03923		507500	28.5	26.6	28.5	27.8667	1.09697
	508000	33	23.8	54.1	36.9667	15.5346		508000	29.3	23.8	23.8	25.6333	3.17543		508000	32.8	29.2	36.4	32.8	3.6		508000	29.7	26.5	28.1	28.1	1.6
	508500	29.8	22.3	50.3	34.1333	14.4943		508500	23.6	18.2	18.2	20	3.11769		508500	37	33.3	37	35.7667	2.1362		508500	29.2	25.3	29.2	27.9	2.25167
	509000	33	24.7	47.6	35.1	11.5935		509000	32.3	18.9	17	22.7333	8.33926		509000	31.9	30	31.9	31.2667	1.09697		509000	28.7	22.8	28.7	26.7333	3.40637
	509500	25.6	19.6	53.8	33	18.2614		509500	15.3	8.8	8.8	10.9667	3.75278		509500	26.8	24.9	28.7	26.8	1.9		509500	24.8	22.8	24.8	24.1333	1.1547
	510000	27.3	23.7	40.2	30.4	8.67583		510000	37	27.7	25.1	29.9333	6.25646		510000	28.8	23.4	30.6	27.6	3.747		510000	25.6	24	25.6	25.0667	0.92376
	510500	36.6	25.1	71.4	44.3667	24.1073		510500	29.6	14.2	10.6	18.1333	10.0922		510500	29.8	27.9	29.8	29.1667	1.09697		510500	25.6	25.6	25.6	25.6	4.35117e-15
	511000	26.5	17.6	54.9	33	19.481		511000	27.6	20.6	20.6	22.9333	4.04145		511000	24.8	23	24.8	24.2	1.03923		511000	34	26.4	32.1	30.8333	3.95517
	511500	34.5	22.9	50.5	35.9667	13.8583		511500	30.7	17.8	13.9	20.8	8.79261		511500	35.5	27.5	35.5	32.8333	4.6188		511500	22.9	22.9	22.9	22.9	4.35117e-15
	512000	36.6	27	64.1	42.5667	19.2563		512000	29	16.2	14.7	19.9667	7.85897		512000	47.8	44.1	47.8	46.5667	2.1362		512000	27.8	26.1	27.8	27.2333	0.981495
	512500	21.8	16.3	51.3	29.8	18.8215		512500	31	15.6	13	19.8667	9.72899		512500	31.4	26.2	31.4	29.6667	3.00222		512500	27	27	27	27	0
	513000	34.6	21.1	53.8	36.5	16.4326		513000	20.4	13	11.2	14.8667	4.87579		513000	28.5	24.7	30.4	27.8667	2.9023		513000	30.5	30.5	30.5	30.5	0
	513500	30.3	24.6	45.5	33.4667	10.8039		513500	34	25.1	21.7	26.9333	6.35164		513500	29.1	25.6	43.7	32.8	9.60052		513500	42	38.2	40.2	40.1333	1.90088
	514000	38.8	23.3	58.5	40.2	17.6417		514000	17.2	13.7	12	14.3	2.65141		514000	30.8	30.8	40.7	34.1	5.71577		514000	27.1	27.1	27.1	27.1	4.35117e-15
	514500	22.9	18.6	47.8	29.7667	15.7646		514500	17.8	14.6	14.6	15.6667	1.84752		514500	30.5	28.6	32.4	30.5	1.9		514500	39.2	33.9	37.5	36.8667	2.70617
	515000	23.1	18.5	33.6	25.0667	7.73972		515000	30.4	20.3	20.3	23.6667	5.83124		515000	37.2	34.6	37.2	36.3333	1.50111		515000	31.4	29.8	29.8	30.3333	0.92376
	515500	27.3	21.2	54.1	34.2	17.5017		515500	28.5	13.5	12.2	18.0667	9.05888		515500	32.9	32.9	34.7	33.5	1.03923		515500	30.3	22.7	26.5	26.5	3.8
	516000	37	30.3	56.8	41.3667	13.7791		516000	15.1	11.7	10.1	12.3	2.55343		516000	37	37	39.1	37.7	1.21244		516000	28.2	22.9	22.9	24.6667	3.05996
	516500	27.9	17.2	43.9	29.6667	13.4374		516500	34.8	21.5	18.4	24.9	8.71263		516500	35.2	29.7	38.9	34.6	4.62925		516500	31.5	26	29.7	29.0667	2.80416
	517000	38	26.4	66.7	43.7	20.7458		517000	17.6	13.5	11.8	14.3	2.98161		517000	36.5	27.7	45.9	36.7	9.10165		517000	29.8	28	29.8	29.2	1.03923
	517500	20.5	14.9	45.5	26.9667	16.2927		517500	25.1	19.3	19.3	21.2333	3.34863		517500	27.2	23	29	26.4	3.07896		517500	33.1	31.2	31.2	31.8333	1.09697
	518000	31	22.7	59.2	37.6333	19.1328		518000	21.3	13.6	11.6	15.5	5.12152		518000	34.2	32.3	34.2	33.5667	1.09697		518000	32.1	30.1	30.1	30.7667	1.1547
	518500	27.4	19.6	41.2	29.4	10.938		518500	31.2	19.6	18	22.9333	7.2037		518500	29.6	27.8	31.4	29.6	1.8		518500	30	27.4	29.1	28.8333	1.32035
	519000	19.8	16.5	28	21.4333	5.92143		519000	21.1	17.3	15.2	17.8667	2.99054		519000	28.2	22.5	30.1	26.9333	3.95517		519000	31.3	30.4	31.3	31	0.519615
	519500	29.5	22.8	67.1	39.8	23.8787		519500	31.4	24.9	23.3	26.5333	4.28991		519500	34.4	32.6	36.2	34.4	1.8		519500	25.9	25.9	25.9	25.9	4.35117e-15
	520000	28.1	24.7	41.7	31.5	8.99555		520000	20.6	16.9	15.4	17.6333	2.67644		520000	27	25.1	29	27.0333	1.95021		520000	37.7	33.9	35.8	35.8	1.9
	520500	32.3	26.5	49.3	36.0333	11.8496		520500	23.4	21.6	14.4	19.8	4.76235		520500	32.8	32.8	32.8	32.8	0		520500	31.3	31.3	31.3	31.3	0
	521000	25.6	16.6	36.2	26.1333	9.81088		521000	20	11.7	11.7	14.4667	4.79201		521000	24.4	22.9	24.4	23.9	0.866025		521000	31.2	29.4	31.2	30.6	1.03923
	521500	29.2	16.4	46.5	30.7	15.106		521500	18.3	17	17	17.4333	0.750555		521500	28.9	27	28.9	28.2667	1.09697		521500	23.5	23.5	23.5	23.5	0
	522000	24.5	18.6	44.2	29.1	13.4056		522000	23	15	12	16.6667	5.68624		522000	36.4	30.6	38.2	35.0667	3.97157		522000	31.2	24.6	29.5	28.4333	3.42685
	522500	30.2	19.5	56.8	35.5	19.2065		522500	17.8	15.5	12.2	15.1667	2.81484		522500	30	28.2	30	29.4	1.03923		522500	29	27	29	28.3333	1.1547
	523000	26.3	19	51.5	32.2667	17.0518		523000	27.5	25.6	22.8	25.3	2.36432		523000	35.5	29.9	35.5	33.6333	3.23316		523000	35.6	31.8	33.7	33.7	1.9
	523500	33.6	26.1	65.8	41.8333	21.0918		523500	31.4	25.4	21.8	26.2	4.84974		523500	24.6	22.8	24.6	24	1.03923		523500	34.4	32.7	32.7	33.2667	0.981495
	524000	40.3	29.3	53.2	40.9333	11.9626		524000	28.4	13.8	12.2	18.1333	8.92711		524000	35.6	33.9	35.6	35.0333	0.981495		524000	44.4	38.6	38.6	40.5333	3.34863
	524500	29.3	22.9	56.5	36.2333	17.8408		524500	26.4	15.3	13.9	18.5333	6.8486		524500	30.4	27	32.1	29.8333	2.59679		524500	29.5	29.4	29.4	29.4333	0.057735
	525000	36.5	25	71.4	44.3	24.1634		525000	13.1	7.4	7.4	9.3	3.2909		525000	28.9	27.9	28.9	28.5667	0.57735		525000	24.9	24.9	24.9	24.9	4.35117e-15
	525500	25.6	15.6	36	25.7333	10.2007		525500	16.9	11	8.3	12.0667	4.39811		525500	37	29.2	52.6	39.6	11.9147		525500	25.5	25.5	25.5	25.5	0
	526000	32.5	19.1	44.1	31.9	12.5108		526000	18.8	12.9	10.4	14.0333	4.31316		526000	29.2	27.9	31.1	29.4	1.60935		526000	25.4	25.4	25.4	25.4	4.35117e-15
	526500	26.5	22.7	41.8	30.3333	10.1106		526500	25.6	16.4	15.8	19.2667	5.49303		526500	29.9	26.1	31.7	29.2333	2.8589		526500	32.2	28.6	30.4	30.4	1.8
	527000	24.5	20.7	32.2	25.8	5.85918		527000	17.2	13.6	12.9	14.5667	2.30723		527000	38.3	34.6	40.2	37.7	2.84781		527000	27.6	27.6	27.6	27.6	4.35117e-15
	527500	30.8	23.6	44.4	32.9333	10.5628		527500	20.2	15.2	13.5	16.3	3.48281		527500	37.3	37.3	37.3	37.3	0		527500	29.8	22.7	24.5	25.6667	3.69098
	528000	24.2	18.6	37.3	26.7	9.5974		528000	22.8	19.3	15.8	19.3	3.5		528000	36.9	35	36.9	36.2667	1.09697		528000	32.4	30.5	32.4	31.7667	1.09697
	528500	35.3	27.3	51	37.8667	12.0567		528500	32.1	21.6	16	23.2333	8.17333		528500	42	32.9	42	38.9667	5.25389		528500	32.3	26.4	28.2	28.9667	3.02379
	529000	33.6	20.4	46.5	33.5	13.0503		529000	16.7	13	11.1	13.6	2.84781		529000	26.8	25	26.8	26.2	1.03923		529000	61	32.6	36.9	43.5	15.3072
	529500	26.9	25.1	49.5	33.8333	13.5975		529500	35.5	22	20.4	25.9667	8.29478		529500	35	35	36.9	35.6333	1.09697		529500	34.5	25.4	29.1	29.6667	4.57639
	530000	34.4	27.5	62.5	41.4667	18.5392		530000	17.2	11.7	11.7	13.5333	3.17543		530000	27.1	20.3	27.1	24.8333	3.92598		530000	27	25.3	25.3	25.8667	0.981495
	530500	26.7	19.5	37.3	27.8333	8.95396		530500	26.7	21	21	22.9	3.2909		530500	22.7	18.9	24.6	22.0667	2.9023		530500	38.9	29.2	29.2	32.4333	5.6003
	531000	29.7	22.3	33.4	28.4667	5.65184		531000	24	20.3	20.3	21.5333	2.1362		531000	25.4	25.4	27.2	26	1.03923		531000	31.3	25.9	27.8	28.3333	2.73922
	531500	35.3	21.6	61	39.3	20.0022		531500	21.5	15.6	13.6	16.9	4.10731		531500	36.8	32.9	36.8	35.5	2.25167		531500	33.7	31.6	33.7	33	1.21244
	532000	26.7	22.8	39.1	29.5333	8.51136		532000	25.2	16.5	16.5	19.4	5.02295		532000	28.2	22.9	29.9	27	3.65103		532000	36.5	31	34.6	34.0333	2.79344
	532500	30.9	18.2	47.2	32.1	14.5372		532500	29.2	16.9	15.2	20.4333	7.63959		532500	32.7	30.9	34.5	32.7	1.8		532500	33.2	29.5	33.2	31.9667	2.1362
	533000	26.5	19.7	37.7	27.9667	9.08919		533000	24.9	12.3	10.9	16.0333	7.7106		533000	32.3	26.6	37.7	32.2	5.55068		533000	23.3	23.3	23.3	23.3	0
	533500	31.9	23.8	40.8	32.1667	8.50314		533500	18.1	12.6	10.8	13.8333	3.80307		533500	27.1	25.2	33	28.4333	4.06735		533500	24.4	24.4	24.4	24.4	4.35117e-15
	534000	26.5	22.7	38.2	29.1333	8.07857		534000	25.6	20.1	20.1	21.9333	3.17543		534000	23.6	22.6	23.6	23.2667	0.57735		534000	27.6	27.6	27.6	27.6	4.35117e-15
	534500	25.6	18.6	40.3	28.1667	11.0753		534500	19.5	15.3	15.3	16.7	2.42487		534500	34.5	30.8	36.2	33.8333	2.76104		534500	26.4	22.6	26.4	25.1333	2.19393
	535000	22.7	15.2	39.4	25.7667	12.388		535000	26.3	16.9	16.9	20.0333	5.42709		535000	37.6	33.6	35.6	35.6	2		535000	30.7	28.9	30.7	30.1	1.03923
	535500	25.8	22.3	32.7	26.9333	5.29182		535500	16.4	12.7	10.8	13.3	2.84781		535500	36.6	34.7	34.7	35.3333	1.09697		535500	28.5	28.5	28.5	28.5	0
	536000	34.4	28.7	47.8	36.9667	9.80527		536000	19.3	15.8	13.6	16.2333	2.8746		536000	31.3	27.3	33.2	30.6	3.01164		536000	23.8	18.3	23.8	21.9667	3.17543
	536500	27.2	22.5	42.4	30.7	10.4014		536500	34.8	23.7	18.1	25.5333	8.49961		536500	33.7	29.9	33.7	32.4333	2.19393		536500	28.6	26.5	26.9	27.3333	1.11505
	537000	28.7	19.6	39.2	29.1667	9.80833		537000	23.3	19.4	17.4	20.0333	3.00056		537000	38.8	35.1	42.6	38.8333	3.75011		537000	24.9	24.9	24.9	24.9	4.35117e-15
	537500	23.6	15.1	41.7	26.8	13.5857		537500	24.2	18.6	16.8	19.8667	3.85919		537500	29.7	29.7	29.7	29.7	0		537500	38.6	24	25.1	29.2333	8.1304
	538000	36.5	26.9	50.3	37.9	11.7627		538000	32.3	25.5	20.3	26.0333	6.01775		538000	29.9	26.6	31.5	29.3333	2.49867		538000	41	27.9	37.2	35.3667	6.73968
	538500	21.9	18.3	40.2	26.8	11.7435		538500	31.5	21.6	21.6	24.9	5.71577		538500	24.3	22.4	24.3	23.6667	1.09697		538500	60.6	32.8	36.5	43.3	15.096
	539000	25	21.7	36.8	27.8333	7.93872		539000	28.2	18.5	16.9	21.2	6.11474		539000	37.2	34.5	43.1	38.2667	4.39811		539000	60.6	33.8	33.8	42.7333	15.473
	539500	28.2	26.4	39.4	31.3333	7.04367		539500	20.2	14.7	14.3	16.4	3.29697		539500	38.3	31	36.6	35.3	3.81969		539500	29	29	29	29	0
	540000	22.1	17	35.8	24.9667	9.72231		540000	15.2	8.9	8.9	11	3.63731		540000	37.7	33.8	39.8	37.1	3.04467		540000	30.9	27.5	30.9	29.7667	1.96299
	540500	28.3	25	38.6	30.6333	7.09389		540500	30.8	23.5	23.2	25.8333	4.30387		540500	35.5	31.9	33.7	33.7	1.8		540500	61.7	25.8	29.9	39.1333	19.6505
	541000	30.4	23.2	41.2	31.6	9.0598		541000	14.3	10.7	9.2	11.4	2.62107		541000	29.4	25.8	29.4	28.2	2.07846		541000	61	37.3	37.3	45.2	13.6832
	541500	27.1	16.3	38	27.1333	10.85		541500	24.4	16.3	16.3	19	4.67654		541500	31.5	29.9	33.3	31.5667	1.70098		541500	37.9	36	37.9	37.2667	1.09697
	542000	29.1	19.3	44.6	31	12.7566		542000	26.1	16.3	13.1	18.5	6.77348		542000	26.5	23	27.1	25.5333	2.21435		542000	26.9	23.4	23.4	24.5667	2.02073
	542500	28.3	15.1	43.5	28.9667	14.2117		542500	26.9	20.2	20.2	22.4333	3.86825		542500	30.7	28.8	45.5	35	9.14276		542500	34.4	25.3	28.9	29.5333	4.58294
	543000	34.7	23.3	56.2	38.0667	16.7064		543000	20	13.3	10.7	14.6667	4.79826		543000	27.4	25.6	42.6	31.8667	9.33881		543000	36.9	33.2	36.9	35.6667	2.1362
	543500	23	15.9	32.1	23.6667	8.12055		543500	19.2	17.6	14.3	17.0333	2.49867		543500	32.4	30.5	75.2	46.0333	25.2769		543500	37.2	27.7	33.4	32.7667	4.78156
	544000	27.4	18.7	41.2	29.1	11.3459		544000	22.3	11.9	10.4	14.8667	6.481		544000	33	31.2	57.1	40.4333	14.4618		544000	38.9	31.2	37	35.7	4.01123
	544500	31.3	22.7	41.8	31.9333	9.56574		544500	20.4	16.7	16.7	17.9333	2.1362		544500	33.9	33.9	41.5	36.4333	4.38786		544500	40.5	38.6	38.6	39.2333	1.09697
	545000	30.5	23.4	35.8	29.9	6.22174		545000	28.5	24.7	22.8	25.3333	2.9023		545000	28.8	23.4	28.8	27	3.11769		545000	21.6	19.9	21.6	21.0333	0.981495
	545500	22.6	15.6	33.9	24.0333	9.23381		545500	34	29.2	27.4	30.2	3.41174		545500	30.9	30	31.3	30.7333	0.665833		545500	38.8	36.8	36.8	37.4667	1.1547
	546000	31.7	19.8	37.7	29.7333	9.11062		546000	27.3	18.2	18.2	21.2333	5.25389		546000	24.3	24.3	61	36.5333	21.1888		546000	31.6	29.7	31.6	30.9667	1.09697
	546500	29.7	25.8	48.3	34.6	12.0237		546500	17.5	13	12.3	14.2667	2.82194		546500	34.6	30.8	69.4	44.9333	21.2738		546500	36.5	34.7	34.7	35.3	1.03923
	547000	26.5	19.6	35	27.0333	7.71384		547000	25.6	13.1	10.4	16.3667	8.10946		547000	28.2	26.3	29.9	28.1333	1.80093		547000	26.7	22.8	24.8	24.7667	1.95021
	547500	30.6	19.8	43.3	31.2333	11.7628		547500	17	10.5	10.5	12.6667	3.75278		547500	36.8	36.8	40.7	38.1	2.25167		547500	38.3	33.8	38.3	36.8	2.59808
	548000	31.6	22.8	47.8	34.0667	12.6812		548000	39.1	29.8	29.8	32.9	5.36936		548000	27.6	24.2	27.6	26.4667	1.96299		548000	40	27.4	29.1	32.1667	6.83691
	548500	29.9	21	45	31.9667	12.1327		548500	26	20.2	20.2	22.1333	3.34863		548500	21.4	19.6	21.4	20.8	1.03923		548500	50.5	23.5	25.4	33.1333	15.0699
	549000	18.3	14.6	25.6	19.5	5.59732		549000	23.3	14.1	12.3	16.5667	5.90028		549000	34.6	29.2	36.5	33.4333	3.78726		549000	34.2	24.9	24.9	28	5.36936
	549500	33.1	23.5	44.4	33.6667	10.4615		549500	33	21.1	17.9	24	7.95676		549500	33.4	29.8	33.6	32.2667	2.13854		549500	35.3	31.3	33.3	33.3	2
	550000	28.7	21.1	48.1	32.6333	13.9231		550000	17.7	15.7	15.7	16.3667	1.1547		550000	31.8	27.9	33.9	31.2	3.04467		550000	33.7	31.7	33.7	33.0333	1.1547
	550500	29.6	22.2	37	29.6	7.4		550500	24.5	18.8	17.3	20.2	3.79868		550500	37.6	29.8	62.1	43.1667	16.8542		550500	27.9	27.9	27.9	27.9	4.35117e-15
	551000	26.8	22.8	36.4	28.6667	6.98952		551000	30.6	26.7	24.9	27.4	2.91376		551000	34.7	27.2	44.6	35.5	8.72754		551000	28.8	28.8	28.8	28.8	0
	551500	30.4	26.6	57.5	38.1667	16.8506		551500	21.3	18	16.4	18.5667	2.49867		551500	30.4	26.6	32.3	29.7667	2.9023		551500	24.6	18.9	24.6	22.7	3.2909
	552000	23	17.3	46.1	28.8	15.2509		552000	8.9	7.4	7.4	7.9	0.866025		552000	23.1	23.1	23.1	23.1	4.35117e-15		552000	37	30	35.1	34.0333	3.61985
	552500	23	18.7	32.6	24.7667	7.11641		552500	25.1	18	18	20.3667	4.09919		552500	31	31	32.9	31.6333	1.09697		552500	34.1	32.3	34.1	33.5	1.03923
	553000	31.8	21.2	47.8	33.6	13.391		553000	37.6	26.3	22.6	28.8333	7.8143		553000	20.2	19.9	20.2	20.1	0.173205		553000	28.8	25	26.9	26.9	1.9
	553500	27.3	19.5	45.2	30.6667	13.1766		553500	20.8	16.4	13.1	16.7667	3.86307		553500	27	23.8	28.6	26.4667	2.44404		553500	30.3	30.3	30.3	30.3	0
	554000	30.9	25.7	44.6	33.7333	9.76337		554000	17.6	12.8	12.8	14.4	2.77128		554000	36.6	34.6	36.6	35.9333	1.1547		554000	33.4	33.4	33.4	33.4	0
	554500	31	23.6	44.6	33.0667	10.6514		554500	22.1	15.3	14.6	17.3333	4.14287		554500	37.2	31.5	35.3	34.6667	2.9023		554500	25.1	23.1	25.1	24.4333	1.1547
	555000	28.4	21.2	45.9	31.8333	12.7029		555000	37.6	23.3	17.9	26.2667	10.1796		555000	35.3	29.8	35.3	33.4667	3.17543		555000	30.3	27.7	27.7	28.5667	1.50111
	555500	19.6	10.9	30.1	20.2	9.61405		555500	21.3	16.5	16.5	18.1	2.77128		555500	31.1	27	31.1	29.7333	2.36714		555500	29.8	27.9	27.9	28.5333	1.09697
	556000	21.5	17.5	35.2	24.7333	9.28242		556000	19.2	13.9	13.9	15.6667	3.05996		556000	25.8	20.3	24	23.3667	2.80416		556000	38.5	32.7	32.7	34.6333	3.34863
	556500	28.5	19.6	43.9	30.6667	12.294		556500	30.2	18.5	18.5	22.4	6.755		556500	28.4	25.1	26.7	26.7333	1.65025		556500	44.2	33.4	39.1	38.9	5.40278
	557000	32.7	20.4	48.5	33.8667	14.0863		557000	18.5	13	13	14.8333	3.17543		557000	31	29.2	31	30.4	1.03923		557000	37.7	29.9	35.8	34.4667	4.06735
	557500	25.8	18.6	45.7	30.0333	14.0372		557500	19.8	18	16.2	18	1.8		557500	31.4	29.7	31.4	30.8333	0.981495		557500	77.5	35.1	46.5	53.0333	21.942
	558000	26.9	19.7	41.3	29.3	10.9982		558000	32.5	30.5	28.6	30.5333	1.95021		558000	36.5	34.6	38.5	36.5333	1.95021		558000	44.6	27.4	32.6	34.8667	8.82119
	558500	23.5	21.8	36.9	27.4	8.27103		558500	31.4	29.5	25.6	28.8333	2.95691		558500	36.2	34.4	36.2	35.6	1.03923		558500	29.6	22.7	25.1	25.8	3.50286
	559000	28.5	23.1	41.2	30.9333	9.29211		559000	26.7	21.3	21.3	23.1	3.11769		559000	36.2	34.4	36.2	35.6	1.03923		559000	49.3	29	32.3	36.8667	10.8933
	559500	21.8	20.9	36.4	26.3667	8.70077		559500	19.7	11.4	11.4	14.1667	4.79201		559500	29.6	27.8	31.4	29.6	1.8		559500	26.5	22.7	22.7	23.9667	2.19393
	560000	33.4	24.9	53.2	37.1667	14.5211		560000	18.1	14.5	14.5	15.7	2.07846		560000	33.6	29.9	37.3	33.6	3.7		560000	26.7	21.3	23.1	23.7	2.74955
	560500	25.2	13.3	38.8	25.7667	12.7594		560500	22.2	17.2	17.2	18.8667	2.88675		560500	31.8	31.8	33.7	32.4333	1.09697		560500	41.7	30.9	32.7	35.1	5.78619
	561000	31.9	26.9	38.6	32.4667	5.87055		561000	12.7	9	9	10.2333	2.1362		561000	28.3	26.5	30.1	28.3	1.8		561000	36	34	34	34.6667	1.1547
	561500	24.3	14.9	41.2	26.8	13.327		561500	30.7	21.7	17.4	23.2667	6.787		561500	32.5	25.9	34.4	30.9333	4.46132		561500	29.2	27.3	27.3	27.9333	1.09697
	562000	28.4	21.3	42.6	30.7667	10.8454		562000	15.6	11.2	9.3	12.0333	3.23161		562000	30.9	23.5	32.9	29.1	4.95177		562000	31.9	31.9	31.9	31.9	4.35117e-15
	562500	29.9	24.3	43.1	32.4333	9.65263		562500	21.6	20.2	18.9	20.2333	1.35031		562500	27.1	19	35.1	27.0667	8.05005		562500	33.8	33.8	33.8	33.8	0
	563000	20	16.6	25.1	20.5667	4.27824		563000	29.6	24.7	23	25.7667	3.42685		563000	34.2	30.6	36.1	33.6333	2.79344		563000	26.1	22.4	24.3	24.2667	1.85023
	563500	28.6	18.5	45.5	30.8667	13.642		563500	20.9	15.7	15.7	17.4333	3.00222		563500	26.8	23.3	26.8	25.6333	2.02073		563500	21.2	21.2	21.2	21.2	0
	564000	35.6	22.4	54.3	37.4333	16.0288		564000	23.3	17.4	17.4	19.3667	3.40637		564000	31.5	26	33.4	30.3	3.84318		564000	17.1	17.1	17.1	17.1	0
	564500	29.1	21.8	45.9	32.2667	12.3581		564500	25.6	17.6	15.5	19.5667	5.32948		564500	30.4	28.7	32.1	30.4	1.7		564500	29.8	24.5	26.2	26.8333	2.70617
	565000	29.3	20.7	34.5	28.1667	6.96946		565000	26.1	19.6	18	21.2333	4.28991		565000	24.2	24.2	24.2	24.2	0		565000	28.2	24.9	28.2	27.1	1.90526
	565500	26.7	17.2	37.6	27.1667	10.208		565500	16.8	8.8	8.8	11.4667	4.6188		565500	24.8	24.8	30	26.5333	3.00222		565500	22.6	22.6	22.6	22.6	4.35117e-15
	566000	22.4	18.2	39.5	26.7	11.2823		566000	28.7	19.1	15.6	21.1333	6.78258		566000	25.8	25.8	29.8	27.1333	2.3094		566000	26.3	26.3	26.3	26.3	0
	566500	33.1	21.5	52.6	35.7333	15.7163		566500	21.8	16.4	16.4	18.2	3.11769		566500	24.4	23.9	24.6	24.3	0.360555		566500	29.5	25.8	29.5	28.2667	2.1362
	567000	27.5	21.6	41.5	30.2	10.2211		567000	26.1	22.4	18.7	22.4	3.7		567000	33.2	27.7	35.1	32	3.84318		567000	31.2	27.5	29.3	29.3333	1.85023
	567500	27.4	23.8	42	31.0667	9.63812		567500	25.4	18.6	16.9	20.3	4.49778		567500	29.1	27.2	33	29.7667	2.95691		567500	20.5	17.3	19.1	18.9667	1.60416
	568000	27	19.3	38.6	28.3	9.71545		568000	29.7	21.7	15.3	22.2333	7.2148		568000	26.9	25.1	38	30	6.98642		568000	28.7	27.2	27.2	27.7	0.866025
	568500	25	20.6	38.8	28.1333	9.49596		568500	20.4	14.8	13	16.0667	3.85919		568500	23.3	17.9	59.2	33.4667	22.4487		568500	35.7	25.5	30.6	30.6	5.1
	569000	38	27.7	59.2	41.6333	16.0612		569000	25.4	18.6	16.9	20.3	4.49778		569000	26.8	26.8	44.6	32.7333	10.2768		569000	29.2	20	20	23.0667	5.31162
	569500	32.5	21	54.9	36.1333	17.2396		569500	26.9	23.3	19.7	23.3	3.6		569500	25.4	23.6	27.3	25.4333	1.85023		569500	37.9	32.2	34	34.7	2.91376
	570000	22.6	16.2	34	24.2667	9.01628		570000	24.2	19.6	19.6	21.1333	2.65581		570000	39.7	34	39.7	37.8	3.2909		570000	29	25.4	27.2	27.2	1.8
	570500	27.6	18.4	42.4	29.4667	12.1084		570500	17.7	15.4	15.4	16.1667	1.32791		570500	30.5	27.1	32.2	29.9333	2.59679		570500	35.6	28.7	33.8	32.7	3.57911
	571000	22	20.3	32.2	24.8333	6.4361		571000	16.6	12.9	12.9	14.1333	2.1362		571000	28.1	26.2	29.9	28.0667	1.85023		571000	19.2	16.6	19.2	18.3333	1.50111
	571500	26	18.8	57.1	33.9667	20.3549		571500	27.2	18.1	18.1	21.1333	5.25389		571500	29.1	23.3	31.1	27.8333	4.05134		571500	34.1	34.1	34.1	34.1	0
	572000	27.5	23.2	41.7	30.8	9.68143		572000	19	15.2	14.6	16.2667	2.38607		572000	27.2	24.2	27.2	26.2	1.73205		572000	27.4	21.9	25.6	24.9667	2.80416
	572500	31.9	26.3	43.3	33.8333	8.66333		572500	21.8	15.9	11.9	16.5333	4.98029		572500	24.6	22.7	26.5	24.6	1.9		572500	19.8	19.3	19.8	19.6333	0.288675
	573000	30.4	19.1	40	29.8333	10.4615		573000	26	22.5	18.4	22.3	3.80395		573000	26.3	26.3	28.1	26.9	1.03923		573000	30.5	28.6	30.5	29.8667	1.09697
	573500	32.2	15.3	47.6	31.7	16.1558		573500	21.5	14.8	14.8	17.0333	3.86825		573500	34.7	32.8	36.6	34.7	1.9		573500	38.5	36.5	38.5	37.8333	1.1547
	574000	29.2	14.6	45.7	29.8333	15.5597		574000	23.8	11.7	11.7	15.7333	6.98594		574000	30.8	27.1	30.8	29.5667	2.1362		574000	20.6	16.8	18.7	18.7	1.9
	574500	41.5	28.4	57.5	42.4667	14.5741		574500	20.8	18.9	18.9	19.5333	1.09697		574500	32.3	26.5	34.1	30.9667	3.97157		574500	32.2	29.7	32.2	31.3667	1.44338
	575000	34.5	23.1	43.1	33.5667	10.0326		575000	14.1	7	7	9.36667	4.09919		575000	34.6	26.7	34.6	31.9667	4.56107		575000	35.8	34	35.8	35.2	1.03923
	575500	21.8	14.4	37.7	24.6333	11.9056		575500	18.7	17.1	17.1	17.6333	0.92376		575500	37	33.4	37	35.8	2.07846		575500	16.9	16.9	16.9	16.9	0
	576000	32.7	19.2	50	33.9667	15.439		576000	33.1	20.2	16.5	23.2667	8.71455		576000	27	25.3	28.8	27.0333	1.75024		576000	32.2	30.2	32.2	31.5333	1.1547
	576500	25.2	25.2	53.2	34.5333	16.1658		576500	18.9	18.4	13	16.7667	3.27159		576500	26.8	23.2	26.9	25.6333	2.10792		576500	24.7	24.7	24.7	24.7	0
	577000	30.1	16.9	49.3	32.1	16.2923		577000	24.8	17.2	17.2	19.7333	4.38786		577000	29.9	25.8	29.9	28.5333	2.36714		577000	17.9	17.9	17.9	17.9	0
	577500	29.4	27.7	52.4	36.5	13.796		577500	17.1	17.1	15.2	16.4667	1.09697		577500	29	29	30.8	29.6	1.03923		577500	27.1	27.1	27.1	27.1	4.35117e-15
	578000	22.1	15.1	38.3	25.1667	11.9001		578000	30.7	23.2	17.9	23.9333	6.43143		578000	32.2	30.2	34	32.1333	1.90088		578000	33.3	33.3	33.3	33.3	0
	578500	33.3	27.1	41.2	33.8667	7.06706		578500	26	14.9	14.9	18.6	6.40859		578500	22.1	22.1	23.8	22.6667	0.981495		578500	35.5	28	31.7	31.7333	3.75011
	579000	28.7	23	47.8	33.1667	12.9894		579000	29.8	18.8	14.1	20.9	8.05792		579000	36.4	34.5	36.4	35.7667	1.09697		579000	25.8	22.1	23.9	23.9333	1.85023
	579500	29	23.2	42.7	31.6333	10.0132		579500	20.8	18.9	13.2	17.6333	3.95517		579500	36.2	36.2	36.2	36.2	0		579500	27	21.2	25	24.4	2.94618
	580000	29.6	15.9	49.5	31.6667	16.8951		580000	24	16.6	16.6	19.0667	4.27239		580000	30.5	30.5	32.3	31.1	1.03923		580000	28.5	28.5	28.5	28.5	0
	580500	25.9	19.5	47.8	31.0667	14.8406		580500	37.2	33.3	31.3	33.9333	3.00056		580500	26.2	24.3	28.1	26.2	1.9		580500	35.6	30.2	33.8	33.2	2.74955
	581000	26.1	18.6	47.6	30.7667	15.0527		581000	22.2	13.7	13.7	16.5333	4.90748		581000	31.8	24.3	35.6	30.5667	5.75007		581000	19.7	17.9	19.7	19.1	1.03923
	581500	28.7	25.1	46.7	33.5	11.5724		581500	21.5	19.7	17.9	19.7	1.8		581500	45.7	31.6	47.6	41.6333	8.7409		581500	32.3	28.5	32.3	31.0333	2.19393
	582000	28.7	17.9	39.5	28.7	10.8		582000	26.7	23.5	21.9	24.0333	2.44404		582000	32.1	30.2	33.9	32.0667	1.85023		582000	25.8	23.9	25.8	25.1667	1.09697
	582500	34.4	22	49.8	35.4	13.927		582500	16.9	10.9	9.4	12.4	3.96863		582500	27.1	26.2	27.1	26.8	0.519615		582500	34.5	34.5	34.5	34.5	0
	583000	28.7	19.9	32.6	27.0667	6.50564		583000	18.9	15.5	15.5	16.6333	1.96299		583000	31.4	26.2	29.7	29.1	2.65141		583000	35.3	35.3	35.3	35.3	0
	583500	30.6	23.1	56.2	36.6333	17.3552		583500	20	13.8	13.8	15.8667	3.57957		583500	33	28	36.4	32.4667	4.22532		583500	42.2	36.9	42.2	40.4333	3.05996
	584000	27.9	23.3	43.7	31.6333	10.7002		584000	25.4	17.6	15.7	19.5667	5.14036		584000	30.6	26.7	28.7	28.6667	1.95021		584000	33.3	31.4	31.4	32.0333	1.09697
	584500	23.1	21.3	36.9	27.1	8.53464		584500	15.6	13.8	13.8	14.4	1.03923		584500	39.8	38	41.5	39.7667	1.75024		584500	36.6	30.9	32.8	33.4333	2.9023
	585000	30.9	19.9	47.4	32.7333	13.8414		585000	24.2	18.8	15.6	19.5333	4.34665		585000	28.2	26.4	28.2	27.6	1.03923		585000	34.7	32.9	32.9	33.5	1.03923
	585500	26.3	16.3	39.5	27.3667	11.6367		585500	21.9	16.4	16.4	18.2333	3.17543		585500	26.4	23.3	28.9	26.2	2.80535		585500	26.7	24.8	26.7	26.0667	1.09697
	586000	25.7	21.9	45.9	31.1667	12.9001		586000	23.5	12.6	12.6	16.2333	6.29312		586000	20.8	19.1	22.6	20.8333	1.75024		586000	45.7	41.7	41.7	43.0333	2.3094
	586500	30.5	27.1	49.8	35.8	12.243		586500	35.7	18.5	17.2	23.8	10.3262		586500	26.4	24.5	28.2	26.3667	1.85023		586500	24.4	24.4	24.4	24.4	4.35117e-15
	587000	32.7	22.9	53.5	36.3667	15.626		587000	31.5	12.6	11.3	18.4667	11.3059		587000	31.1	27.4	42	33.5	7.59013		587000	37.6	34	34	35.2	2.07846
	587500	20.5	14.8	33.6	22.9667	9.63967		587500	19.7	14.3	9.7	14.5667	5.00533		587500	32.2	26.5	54.6	37.7667	14.8541		587500	26.6	26.4	26.4	26.4667	0.11547
	588000	31.5	24	49.3	34.9333	12.9947		588000	16.4	10	8.4	11.6	4.2332		588000	29.1	29.1	30.9	29.7	1.03923		588000	37	37	37	37	0
	588500	22.8	17.1	36.1	25.3333	9.75004		588500	23	18.6	17.2	19.6	3.02655		588500	28	25.8	29.4	27.7333	1.81475		588500	50.8	33.1	35.1	39.6667	9.69347
	589000	30.5	15.8	47.6	31.3	15.9151		589000	21.7	16.3	14.5	17.5	3.747		589000	26.9	23.5	28.6	26.3333	2.59679		589000	41	26	29.8	32.2667	7.79829
	589500	29.5	22.3	35.7	29.1667	6.70622		589500	31.4	26.1	26.1	27.8667	3.05996		589500	27.4	27.4	27.4	27.4	4.35117e-15		589500	32.5	26	29.1	29.2	3.25115
	590000	24.5	14	39.4	25.9667	12.7634		590000	19.3	13.4	11.7	14.8	3.98873		590000	32.1	32.1	32.1	32.1	0		590000	27.2	23.6	25.4	25.4	1.8
	590500	35.8	22.2	52.9	36.9667	15.3832		590500	31.9	24.3	12.9	23.0333	9.56312		590500	32.2	28.3	37.9	32.8	4.82804		590500	23.2	23.2	23.2	23.2	0
	591000	32.9	20.3	44.6	32.6	12.1528		591000	29.2	18	16.2	21.1333	7.04367		591000	29.2	27.5	33	29.9	2.81603		591000	21.4	21.4	21.4	21.4	4.35117e-15
	591500	27.5	19.4	36.9	27.9333	8.75804		591500	13	11.1	10.3	11.4667	1.38684		591500	29.5	25.6	27.5	27.5333	1.95021		591500	41.7	37.9	39.8	39.8	1.9
	592000	25.3	21.4	36.9	27.8667	8.06246		592000	23.9	19.6	18.2	20.5667	2.97041		592000	32.9	26.7	36.1	31.9	4.77912		592000	31.7	28.2	28.2	29.3667	2.02073
	592500	31.3	22.1	53.5	35.6333	16.1423		592500	14.4	14.4	14.4	14.4	0		592500	26	23.2	28	25.7333	2.41109		592500	30.9	30.9	30.9	30.9	4.35117e-15
	593000	22.6	16.6	39.8	26.3333	12.0421		593000	21	13.3	13.3	15.8667	4.4456		593000	29.4	27.6	31.3	29.4333	1.85023		593000	39.4	30	35.6	35	4.72864
	593500	29.3	25.6	37.3	30.7333	5.98025		593500	24	18.8	18.8	20.5333	3.00222		593500	27.6	25.8	27.6	27	1.03923		593500	32.1	28.5	32.1	30.9	2.07846
	594000	22.9	19.8	32.9	25.2	6.84617		594000	21.7	15.8	15.8	17.7667	3.40637		594000	25.8	25.8	25.8	25.8	0		594000	24.8	24.8	24.8	24.8	0
	594500	32.1	21.9	47.2	33.7333	12.7288		594500	34.1	25.2	23.4	27.5667	5.72917		594500	29.5	27.8	31.3	29.5333	1.75024		594500	31.6	29.8	29.8	30.4	1.03923
	595000	33.2	20.8	61.7	38.5667	20.9715		595000	23.5	17.7	17.7	19.6333	3.34863		595000	23.2	23.2	23.2	23.2	0		595000	27	25.4	25.4	25.9333	0.92376
	595500	38.9	27.2	58.8	41.6333	15.9763		595500	18.5	11.1	11.1	13.5667	4.27239		595500	31.1	25.5	31.1	29.2333	3.23316		595500	38	36.2	36.2	36.8	1.03923
	596000	19.5	15	34.2	22.9	10.0414		596000	29	21.7	21.7	24.1333	4.21466		596000	32.3	30.3	34.1	32.2333	1.90088		596000	32.6	28.7	30.7	30.6667	1.95021
	596500	17.2	17.2	37.7	24.0333	11.8357		596500	31.2	21.4	21.4	24.6667	5.65803		596500	37.7	34	39.5	37.0667	2.80416		596500	29.9	28.1	29.9	29.3	1.03923
	597000	30.1	21.7	46.3	32.7	12.5044		597000	21.5	17.4	17.4	18.7667	2.36714		597000	28.1	26.5	29.8	28.1333	1.65025		597000	21.2	21.2	21.2	21.2	0
	597500	35.2	26.2	50.3	37.2333	12.178		597500	17.2	12	12	13.7333	3.00222		597500	31.1	31.1	31.1	31.1	4.35117e-15		597500	46.7	40.8	46.7	44.7333	3.40637
	598000	22.5	16.1	43.1	27.2333	14.1086		598000	20.7	11.2	11.2	14.3667	5.48483		598000	30.5	28.6	30.5	29.8667	1.09697		598000	34.7	32.8	32.8	33.4333	1.09697
	598500	27.5	21.6	49	32.7	14.4212		598500	20.4	16.9	15.1	17.4667	2.69506		598500	27.7	26	27.7	27.1333	0.981495		598500	33.1	29.4	31.3	31.2667	1.85023
	599000	32.9	21	47.6	33.8333	13.3245		599000	19.4	16.1	12.2	15.9	3.60416		599000	28	28	29.9	28.6333	1.09697		599000	31.8	28.1	31.8	30.5667	2.1362
	599500	26.5	19.5	30	25.3333	5.34634		599500	18.8	15.7	15.7	16.7333	1.78979		599500	29.1	27.1	31	29.0667	1.95021		599500	30.7	30.7	30.7	30.7	0
	600000	32.7	25.4	54.6	37.5667	15.1962		600000	26	16.3	14.6	18.9667	6.15007		600000	31	25.5	45.7	34.0667	10.4433		600000	40	38.2	38.2	38.8	1.03923
	600500	25.1	21.3	36.8	27.7333	8.07857		600500	19.3	17.5	15.8	17.5333	1.75024		600500	24.9	23.2	30.3	26.1333	3.7072		600500	35	35	35	35	0
	601000	23	19.2	33.1	25.1	7.18401		601000	15.5	12.9	11.3	13.2333	2.11975		601000	30.7	27	32.5	30.0667	2.80416		601000	33.2	24.4	27.9	28.5	4.43058
	601500	29.2	21.9	42.6	31.2333	10.4987		601500	28.1	20.6	17.5	22.0667	5.45008		601500	31.9	30.1	31.9	31.3	1.03923		601500	37.2	33.6	35.3	35.3667	1.80093
	602000	23	16.8	36.1	25.3	9.85343		602000	26.7	26.7	24.8	26.0667	1.09697		602000	26.9	24.9	28.8	26.8667	1.95021		602000	31.7	26.1	29.9	29.2333	2.8589
	602500	22.6	17.7	40.3	26.8667	11.8888		602500	21.5	17.9	16.1	18.5	2.74955		602500	31.3	31.3	31.3	31.3	0		602500	36.6	34.2	36.6	35.8	1.38564
	603000	30.5	20.7	47.6	32.9333	13.6141		603000	19.2	17.5	17.5	18.0667	0.981495		603000	32.5	28.6	32.5	31.2	2.25167		603000	20	18.2	18.2	18.8	1.03923
	603500	28.3	18.9	47.4	31.5333	14.5225		603500	16	14.4	14.4	14.9333	0.92376		603500	36.2	32.4	40	36.2	3.8		603500	26.5	22.2	23.9	24.2	2.16564
	604000	32.1	24.9	48.5	35.1667	12.0952		604000	28.6	20.1	18.6	22.4333	5.3929		604000	40.3	38.6	40.3	39.7333	0.981495		604000	37.2	33.2	33.2	34.5333	2.3094
	604500	32.9	25.1	52.4	36.8	14.0616		604500	14.7	11.4	9.8	11.9667	2.49867		604500	35.1	33.2	35.1	34.4667	1.09697		604500	35.2	31.4	33.3	33.3	1.9
	605000	35.8	26.4	45.2	35.8	9.4		605000	19.1	11.7	11.7	14.1667	4.27239		605000	30.3	30.3	32.3	30.9667	1.1547		605000	30.9	29	29	29.6333	1.09697
	605500	31	23.9	45.7	33.5333	11.1186		605500	25.6	15.7	15.7	19	5.71577		605500	29.1	27.1	31	29.0667	1.95021		605500	28.7	28.7	28.7	28.7	0
	606000	19.3	17.5	22.9	19.9	2.74955		606000	31.9	20.7	18.8	23.8	7.07884		606000	35.3	33.6	37	35.3	1.7		606000	26	26	26	26	0
	606500	22.6	19.7	36.8	26.3667	9.15114		606500	34.6	28.6	26.7	29.9667	4.12351		606500	26.2	26.2	26.2	26.2	0		606500	28.2	28.2	28.2	28.2	0
	607000	32.8	27.1	44.4	34.7667	8.81608		607000	35.1	25.3	21.5	27.3	7.01712		607000	31.3	31.3	31.3	31.3	0		607000	39.5	37.7	39.5	38.9	1.03923
	607500	20.9	19.2	35	25.0333	8.67314		607500	20.7	15.5	15.5	17.2333	3.00222		607500	28.7	26.8	36.4	30.6333	5.08363		607500	31.7	27.8	31.7	30.4	2.25167
	608000	27	18.8	52.1	32.6333	17.35		608000	24.8	21.2	21.2	22.4	2.07846		608000	38	36.4	39.5	37.9667	1.55027		608000	32.3	30.4	32.3	31.6667	1.09697
	608500	35	23.8	49.8	36.2	13.0415		608500	36.6	29.3	25.8	30.5667	5.51029		608500	35.8	34	37.7	35.8333	1.85023		608500	30.6	28.9	30.6	30.0333	0.981495
	609000	29.5	22.1	43.1	31.5667	10.6514		609000	19.5	15.6	11.7	15.6	3.9		609000	30.8	26.3	28.6	28.5667	2.25019		609000	31.2	27.7	31.2	30.0333	2.02073
	609500	22.2	18.6	38.3	26.3667	10.4902		609500	19.5	15.6	15.6	16.9	2.25167		609500	39.5	30.6	37	35.7	4.59021		609500	27.2	27.2	27.2	27.2	0
	610000	28.3	20.8	42.7	30.6	11.1297		610000	31.3	24	24	26.4333	4.21466		610000	31.6	27.6	27.6	28.9333	2.3094		610000	33.9	29.3	32.8	32	2.40208
	610500	27.2	18.7	37.5	27.8	9.41435		610500	27.2	18.1	16.3	20.5333	5.84323		610500	29.7	27.2	28.8	28.5667	1.26623		610500	26.6	22.8	24.7	24.7	1.9
	611000	30.9	22.8	38.3	30.6667	7.75263		611000	24.6	21.6	16.2	20.8	4.25676		611000	21.4	19.4	21.4	20.7333	1.1547		611000	29.6	25.1	29.6	28.1	2.59808
	611500	24.9	22.9	32.6	26.8	5.12152		611500	26.3	18.8	13.4	19.5	6.47843		611500	30.8	30.8	30.8	30.8	0		611500	37.9	25.6	36	33.1667	6.62143
	612000	29.9	24.6	40.7	31.7333	8.20508		612000	23	18.2	15	18.7333	4.02658		612000	34.1	32.4	34.1	33.5333	0.981495		612000	33	29.1	31.2	31.1	1.95192
	612500	21.9	19.9	32.2	24.6667	6.60025		612500	21.3	11.3	9.4	14	6.39296		612500	27.9	25.5	36	29.8	5.50182		612500	33.4	31.8	33.3	32.8333	0.896289
	613000	30.6	22.9	47.8	33.7667	12.7485		613000	27.3	24.9	15.9	22.7	6.00999		613000	36.6	27	55.2	39.6	14.3374		613000	23	18.1	21.4	20.8333	2.49867
	613500	33.8	21.3	48.1	34.4	13.4101		613500	33.3	23.5	21.6	26.1333	6.2788		613500	34	27.2	39.7	33.6333	6.25806		613500	28.3	25.9	28.3	27.5	1.38564
	614000	19.2	16	28.9	21.3667	6.71739		614000	25	18.1	13.1	18.7333	5.97523		614000	36.1	32.4	38	35.5	2.84781		614000	30.4	23.4	27	26.9333	3.50048
	614500	26.1	19.6	34.4	26.7	7.41822		614500	26.1	14.7	14.2	18.3333	6.73078		614500	37.3	29.9	37.3	34.8333	4.27239		614500	20.9	13.7	17.2	17.2667	3.60046
	615000	33.3	24	46.3	34.5333	11.201		615000	32.2	28.7	27.1	29.3333	2.60832		615000	36	28.4	37.6	34	4.91528		615000	29.1	27.2	29.1	28.4667	1.09697
	615500	37.2	27.4	43.1	35.9	7.93032		615500	26.5	23.4	20.6	23.5	2.95127		615500	29.8	27.9	33.6	30.4333	2.9023		615500	30.9	27	29	28.9667	1.95021
	616000	27.5	20.2	42.4	30.0333	11.3147		616000	26.5	14.1	12.4	17.6667	7.69697		616000	36.5	34.6	36.5	35.8667	1.09697		616000	36.9	34.4	36.1	35.8	1.27671
	616500	29.4	19	46.7	31.7	13.9925		616500	26.9	23.4	23.4	24.5667	2.02073		616500	42.9	39.1	46.9	42.9667	3.90043		616500	31.2	23.3	25.3	26.6	4.10731
	617000	21.6	19.8	30.6	24	5.78619		617000	26.3	15.3	13.4	18.3333	6.96443		617000	24.2	22.5	24.2	23.6333	0.981495		617000	36	34.1	36	35.3667	1.09697
	617500	32.1	25.3	45.5	34.3	10.2781		617500	17.2	7.8	6.3	10.4333	5.9079		617500	23.4	21.4	25.3	23.3667	1.95021		617500	37.3	33.6	35.5	35.4667	1.85023
	618000	26.5	22	37.9	28.8	8.19573		618000	18.3	8.8	8.8	11.9667	5.48483		618000	23.9	23.9	27.5	25.1	2.07846		618000	39.2	37.3	37.3	37.9333	1.09697
	618500	20.7	13	26.4	20.0333	6.72483		618500	18.9	11	11	13.6333	4.56107		618500	34.2	28.5	36.1	32.9333	3.95517		618500	39.4	35.5	35.5	36.8	2.25167
	619000	29.4	20.9	49.3	33.2	14.5764		619000	16.6	15	15	15.5333	0.92376		619000	32.1	28.3	34	31.4667	2.9023		619000	27.2	21.8	23.6	24.2	2.74955
	619500	31.5	21.8	41.3	31.5333	9.75004		619500	25.2	19.4	15.5	20.0333	4.88092		619500	35.7	27.5	35.7	32.9667	4.73427		619500	33.1	24.6	29.9	29.2	4.29302
	620000	32.8	27	40.5	33.4333	6.77225		620000	21	21	13.1	18.3667	4.56107		620000	29	23.1	32.8	28.3	4.88774		620000	41	35.1	38.9	38.3333	2.99054
	620500	31.3	24	42.6	32.6333	9.37141		620500	21.9	18.9	18.2	19.6667	1.96554		620500	41	35.5	41	39.1667	3.17543		620500	33	31.3	33	32.4333	0.981495
	621000	29.3	20.3	39.7	29.7667	9.70842		621000	28.5	26.6	26.6	27.2333	1.09697		621000	28.9	26.4	30.8	28.7	2.20681		621000	26.1	24.2	24.2	24.8333	1.09697
	621500	30.2	26.6	33.9	30.2333	3.65011		621500	25.4	20.3	20.3	22	2.94449		621500	20	16.3	20	18.7667	2.1362		621500	29.1	27.3	29.1	28.5	1.03923
	622000	25.5	15.5	38.6	26.5333	11.5846		622000	28.2	24.4	24.4	25.6667	2.19393		622000	32.2	29.4	33.9	31.8333	2.2723		622000	20.4	20.4	20.4	20.4	0
	622500	23.2	13.6	36.5	24.4333	11.4997		622500	31.4	19.6	19.6	23.5333	6.81273		622500	26.4	23.1	30	26.5	3.45109		622500	21.4	17.9	21.4	20.2333	2.02073
	623000	33.1	24.4	54.1	37.2	15.2686		623000	32.1	17.2	17.2	22.1667	8.60252		623000	31	29.1	31	30.3667	1.09697		623000	28.2	28.2	28.2	28.2	0
	623500	32.8	26.8	44.4	34.6667	8.94725		623500	23.8	13.9	13.9	17.2	5.71577		623500	29.3	29.3	31.1	29.9	1.03923		623500	34.7	32.8	34.7	34.0667	1.09697
	624000	28.2	18.8	39.5	28.8333	10.3645		624000	16.5	12.9	11.3	13.5667	2.66333		624000	23.5	23.5	25.3	24.1	1.03923		624000	36.4	32.7	34.5	34.5333	1.85023
	624500	29.9	29.9	41.3	33.7	6.58179		624500	21.9	20.4	15.3	19.2	3.45977		624500	37	35.2	37	36.4	1.03923		624500	23.8	21.8	23.8	23.1333	1.1547
	625000	28.9	27	36.6	30.8333	5.08363		625000	21.3	19.7	18.1	19.7	1.6		625000	35.3	33.7	42.2	37.0667	4.517		625000	25.8	25.8	25.8	25.8	0
	625500	30.8	19.2	38.5	29.5	9.71545		625500	35.1	22.1	20.3	25.8333	8.07548		625500	29.6	25.6	43.5	32.9	9.39521		625500	31.2	31.2	31.2	31.2	0
	626000	38	27.2	49.5	38.2333	11.1518		626000	33.8	17.9	15.2	22.3	10.0504		626000	34.8	31	36.8	34.2	2.94618		626000	34.7	32.9	32.9	33.5	1.03923
	626500	21.3	17.4	34.8	24.5	9.13072		626500	8.7	7	5.2	6.96667	1.75024		626500	31.6	31.6	31.6	31.6	4.35117e-15		626500	24.6	24.6	24.6	24.6	4.35117e-15
	627000	28.1	20.6	39.5	29.4	9.51683		627000	26.2	21.3	19.7	22.4	3.38674		627000	33.3	31.5	33.3	32.7	1.03923		627000	35.7	28.6	32.2	32.1667	3.55012
	627500	30.3	22.7	43.9	32.3	10.7406		627500	28.6	21.8	20.2	23.5333	4.46019		627500	36	34.1	37.7	35.9333	1.80093		627500	34.2	28.6	32.4	31.7333	2.8589
	628000	25.1	20.5	32.8	26.1333	6.21477		628000	21.4	20.5	18.7	20.2	1.37477		628000	32.5	28.9	31.3	30.9	1.83303		628000	26.7	23.1	24.9	24.9	1.8
	628500	25.6	18.8	44.1	29.5	13.0931		628500	17	12	12	13.6667	2.88675		628500	33.4	27.5	35.5	32.1333	4.14769		628500	35.6	26.5	26.5	29.5333	5.25389
	629000	28.1	24.6	35.1	29.2667	5.34634		629000	18.5	6.7	6.6	10.6	6.84178		629000	31.5	29.8	31.5	30.9333	0.981495		629000	31.8	29.9	31.8	31.1667	1.09697
	629500	28	26.2	50.8	35	13.7128		629500	25.9	21.7	20.4	22.6667	2.8746		629500	27.2	27.2	27.2	27.2	0		629500	25.6	22.6	25.6	24.6	1.73205
	630000	25.4	16.3	38.3	26.6667	11.0546		630000	19.6	19.6	17.9	19.0333	0.981495		630000	31.4	29.5	31.4	30.7667	1.09697		630000	33.6	28.3	31.8	31.2333	2.69506
	630500	27.8	19.5	37	28.1	8.75386		630500	14.6	11.4	8.1	11.3667	3.25013		630500	24.2	22.4	25.8	24.1333	1.70098		630500	28.7	23.4	28.7	26.9333	3.05996
	631000	30.1	26.6	46.1	34.2667	10.3963		631000	25.9	17.1	14.2	19.0667	6.09289		631000	30.9	29.2	32.6	30.9	1.7		631000	27.2	27.2	27.2	27.2	0
	631500	28.4	18.1	43.7	30.0667	12.8811		631500	22.2	16.8	12.2	17.0667	5.00533		631500	26	24.2	28.4	26.2	2.10713		631500	37.3	35.6	37.3	36.7333	0.981495
	632000	32.9	23	40.7	32.2	8.87074		632000	28.7	20.8	18.2	22.5667	5.46839		632000	22.7	22.7	26.2	23.8667	2.02073		632000	29.8	29.8	29.8	29.8	0
	632500	30.3	24.6	47.4	34.1	11.8655		632500	18.8	10.1	10.1	13	5.02295		632500	22.2	22.2	23.9	22.7667	0.981495		632500	25	23.1	25	24.3667	1.09697
	633000	27	25.3	35	29.1	5.17977		633000	27.9	22.3	20.4	23.5333	3.89915		633000	25.2	23.4	27	25.2	1.8		633000	35.5	35.5	35.5	35.5	0
	633500	26	19.5	37.5	27.6667	9.11501		633500	20.1	16.8	13.7	16.8667	3.20052		633500	30.1	28.4	30.3	29.6	1.04403		633500	30.1	26.4	30.1	28.8667	2.1362
	634000	27.7	25.4	49.5	34.2	13.3		634000	22.9	17.2	15.3	18.4667	3.95517		634000	29.5	27.1	29.5	28.7	1.38564		634000	19.5	16.8	19.5	18.6	1.55885
	634500	32.9	21.9	51.8	35.5333	15.1229		634500	21.9	16.9	16.9	18.5667	2.88675		634500	28.2	22.9	29.9	27	3.65103		634500	26.3	24.6	24.6	25.1667	0.981495
	635000	33.2	27.3	54.6	38.3667	14.3647		635000	15.2	11.4	8.2	11.6	3.50428		635000	24.9	24.9	24.9	24.9	4.35117e-15		635000	27	25.3	27	26.4333	0.981495
	635500	27.9	21.8	43.1	30.9333	10.9692		635500	16.1	12.5	8.9	12.5	3.6		635500	20.1	18.4	20.1	19.5333	0.981495		635500	36.9	35	36.9	36.2667	1.09697
	636000	23.3	17.9	42.9	28.0333	13.155		636000	31.2	20	20	23.7333	6.46632		636000	29.2	25.6	29.2	28	2.07846		636000	31.3	25.8	29.5	28.8667	2.80416
	636500	23.5	21.8	47.6	30.9667	14.4299		636500	13.8	10.6	10.6	11.6667	1.84752		636500	27.8	24.1	27.8	26.5667	2.1362		636500	34	30.2	32.1	32.1	1.9
	637000	34.4	21	50	35.1333	14.5139		637000	30.6	26.2	23.3	26.7	3.6756		637000	39.2	33.6	42.9	38.5667	4.68224		637000	36.9	35	36.9	36.2667	1.09697
	637500	35.6	23.7	51.5	36.9333	13.9479		637500	23.4	21.4	19.5	21.4333	1.95021		637500	29.9	28.1	36.2	31.4	4.25323		637500	27.5	22.1	27.5	25.7	3.11769
	638000	34	28.3	47.4	36.5667	9.80527		638000	28.7	25.3	25.3	26.4333	1.96299		638000	30	29.9	56.5	38.8	15.3287		638000	25.8	25	25.8	25.5333	0.46188
	638500	31.9	20.9	54.6	35.8	17.1852		638500	19.7	11.9	8.8	13.4667	5.61635		638500	32.8	28.9	34.7	32.1333	2.95691		638500	22	22	22	22	0
	639000	32.5	21.1	47.8	33.8	13.3974		639000	20.6	18.8	12.9	17.4333	4.02782		639000	38.3	32.8	40.2	37.1	3.84318		639000	23.3	23.3	23.3	23.3	0
	639500	28.6	20.7	37.6	28.9667	8.45596		639500	21.1	15.3	15.3	17.2333	3.34863		639500	37.9	29.9	37.9	35.2333	4.6188		639500	35.2	23.4	25.4	28	6.31506
	640000	23.7	18.6	30.8	24.3667	6.12726		640000	23.8	18.1	16.8	19.5667	3.72335		640000	26.6	24.8	28.4	26.6	1.8		640000	46.3	33.9	35.6	38.6	6.72235
	640500	30.3	28.4	54.9	37.8667	14.7819		640500	21.1	17.6	15.8	18.1667	2.69506		640500	34.4	28.6	38.2	33.7333	4.8346		640500	24.6	19.9	21.7	22.0667	2.37136
	641000	22.8	18.3	34.5	25.2	8.36242		641000	29.2	25.7	25.7	26.8667	2.02073		641000	23.1	21.2	23.1	22.4667	1.09697		641000	33.8	26.7	26.7	29.0667	4.09919
	641500	29.2	21.4	33.2	27.9333	6.00111		641500	23.1	15	12.2	16.7667	5.66068		641500	31.1	27.8	31.1	30	1.90526		641500	18.8	14.7	15	16.1667	2.28546
	642000	34.8	25.1	48.5	36.1333	11.7568		642000	36.9	16.6	13.9	22.4667	12.5723		642000	27.7	25.8	27.7	27.0667	1.09697		642000	47.4	27.7	33.2	36.1	10.1651
	642500	33.9	28.2	52.6	38.2333	12.7641		642500	15.9	14.3	12.7	14.3	1.6		642500	36.2	34.4	36.2	35.6	1.03923		642500	21.1	19.3	19.3	19.9	1.03923
	643000	21.6	17.7	41.7	27	12.8791		643000	16.6	13.3	11.3	13.7333	2.67644		643000	35.6	33.8	37.5	35.6333	1.85023		643000	33.4	33.4	33.4	33.4	0
	643500	34	28.9	46.9	36.6	9.27739		643500	23.5	19.3	19.3	20.7	2.42487		643500	37.7	33.7	39.7	37.0333	3.05505		643500	30.9	25.7	29.2	28.6	2.65141
	644000	30.3	22.7	51.3	34.7667	14.814		644000	23.1	18.1	18.1	19.7667	2.88675		644000	34	28.3	34	32.1	3.2909		644000	78.1	30.5	38.9	49.1667	25.4066
	644500	24	18	44.8	28.9333	14.0646		644500	31.4	23.6	21.9	25.6333	5.0659		644500	30.3	24.6	26.5	27.1333	2.9023		644500	29.1	21.3	21.3	23.9	4.50333
	645000	26.3	22.5	47.4	32.0667	13.4143		645000	36.4	25.3	25.3	29	6.40859		645000	31.5	29.7	31.5	30.9	1.03923		645000	21.9	18.8	18.8	19.8333	1.78979
	645500	25.8	17.2	41.3	28.1	12.2135		645500	29.9	26.3	26.3	27.5	2.07846		645500	33.6	31.6	35.3	33.5	1.85203		645500	27.5	24	25.8	25.7667	1.75024
	646000	26.1	19.4	48.5	31.3333	15.2395		646000	22.7	10.5	8.7	13.9667	7.61665		646000	38.3	34.5	40.3	37.7	2.94618		646000	28.6	28.6	28.6	28.6	4.35117e-15
	646500	26.8	16.7	33.9	25.8	8.64349		646500	29.5	23.6	21.6	24.9	4.10731		646500	38	32.4	40	36.8	3.93954		646500	23.5	21.4	21.7	22.2	1.13578
	647000	27.9	24.2	39.2	30.4333	7.8143		647000	30.5	28.6	28.6	29.2333	1.09697		647000	27.9	26	27.9	27.2667	1.09697		647000	29.7	24.1	29.7	27.8333	3.23316
	647500	36	34	56.8	42.2667	12.6259		647500	16.2	11.7	11.7	13.2	2.59808		647500	32.9	32.9	32.9	32.9	0		647500	31.8	27	31.8	30.2	2.77128
	648000	27.1	18.7	48.5	31.4333	15.3653		648000	22.1	17	15.3	18.1333	3.53883		648000	26.7	23.2	26.7	25.5333	2.02073		648000	35.5	30.1	33.7	33.1	2.74955
	648500	34.4	28.6	62.9	41.9667	18.3593		648500	16.8	15.1	12	14.6333	2.43379		648500	27.5	27.5	29.2	28.0667	0.981495		648500	29.6	29.6	29.6	29.6	4.35117e-15
	649000	22.5	22.5	31.9	25.6333	5.42709		649000	22.8	18.2	15.2	18.7333	3.82797		649000	37.7	35.8	39.7	37.7333	1.95021		649000	30.2	26.4	28.3	28.3	1.9
	649500	27.7	27.7	33.2	29.5333	3.17543		649500	12.4	12.4	12.4	12.4	0		649500	33.9	26.3	45.2	35.1333	9.51017		649500	38.3	34.5	36.4	36.4	1.9
	650000	25.8	16.1	45.7	29.2	15.0901		650000	25.5	18.4	15.6	19.8333	5.10327		650000	31.3	29.4	54.9	38.5333	14.2058		650000	28.2	24.7	26.5	26.4667	1.75024
	650500	24.3	20.8	40.3	28.4667	10.3963		650500	22.8	21.3	19.7	21.2667	1.55027		650500	32.4	27	34.8	31.4	3.995		650500	34.6	32.7	32.7	33.3333	1.09697
	651000	36.1	25.8	50.5	37.4667	12.4066		651000	21.2	14	12.6	15.9333	4.61447		651000	24.7	20.9	22.8	22.8	1.9		651000	36.1	34.5	34.5	35.0333	0.92376
	651500	25.9	22.2	46.3	31.4667	12.9786		651500	22.1	15.6	14	17.2333	4.28991		651500	25.1	25.1	25.1	25.1	4.35117e-15		651500	29.2	27.2	29.2	28.5333	1.1547
	652000	34.6	20.3	54.1	36.3333	16.9665		652000	17.3	13.5	11.5	14.1	2.94618		652000	31.8	29.9	31.8	31.1667	1.09697		652000	32.7	32.7	32.7	32.7	0
	652500	21.7	15	34.5	23.7333	9.90774		652500	29.9	24.3	20.6	24.9333	4.68224		652500	36.8	34.8	36.8	36.1333	1.1547		652500	32.8	25.1	28.9	28.9333	3.85011
	653000	25.2	19.4	38.8	27.8	9.95791		653000	24.4	20.7	20.7	21.9333	2.1362		653000	27	25.1	27	26.3667	1.09697		653000	33.8	24	25.5	27.7667	5.27857
	653500	25.8	25.8	38.6	30.0667	7.39008		653500	23	17.3	15.4	18.5667	3.95517		653500	22.4	22.4	22.4	22.4	4.35117e-15		653500	41.5	28.9	28.9	33.1	7.27461
	654000	20.8	17.3	36.8	24.9667	10.3963		654000	13.9	13.9	10.4	12.7333	2.02073		654000	23.9	23.9	25.8	24.5333	1.09697		654000	38	34.2	34.2	35.4667	2.19393
	654500	34.8	25.6	38.8	33.0667	6.76855		654500	20.4	17.2	15.6	17.7333	2.44404		654500	28.1	20.6	29.9	26.2	4.93254		654500	33.7	25.8	27.7	29.0667	4.12351
	655000	22.6	17.8	39.8	26.7333	11.5678		655000	21.6	21.1	18.2	20.3	1.83576		655000	28.7	25.3	28.7	27.5667	1.96299		655000	50	22.7	29.5	34.0667	14.2114
	655500	23.5	18.5	34.8	25.6	8.35045		655500	22.4	20.7	18.9	20.6667	1.75024		655500	31.7	28.4	31.7	30.6	1.90526		655500	84	34.4	36.4	51.6	28.077
	656000	27	20.9	39.5	29.1333	9.48174		656000	23.1	17.3	15.4	18.6	4.01123		656000	23.3	19.1	23.3	21.9	2.42487		656000	33.3	26.5	28.4	29.4	3.50856
	656500	22.3	16.3	40	26.2	12.3219		656500	20.4	16.6	16.6	17.8667	2.19393		656500	33.2	33.2	33.2	33.2	0		656500	33.7	28	29.9	30.5333	2.9023
	657000	26.6	19.2	47.4	31.0667	14.621		657000	25.1	21.7	21.7	22.8333	1.96299		657000	34	30.5	34	32.8333	2.02073		657000	21.6	19.7	19.7	20.3333	1.09697
	657500	22.3	14.4	39.8	25.5	12.9988		657500	17.4	17.4	17.4	17.4	0		657500	25.4	25.4	27.2	26	1.03923		657500	35.5	32.8	33.4	33.9	1.41774
	658000	26	20.7	44.2	30.3	12.326		658000	35.5	25.3	23.6	28.1333	6.4361		658000	27.6	23.9	31.3	27.6	3.7		658000	27.7	25.9	27.7	27.1	1.03923
	658500	25.8	21.8	46.3	31.3	13.1434		658500	26	26	24.3	25.4333	0.981495		658500	38.6	32.7	42.4	37.9	4.88774		658500	37.6	34	37.6	36.4	2.07846
	659000	27.8	21.2	42.6	30.5333	10.9587		659000	19.6	12.5	12.5	14.8667	4.09919		659000	35	35	36.9	35.6333	1.09697		659000	34.6	30.8	34.6	33.3333	2.19393
	659500	18.6	16.9	23.6	19.7	3.48281		659500	22.9	15.1	13.4	17.1333	5.0659		659500	28.5	24.7	28.5	27.2333	2.19393		659500	41.3	37.6	41.3	40.0667	2.1362
	660000	26.6	18.2	43.7	29.5	12.995		660000	19.9	12.1	9.1	13.7	5.57494		660000	25.8	24.1	27.5	25.8	1.7		660000	41.8	36.4	36.4	38.2	3.11769
	660500	35.3	24.2	54.3	37.9333	15.2218		660500	20.8	11.2	11.2	14.4	5.54256		660500	40.3	34.7	38.5	37.8333	2.8589		660500	36.1	26.5	34	32.2	5.04678
	661000	37.6	22.8	52.6	37.6667	14.9001		661000	24.6	18.9	17	20.1667	3.95517		661000	30.2	25	30.2	28.4667	3.00222		661000	41.5	33.6	35.5	36.8667	4.12351
	661500	35.2	21.6	45.2	34	11.8457		661500	27.9	23	23	24.6333	2.82902		661500	36.2	33.3	38	35.8333	2.37136		661500	30.4	27	27	28.1333	1.96299
	662000	29.4	23.8	45.7	32.9667	11.3773		662000	31.6	26.3	26.3	28.0667	3.05996		662000	40.8	33.6	42.7	39.0333	4.80035		662000	26.5	24.7	26.5	25.9	1.03923
	662500	25.2	19.4	34.8	26.4667	7.77775		662500	18.1	14.5	14.5	15.7	2.07846		662500	34.4	34.4	36.1	34.9667	0.981495		662500	32.9	31.1	31.1	31.7	1.03923
	663000	30	24.4	39.5	31.3	7.63348		663000	29	22.1	20.4	23.8333	4.55448		663000	27.7	23.8	31.6	27.7	3.9		663000	40	34.5	36.2	36.9	2.81603
	663500	23	21.7	34.6	26.4333	7.10235		663500	24.4	19.2	17.5	20.3667	3.5949		663500	45	33.9	46.9	41.9333	7.02163		663500	34	26.5	26.5	29	4.33013
	664000	26.1	20.1	34.8	27	7.39121		664000	26	19.5	17.9	21.1333	4.28991		664000	33.9	29.2	39.4	34.1667	5.10523		664000	30.8	27.1	28.9	28.9333	1.85023
	664500	34.5	26.8	47.8	36.3667	10.6237		664500	25.6	15.7	13.1	18.1333	6.59571		664500	25.2	23.4	41.3	29.9667	9.85613		664500	26.7	23.1	26.7	25.5	2.07846
	665000	25.6	18.5	38.6	27.5667	10.1933		665000	16.4	10.3	7.3	11.3333	4.63717		665000	27.3	25.4	34.6	29.1	4.85695		665000	30.2	24.5	30.2	28.3	3.2909
	665500	26.9	21.1	50	32.6667	15.2887		665500	27.5	24.3	22.6	24.8	2.48797		665500	28.9	25.5	30.8	28.4	2.68514		665500	36.8	36.8	36.8	36.8	0
	666000	28.5	26.6	38	31.0333	6.10765		666000	20.7	13.2	11.5	15.1333	4.89524		666000	38	34.2	39.8	37.3333	2.8589		666000	32.7	32.1	32.7	32.5	0.34641
	666500	22.9	19.1	36.1	26.0333	8.92263		666500	25.3	19.9	19.9	21.7	3.11769		666500	33.6	26	37.3	32.3	5.76108		666500	26.9	23.3	25.1	25.1	1.8
	667000	27.3	19.5	35.1	27.3	7.8		667000	25.1	19.3	17.3	20.5667	4.05134		667000	34.2	34.2	34.2	34.2	0		667000	39.4	32.6	36	36	3.4
	667500	30.3	18.2	44.6	31.0333	13.2153		667500	27.7	20	16.1	21.2667	5.90282		667500	30.6	25.2	32.4	29.4	3.747		667500	32.9	31	32.9	32.2667	1.09697
	668000	27.9	20.2	37.5	28.5333	8.66737		668000	29.1	23.2	17.3	23.2	5.9		668000	40.7	38.8	40.7	40.0667	1.09697		668000	38.3	33.4	35.1	35.6	2.48797
	668500	31.4	25.6	39.4	32.1333	6.92917		668500	23.2	13.3	9.9	15.4667	6.90966		668500	31.8	31.8	33.8	32.4667	1.1547		668500	27.5	25.6	25.6	26.2333	1.09697
	669000	34.5	22.5	48.1	35.0333	12.8083		669000	28.8	20.7	20.7	23.4	4.67654		669000	30.7	27.2	30.7	29.5333	2.02073		669000	35	31.3	31.3	32.5333	2.1362
	669500	30.5	23.9	42	32.1333	9.15988		669500	24.4	16.3	14.5	18.4	5.27352		669500	31.8	24.8	33.6	30.0667	4.64901		669500	31.6	27.9	27.9	29.1333	2.1362
	670000	27	24	31.8	27.6	3.93446		670000	26.6	15.4	15.4	19.1333	6.46632		670000	27.3	23.7	27.3	26.1	2.07846		670000	33.9	28.8	28.8	30.5	2.94449
	670500	26.2	22.4	33.7	27.4333	5.75007		670500	24.6	19.3	19.3	21.0667	3.05996		670500	21.9	20.1	20.1	20.7	1.03923		670500	28.3	26.5	26.5	27.1	1.03923
	671000	21.5	16	25.1	20.8667	4.58294		671000	25.6	19	15.5	20.0333	5.12868		671000	22.3	19.2	22.3	21.2667	1.78979		671000	24.2	20.4	22.3	22.3	1.9
	671500	25.1	23.5	32.5	27.0333	4.80139		671500	27.1	19.9	18.7	21.9	4.54313		671500	19.5	16.1	19.5	18.3667	1.96299		671500	38.8	36.8	36.8	37.4667	1.1547
	672000	30.8	19.8	36.2	28.9333	8.35783		672000	32.1	17.9	17.9	22.6333	8.19837		672000	34.8	32.3	34.8	33.9667	1.44338		672000	24.9	24.8	24.8	24.8333	0.057735
	672500	20.3	15.2	24	19.8333	4.41852		672500	27.7	18.5	18.5	21.5667	5.31162		672500	22.5	19.1	24.4	22	2.68514		672500	24.3	22.4	24.3	23.6667	1.09697
	673000	23.5	20.2	31.9	25.2	6.03241		673000	27.2	16.9	15.3	19.8	6.45833		673000	23.5	19.9	23.5	22.3	2.07846		673000	35.3	35.3	35.3	35.3	0
	673500	21.8	20.1	28.5	23.4667	4.4411		673500	17	7.5	7.5	10.6667	5.48483		673500	27.3	24.1	27.3	26.2333	1.84752		673500	28.3	26.5	28.3	27.7	1.03923
	674000	28	21	36.8	28.6	7.91707		674000	32.6	18.8	17.4	22.9333	8.40079		674000	21.5	19.2	23.3	21.3333	2.05508		674000	28.7	26.8	28.7	28.0667	1.09697
	674500	24.7	20.9	34.1	26.5667	6.7951		674500	29.1	25.4	20.3	24.9333	4.41852		674500	29	25	29.3	27.7667	2.40069		674500	35.2	33.4	33.4	34	1.03923
	675000	34.4	22.8	50.8	36	14.0684		675000	22.9	15	15	17.6333	4.56107		675000	25.8	23.6	25.8	25.0667	1.27017		675000	39.5	35.6	37.6	37.5667	1.95021
	675500	33.2	23.3	47.2	34.5667	12.0085		675500	22	20.2	18.3	20.1667	1.85023		675500	33.7	29.9	35.6	33.0667	2.9023		675500	37.7	36	36	36.5667	0.981495
	676000	33.3	23.3	40.8	32.4667	8.77971		676000	24.8	16	14.6	18.4667	5.52932		676000	23.1	21.4	23.1	22.5333	0.981495		676000	30.4	30.4	30.4	30.4	4.35117e-15
	676500	30.1	17.3	36.8	28.0667	9.90774		676500	19	15.9	14.3	16.4	2.38956		676500	23.4	21.5	23.4	22.7667	1.09697		676500	37.3	37.3	37.3	37.3	0
	677000	28.7	23	40.3	30.6667	8.81608		677000	23	23	19.2	21.7333	2.19393		677000	35.6	33.9	38.9	36.1333	2.54231		677000	24.4	20.9	24.4	23.2333	2.02073
	677500	22.1	18.4	33.3	24.6	7.75822		677500	27.5	25.6	23.8	25.6333	1.85023		677500	26.2	26.2	27.9	26.7667	0.981495		677500	31.6	31.6	31.6	31.6	4.35117e-15
	678000	32.1	23.1	41	32.0667	8.95005		678000	22.7	20.8	20.8	21.4333	1.09697		678000	25.6	22.2	25.6	24.4667	1.96299		678000	26.3	26.3	26.3	26.3	0
	678500	32.1	28.2	37.7	32.6667	4.77528		678500	21.9	18.7	18.7	19.7667	1.84752		678500	32.7	26.9	32.7	30.7667	3.34863		678500	28.3	26.5	28.3	27.7	1.03923
	679000	30.8	20.7	44.2	31.9	11.7886		679000	21.4	14.8	14.8	17	3.81051		679000	25.1	25.1	29	26.4	2.25167		679000	31.8	31.8	31.8	31.8	0
	679500	23.8	14.2	42.4	26.8	14.3374		679500	22.3	14.1	14.1	16.8333	4.73427		679500	31.1	27.2	42.7	33.6667	8.06246		679500	27.1	27.1	27.1	27.1	4.35117e-15
	680000	24	13.1	35.3	24.1333	11.1006		680000	17.8	13.8	10.3	13.9667	3.75278		680000	26.7	23.1	39.2	29.6667	8.45005		680000	53.2	32.3	34.1	39.8667	11.582
	680500	31	17.6	49.3	32.6333	15.913		680500	38.3	26.4	24.5	29.7333	7.47953		680500	24.3	22.5	24.3	23.7	1.03923		680500	50.3	28.1	30	36.1333	12.3054
	681000	33.4	22.3	39.1	31.6	8.54342		681000	38.3	31.2	29.4	32.9667	4.70567		681000	34.5	30.6	38.3	34.4667	3.85011		681000	36.6	28.9	34.7	33.4	4.01123
	681500	35.6	28.8	42.4	35.6	6.8		681500	27.5	16.5	16.5	20.1667	6.35085		681500	25.9	25.9	29.6	27.1333	2.1362		681500	33.3	30.7	33.3	32.4333	1.50111
	682000	27.7	19.8	39.7	29.0667	10.0201		682000	29.7	23.9	23.9	25.8333	3.34863		682000	31.3	25.4	35.2	30.6333	4.9339		682000	27.3	24.6	27.3	26.4	1.55885
	682500	31.2	20.2	42.2	31.2	11		682500	28.3	20.7	17	22	5.76108		682500	36.5	34.7	36.5	35.9	1.03923		682500	29.9	28.2	28.2	28.7667	0.981495
	683000	34	26.5	47.4	35.9667	10.5879		683000	30.1	21.7	18.7	23.5	5.90931		683000	34.8	28.9	36.8	33.5	4.10731		683000	32.8	32.8	32.8	32.8	0
	683500	36	30.6	42.2	36.2667	5.8046		683500	20.7	18.9	18	19.2	1.37477		683500	28.1	26.2	31.8	28.7	2.84781		683500	36	31.9	31.9	33.2667	2.36714
	684000	23.3	15.1	35	24.4667	10.0012		684000	29.1	29.1	29.1	29.1	4.35117e-15		684000	32.6	28.7	36.4	32.5667	3.85011		684000	37	35.1	35.1	35.7333	1.09697
	684500	38.6	33.8	58.1	43.5	12.8697		684500	16.1	13.5	13.5	14.3667	1.50111		684500	37.3	33.3	39.2	36.6	3.01164		684500	41.7	36	41.7	39.8	3.2909
	685000	20.5	12.3	31.8	21.5333	9.79098		685000	27.9	19.2	15.6	20.9	6.32376		685000	33.2	29.9	34.8	32.6333	2.49867		685000	24.5	22.6	24.5	23.8667	1.09697
	685500	33.9	21	46.3	33.7333	12.6508		685500	24	16	12.4	17.4667	5.93745		685500	29.3	29.3	29.3	29.3	0		685500	31.5	31.5	31.5	31.5	0
	686000	27.2	19.4	36.9	27.8333	8.76717		686000	19.3	15.2	13.1	15.8667	3.15331		686000	44.2	38.6	47.8	43.5333	4.63609		686000	27.7	27.7	27.7	27.7	0
	686500	29.4	20.7	34.8	28.3	7.11407		686500	32.1	22.3	18.9	24.4333	6.85371		686500	27.5	25.6	27.5	26.8667	1.09697		686500	30.2	30.2	30.2	30.2	0
	687000	38.3	25.6	49.3	37.7333	11.8602		687000	24.6	15.5	15.2	18.4333	5.3426		687000	33.7	28.3	33.7	31.9	3.11769		687000	21.9	21.9	21.9	21.9	4.35117e-15
	687500	32.3	25.1	43.1	33.5	9.0598		687500	30.5	28.7	28.7	29.3	1.03923		687500	39.1	37.2	39.1	38.4667	1.09697		687500	27.4	24.8	27.4	26.5333	1.50111
	688000	28.2	22.9	35.2	28.7667	6.16955		688000	18.9	17	17	17.6333	1.09697		688000	32.3	30.4	32.3	31.6667	1.09697		688000	20.7	15.5	17.2	17.8	2.65141
	688500	21.6	19.9	26.3	22.6	3.31512		688500	19.4	13.4	13.4	15.4	3.4641		688500	35.2	33.3	38.9	35.8	2.84781		688500	28.1	28.1	28.1	28.1	4.35117e-15
	689000	37.3	28	48.5	37.9333	10.2647		689000	23.9	11	11	15.3	7.44782		689000	30.7	28.8	30.7	30.0667	1.09697		689000	27.4	25.7	27.4	26.8333	0.981495
	689500	25.4	21.9	33.2	26.8333	5.78475		689500	26.5	18.7	17	20.7333	5.0659		689500	29.8	27.9	31.5	29.7333	1.80093		689500	23.7	21.8	23.7	23.0667	1.09697
	690000	33.1	24.3	40	32.4667	7.86914		690000	24.8	19.8	18.1	20.9	3.48281		690000	37.3	33.7	41.2	37.4	3.751		690000	17.6	15.6	17.6	16.9333	1.1547
	690500	27.8	17.1	38.2	27.7	10.5504		690500	19.4	17.8	16.2	17.8	1.6		690500	37.7	35.8	41.7	38.4	3.01164		690500	29.1	25.6	29.1	27.9333	2.02073
	691000	29.1	17.1	49.8	32	16.5418		691000	21.7	16.7	15	17.8	3.48281		691000	38.3	27.6	34.1	33.3333	5.39104		691000	22.5	18.9	22.5	21.3	2.07846
	691500	31.3	24	40.7	32	8.37198		691500	29.7	20.4	20.4	23.5	5.36936		691500	32.4	28.6	34.2	31.7333	2.8589		691500	30.2	28.2	30.2	29.5333	1.1547
	692000	21.4	19.7	24.6	21.9	2.48797		692000	21.6	14.5	12.7	16.2667	4.70567		692000	31.3	28.7	31.3	30.4333	1.50111		692000	29.7	29.7	29.7	29.7	0
	692500	29.1	16.1	34.8	26.6667	9.58454		692500	31.7	24.3	22.1	26.0333	5.02925		692500	24.1	20.6	25.8	23.5	2.65141		692500	35.7	32.8	34.6	34.3667	1.46401
	693000	31.2	27.5	47.6	35.4333	10.6978		693000	18.8	14.6	10.6	14.6667	4.10041		693000	23.3	21.7	26.4	23.8	2.38956		693000	24	18.4	18.4	20.2667	3.23316
	693500	39.1	29.7	49	39.2667	9.65108		693500	24.9	17.7	13.6	18.7333	5.72043		693500	29.9	29.9	33.9	31.2333	2.3094		693500	25.7	20.6	24	23.4333	2.59679
	694000	23.5	20	39.5	27.6667	10.3963		694000	18.8	16.3	12.7	15.9333	3.06649		694000	30.1	23.1	44.6	32.6	10.9659		694000	24.3	22.7	24.3	23.7667	0.92376
	694500	34.1	24.7	55.2	38	15.6195		694500	37.7	29.2	25.7	30.8667	6.17117		694500	25.4	22	23.8	23.7333	1.70098		694500	33.6	31.7	31.7	32.3333	1.09697
	695000	35.2	23.4	43.1	33.9	9.91413		695000	29.6	26.1	26.1	27.2667	2.02073		695000	30.6	30.6	32.5	31.2333	1.09697		695000	28.5	27.6	28.5	28.2	0.519615
	695500	30.4	24	35.2	29.8667	5.61902		695500	23.7	18.2	16.4	19.4333	3.80307		695500	32.3	28.5	32.3	31.0333	2.19393		695500	32.5	28.9	30.7	30.7	1.8
	696000	26.3	20.7	31.9	26.3	5.6		696000	27.9	19.2	17.4	21.5	5.61516		696000	28.7	26.7	30.6	28.6667	1.95021		696000	31.8	29.9	31.8	31.1667	1.09697
	696500	29.2	25.6	40.5	31.7667	7.77453		696500	25.3	23.6	17.5	22.1333	4.10163		696500	21.7	21.7	21.7	21.7	0		696500	28.5	23.5	28.5	26.8333	2.88675
	697000	32.4	18	47.8	32.7333	14.9028		697000	26.2	24.3	22.5	24.3333	1.85023		697000	28.2	26.3	26.3	26.9333	1.09697		697000	22.5	22.5	22.5	22.5	0
	697500	31.8	23.6	55.6	37	16.6217		697500	21.3	19.4	17.4	19.3667	1.95021		697500	26.8	22.2	23.9	24.3	2.32594		697500	22.7	20.8	22.7	22.0667	1.09697
	698000	25.8	14.4	35.7	25.3	10.6588		698000	24.1	20.7	18.9	21.2333	2.64071		698000	31.7	31.7	33.7	32.3667	1.1547		698000	36.1	36.1	36.1	36.1	0
	698500	26.7	16.8	42.9	28.8	13.1761		698500	26.5	22.7	22.7	23.9667	2.19393		698500	30	30	30	30	0		698500	39.7	35.7	37.6	37.6667	2.00083
	699000	35.1	30.5	47.6	37.7333	8.84892		699000	22.2	14.8	14	17	4.52106		699000	31.7	29.8	31.7	31.0667	1.09697		699000	29.4	27.7	29.4	28.8333	0.981495
	699500	29.4	25.4	37.6	30.8	6.21932		699500	21.6	18.4	11	17	5.43691		699500	30.8	25	32.7	29.5	4.01123		699500	37.3	35.5	37.3	36.7	1.03923
	700000	27.9	18.6	41	29.1667	11.2536		700000	21.3	19.8	17.4	19.5	1.96723		700000	25.1	25.1	28.7	26.3	2.07846		700000	32.6	30.7	32.6	31.9667	1.09697
	700500	28.3	24.8	39.8	30.9667	7.8475		700500	24.6	19.3	15.8	19.9	4.43058		700500	24.3	24.3	26.2	24.9333	1.09697		700500	33.9	33.9	33.9	33.9	0
	701000	29.9	28	35.5	31.1333	3.89915		701000	31.7	26.1	22.4	26.7333	4.68224		701000	26.7	24.8	26.7	26.0667	1.09697		701000	36.8	34.8	36.8	36.1333	1.1547
	701500	33.1	21.4	42.9	32.4667	10.764		701500	21.1	14.4	12.2	15.9	4.63573		701500	19.5	17.9	19.5	18.9667	0.92376		701500	27.5	27.5	27.5	27.5	0
	702000	37.2	24.1	52.4	37.9	14.163		702000	33.6	26.1	22.4	27.3667	5.70643		702000	29.6	27.8	29.6	29	1.03923		702000	29.8	26.2	29.8	28.6	2.07846
	702500	35	23.4	46.1	34.8333	11.3509		702500	24.3	18.7	15.7	19.5667	4.36501		702500	30.3	28.6	30.3	29.7333	0.981495		702500	31.6	27.6	29.6	29.6	2
	703000	24.6	16.8	37	26.1333	10.1869		703000	16.2	10.8	10.8	12.6	3.11769		703000	25.7	23.9	25.7	25.1	1.03923		703000	30.2	28.2	28.2	28.8667	1.1547
	703500	25.3	18	34.2	25.8333	8.11316		703500	18.8	13.7	13.7	15.4	2.94449		703500	30.4	27.5	32.3	30.0667	2.4173		703500	41.2	35.2	39.2	38.5333	3.05505
	704000	33.8	28.1	45	35.6333	8.59787		704000	27.8	18.2	14	20	7.0739		704000	33.6	29.8	33.6	32.3333	2.19393		704000	38	32.6	34.4	35	2.74955
	704500	30.3	18	47.6	31.9667	14.8702		704500	30.9	27.2	21.8	26.6333	4.57639		704500	26.1	24.2	26.1	25.4667	1.09697		704500	32.7	30.9	32.7	32.1	1.03923
	705000	25.5	18.7	36	26.7333	8.71569		705000	19.6	16.1	16.1	17.2667	2.02073		705000	28.8	28.8	30.8	29.4667	1.1547		705000	25.8	24	25.8	25.2	1.03923
	705500	29.9	20.7	44.8	31.8	12.1618		705500	19	17.3	17.3	17.8667	0.981495		705500	31.3	31.3	31.3	31.3	0		705500	30.3	30.3	30.3	30.3	0
	706000	27.5	21.1	35.7	28.1	7.31847		706000	25.4	20.3	13.8	19.8333	5.81406		706000	31.2	21.4	35.1	29.2333	7.05856		706000	22.7	22.7	22.7	22.7	0
	706500	34.7	23.1	46.3	34.7	11.6		706500	27.8	24	18.5	23.4333	4.67582		706500	25.3	25.3	37.5	29.3667	7.04367		706500	34.6	31	32.8	32.8	1.8
	707000	33.4	20.2	45.2	32.9333	12.5065		707000	34.2	27.8	27.8	29.9333	3.69504		707000	34.5	34.5	41.2	36.7333	3.86825		707000	40	38	38	38.6667	1.1547
	707500	20.9	13	32.4	22.1	9.75551		707500	21.6	13.3	11.6	15.5	5.3507		707500	30.7	29	30.7	30.1333	0.981495		707500	31.4	25.8	27.7	28.3	2.84781
	708000	34.5	24.1	44.8	34.4667	10.35		708000	25.9	19.3	17.6	20.9333	4.38444		708000	27.5	27.5	29.2	28.0667	0.981495		708000	36.9	33.3	35.1	35.1	1.8
	708500	23.6	18.2	36.4	26.0667	9.34737		708500	24.8	18.1	18.1	20.3333	3.86825		708500	32.8	32.8	32.8	32.8	0		708500	21.8	20	20	20.6	1.03923
	709000	34.6	28.2	53.8	38.8667	13.3227		709000	25.8	18.7	17.2	20.5667	4.59384		709000	34.4	32.6	34.4	33.8	1.03923		709000	23.5	20.1	23.5	22.3667	1.96299
	709500	26.9	14.9	42.6	28.1333	13.8911		709500	23.1	15	15	17.7	4.67654		709500	24.5	22.6	22.6	23.2333	1.09697		709500	31.4	22.2	25.9	26.5	4.62925
	710000	32.3	22.8	46.7	33.9333	12.0334		710000	24.6	18.9	18.9	20.8	3.2909		710000	27.8	27.8	37	30.8667	5.31162		710000	33.4	31.4	33.4	32.7333	1.1547
	710500	39.5	29.7	57.5	42.2333	14.1001		710500	33.1	22.1	13.8	23	9.68143		710500	27.9	24.2	28.3	26.8	2.26053		710500	30.5	28.6	30.5	29.8667	1.09697
	711000	36.2	25	57.1	39.4333	16.2924		711000	21.7	14.5	11.7	15.9667	5.15881		711000	40.8	28.7	44.6	38.0333	8.30321		711000	31	25.1	27.1	27.7333	3.00056
	711500	31.1	18.5	40.2	29.9333	10.8969		711500	26.7	20.3	15.9	20.9667	5.43078		711500	33	27.2	33	31.0667	3.34863		711500	37.7	32.3	34.1	34.7	2.74955
	712000	33.9	21.4	43.3	32.8667	10.9865		712000	23.2	18.1	18.1	19.8	2.94449		712000	36.9	36.9	38.8	37.5333	1.09697		712000	29.4	29.4	29.4	29.4	4.35117e-15
	712500	25.1	20.2	38.6	27.9667	9.52908		712500	14.6	11.7	10.2	12.1667	2.23681		712500	31.3	27.3	29.2	29.2667	2.00083		712500	35.1	33.2	33.2	33.8333	1.09697
	713000	39.2	31.3	49.3	39.9333	9.02238		713000	26.5	19.6	17.9	21.3333	4.55448		713000	34.8	33	38.5	35.4333	2.80416		713000	20.6	16.9	20.6	19.3667	2.1362
	713500	30.5	21	43.9	31.8	11.5052		713500	20.5	11.9	11.9	14.7667	4.96521		713500	24.2	24.2	26	24.8	1.03923		713500	29.2	25.9	29.2	28.1	1.90526
	714000	35.8	24.5	52.9	37.7333	14.2984		714000	20.4	17.2	15.7	17.7667	2.40069		714000	22.7	19.2	22.7	21.5333	2.02073		714000	31	31	31	31	0
	714500	29.2	23.4	41	31.2	8.96883		714500	28.1	22.4	18.7	23.0667	4.73533		714500	32.2	30.3	33.9	32.1333	1.80093		714500	29.1	27.1	27.1	27.7667	1.1547
	715000	23.1	20.2	27.5	23.6	3.6756		715000	20	17.2	15.6	17.6	2.22711		715000	33.1	33.1	35	33.7333	1.09697		715000	22.2	22.2	22.2	22.2	0
	715500	29.9	22.4	46.7	33	12.4431		715500	26.1	21.2	21.2	22.8333	2.82902		715500	25.4	25.4	25.4	25.4	4.35117e-15		715500	28.3	28.3	28.3	28.3	0
	716000	28.9	25.5	39.2	31.2	7.13372		716000	21.7	17.4	15.6	18.2333	3.13422		716000	33.7	31.8	33.7	33.0667	1.09697		716000	29.7	27.7	27.7	28.3667	1.1547
	716500	20.7	15.9	30.2	22.2667	7.27759		716500	18	12.6	10.8	13.8	3.747		716500	32.4	24.9	30.3	29.2	3.86911		716500	33.4	33.4	33.4	33.4	0
	717000	27.8	20.5	42.4	30.2333	11.1509		717000	32.7	29.6	25.8	29.3667	3.45591		717000	27	25.4	27	26.4667	0.92376		717000	32.3	24.7	28.5	28.5	3.8
	717500	32.7	25.4	45.7	34.6	10.2825		717500	21	13.4	13.4	15.9333	4.38786		717500	29.9	28	33.6	30.5	2.84781		717500	36.8	35	36.8	36.2	1.03923
	718000	29.8	20.4	39.1	29.7667	9.35004		718000	22.6	19.6	18.1	20.1	2.29129		718000	29.5	27.6	31.3	29.4667	1.85023		718000	26.7	22.8	24.8	24.7667	1.95021
	718500	30.4	23.6	52.4	35.4667	15.0537		718500	25.8	12.1	10.3	16.0667	8.47722		718500	28.3	22.7	30.3	27.1	3.93954		718500	26.6	21.3	26.6	24.8333	3.05996
	719000	24.2	17.6	30.7	24.1667	6.55006		719000	22.2	17.4	15.6	18.4	3.41174		719000	28	28	31.6	29.2	2.07846		719000	28.6	24.9	28.6	27.3667	2.1362
	719500	27.7	22.7	46.1	32.1667	12.3229		719500	30.5	26.1	23.3	26.6333	3.62951		719500	26.3	26.3	26.3	26.3	0		719500	21.9	21.9	21.9	21.9	4.35117e-15
	720000	33.1	23.4	48.8	35.1	12.8176		720000	30	22.5	20.6	24.3667	4.97024		720000	36	32.2	40.5	36.2333	4.15492		720000	51.5	38.2	41.8	43.8333	6.8792
	720500	21.3	12.6	28.5	20.8	7.96178		720500	33.1	20.2	20.2	24.5	7.44782		720500	31.9	28.4	57.8	39.3667	16.0594		720500	52.4	21.8	26.9	33.7	16.3942
	721000	27.7	20.3	46.3	31.4333	13.396		721000	19.8	16.5	16.5	17.6	1.90526		721000	26.1	22.4	33.6	27.3667	5.70643		721000	29	26.2	27.1	27.4333	1.42945
	721500	36.8	31	44.6	37.4667	6.82447		721500	27.9	11.4	11.4	16.9	9.52628		721500	35.1	30.7	36.9	34.2333	3.18957		721500	32.1	30.2	32.1	31.4667	1.09697
	722000	30.8	21.7	50.8	34.4333	14.8863		722000	10.8	7.2	7.2	8.4	2.07846		722000	30.7	26.8	30.7	29.4	2.25167		722000	45.2	34.7	34.7	38.2	6.06218
	722500	27	20.2	40.7	29.3	10.4417		722500	24.9	16.4	16.4	19.2333	4.90748		722500	30.2	30.2	30.2	30.2	0		722500	88.5	23.5	33.3	48.4333	35.043
	723000	32.8	27.3	47.4	35.8333	10.3877		723000	26	12	10.6	16.2	8.51587		723000	32.3	26.9	37.7	32.3	5.4		723000	34.1	31.4	31.4	32.3	1.55885
	723500	29.7	21.6	44.8	32.0333	11.7747		723500	12.5	4.8	4.8	7.36667	4.4456		723500	37.2	33.4	40.8	37.1333	3.70045		723500	25.8	23.9	25.8	25.1667	1.09697
	724000	26.9	19.4	37.7	28	9.19946		724000	21.9	17.3	15.7	18.3	3.2187		724000	35.5	25.6	33.4	31.5	5.21632		724000	21.4	19.5	21.4	20.7667	1.09697
	724500	36.5	24.9	51.8	37.7333	13.4923		724500	22.3	20.6	20.5	21.1333	1.0116		724500	34.5	30.5	39.8	34.9333	4.66512		724500	25	23.1	23.1	23.7333	1.09697
	725000	32.1	28.5	42.9	34.5	7.494		725000	32.3	20.8	18.9	24	7.25052		725000	40.2	36.4	42.2	39.6	2.94618		725000	31.1	29.2	29.2	29.8333	1.09697
	725500	27.5	20.7	39.8	29.3333	9.68108		725500	22.9	21	20.9	21.6	1.12694		725500	32.3	28.4	34.1	31.6	2.91376		725500	29.3	25.8	29.3	28.1333	2.02073
	726000	30	19.2	45.9	31.7	13.4309		726000	21.3	15.7	15.7	17.5667	3.23316		726000	31.4	27.8	33.3	30.8333	2.79344		726000	30.4	28.5	30.4	29.7667	1.09697
	726500	32.4	21.3	47.8	33.8333	13.308		726500	42.4	26.7	26.7	31.9333	9.0644		726500	32.8	29.2	36.5	32.8333	3.65011		726500	24.9	23	24.9	24.2667	1.09697
	727000	19.5	14.7	29.2	21.1333	7.3867		727000	27.7	20.2	18.6	22.1667	4.85833		727000	36	30.3	34.1	33.4667	2.9023		727000	39.5	37.7	37.7	38.3	1.03923
	727500	28.4	23	30.2	27.2	3.747		727500	20.2	14.7	14.7	16.5333	3.17543		727500	33.7	29.8	33.4	32.3	2.17025		727500	35.6	31.6	33.6	33.6	2
	728000	24.6	22.9	37	28.1667	7.69697		728000	22	18.3	12.8	17.7	4.62925		728000	31.3	28.2	31.3	30.2667	1.78979		728000	37.3	35.3	37.3	36.6333	1.1547
	728500	24.3	20.7	34.1	26.3667	6.93494		728500	24.8	19.2	14.9	19.6333	4.96421		728500	32.6	28.3	38.3	33.0667	5.01631		728500	34.1	32.3	32.3	32.9	1.03923
	729000	32.4	24.8	45.7	34.3	10.5788		729000	23.9	14.8	14.7	17.8	5.28299		729000	36.2	25.3	38	33.1667	6.87192		729000	23.6	21.8	23.6	23	1.03923
	729500	33.8	26.7	46.3	35.6	9.92321		729500	19.4	12.5	12.5	14.8	3.98372		729500	28.6	28.6	30.4	29.2	1.03923		729500	26.5	26.5	26.5	26.5	0
	730000	23.4	18	37.7	26.3667	10.1796		730000	20	18.2	16.3	18.1667	1.85023		730000	30.8	23.1	32.7	28.8667	5.08363		730000	23.3	23.3	23.3	23.3	0
	730500	32.5	22.8	47.2	34.1667	12.2851		730500	24	18.2	14.1	18.7667	4.97427		730500	36.6	33.3	38.3	36.0667	2.54231		730500	25.1	25.1	25.1	25.1	4.35117e-15
	731000	33.9	28.2	39.7	33.9333	5.75007		731000	17	11.4	11.4	13.2667	3.23316		731000	33.7	28	37.5	33.0667	4.78156		731000	26	22.6	22.6	23.7333	1.96299
	731500	28.2	22.5	35.8	28.8333	6.67258		731500	24.7	15.8	14.5	18.3333	5.55188		731500	36.9	29.5	39.8	35.4	5.31131		731500	38.3	32.6	32.6	34.5	3.2909
	732000	28.5	26.5	40.8	31.9333	7.7436		732000	27.8	21.7	20.1	23.2	4.06325		732000	41	31.7	39.2	37.3	4.93254		732000	62.5	35.2	38.9	45.5333	14.8096
	732500	37.6	21.6	49.5	36.2333	14.0001		732500	24.8	21.3	17.7	21.2667	3.55012		732500	26	24.2	26	25.4	1.03923		732500	49	25.4	27.2	33.8667	13.1367
	733000	41.7	27.8	67.6	45.7	20.1993		733000	20.5	17.2	15.8	17.8333	2.41316		733000	30.5	30.5	30.5	30.5	0		733000	34.4	29.9	32.5	32.2667	2.25906
	733500	22.5	20.6	34	25.7	7.25052		733500	19	12.8	11	14.2667	4.19682		733500	27	27	28.7	27.5667	0.981495		733500	27	24.6	27	26.2	1.38564
	734000	27.3	21.5	35.2	28	6.87677		734000	29.4	26.1	26.1	27.2	1.90526		734000	29.5	25.5	33.4	29.4667	3.95011		734000	49	33.9	41.3	41.4	7.5505
	734500	32.4	22.4	45	33.2667	11.3249		734500	18.9	11.1	11.1	13.7	4.50333		734500	34.5	31.1	47.8	37.8	8.82553		734500	54.3	37.7	39.7	43.9	9.06201
	735000	26.2	18.7	46.1	30.3333	14.1599		735000	27	19.2	17.8	21.3333	4.95715		735000	29.3	28.2	31.2	29.5667	1.51767		735000	48.5	33.1	33.1	38.2333	8.89119
	735500	27	16.2	48.5	30.5667	16.4427		735500	18.6	11.2	11.2	13.6667	4.27239		735500	33.4	28.2	31.7	31.1	2.65141		735500	33.8	30.1	31.8	31.9	1.85203
	736000	31.5	22.3	38.9	30.9	8.31625		736000	18.3	12.8	11	14.0333	3.80307		736000	30.8	28.8	30.8	30.1333	1.1547		736000	35.3	33.3	35.3	34.6333	1.1547
	736500	36.4	22.9	57.8	39.0333	17.5984		736500	21.6	14.4	11.5	15.8333	5.20032		736500	31.3	25.8	33.1	30.0667	3.80307		736500	23.4	21.6	23.4	22.8	1.03923
	737000	29.3	19.8	44.1	31.0667	12.246		737000	13.3	11.4	9.8	11.5	1.75214		737000	28.5	28.5	28.5	28.5	0		737000	34.8	32.9	34.8	34.1667	1.09697
	737500	31.1	23.6	50.8	35.1667	14.0486		737500	31.5	22.9	19.1	24.5	6.35295		737500	34.5	32.8	44.8	37.3667	6.49333		737500	38.8	33.3	34.8	35.6333	2.84312
	738000	34.8	17.2	47.2	33.0667	15.0749		738000	18.9	15.1	11.4	15.1333	3.75011		738000	33.8	30	33.8	32.5333	2.19393		738000	27.3	27.3	27.3	27.3	0
	738500	31.2	22.1	44.8	32.7	11.4241		738500	22.2	17.8	16.3	18.7667	3.06649		738500	29.9	24.9	29.9	28.2333	2.88675		738500	31.8	28.3	30.1	30.0667	1.75024
	739000	23.7	23.7	32.8	26.7333	5.25389		739000	33.6	27.9	27.9	29.8	3.2909		739000	35.3	29.8	37.2	34.1	3.84318		739000	22.5	22.5	22.5	22.5	0
	739500	24.6	18.1	37.7	26.8	9.98349		739500	26	20.4	18.6	21.6667	3.85919		739500	32.9	30.1	36.8	33.2667	3.36502		739500	30.6	28.7	30.6	29.9667	1.09697
	740000	43.5	27.6	55.2	42.1	13.8532		740000	25.4	18	13.2	18.8667	6.146		740000	41	37.2	41	39.7333	2.19393		740000	23.4	23.4	23.4	23.4	4.35117e-15
	740500	24.5	18.6	43.5	28.8667	13.0117		740500	29	18.2	16.8	21.3333	6.67633		740500	28.7	26.7	34.4	29.9333	3.99541		740500	35.1	31.3	35.1	33.8333	2.19393
	741000	37.6	24.1	54.6	38.7667	15.2834		741000	19.8	15.2	12.1	15.7	3.87427		741000	28.7	28.7	30.7	29.3667	1.1547		741000	35	35	35	35	0
	741500	25	18.5	40.5	28	11.3027		741500	24.9	21.1	21.1	22.3667	2.19393		741500	29	25.4	30.8	28.4	2.74955		741500	21.8	20.1	21.8	21.2333	0.981495
	742000	25.4	18.2	54.9	32.8333	19.4464		742000	31.4	22.5	17.7	23.8667	6.9515		742000	26.1	22.6	27.9	25.5333	2.69506		742000	25.4	22	23.8	23.7333	1.70098
	742500	22.8	18.2	38.8	26.6	10.813		742500	23.7	15.8	15.8	18.4333	4.56107		742500	26.5	24.6	28.3	26.4667	1.85023		742500	35.1	35.1	35.1	35.1	0
	743000	38.2	22.9	61.3	40.8	19.3316		743000	22.5	18.7	18.7	19.9667	2.19393		743000	32.9	32.9	32.9	32.9	0		743000	38.3	31.3	34.8	34.8	3.5
	743500	33.6	27.4	51.3	37.4333	12.4026		743500	29.1	19.4	15.5	21.3333	7.00309		743500	36.9	36.9	36.9	36.9	0		743500	38.8	31.3	33.2	34.4333	3.89915
	744000	28.5	20.9	36.1	28.5	7.6		744000	36.8	19.4	15	23.7333	11.5279		744000	35.8	33.8	35.8	35.1333	1.1547		744000	63.7	42.4	46.3	50.8	11.3406
	744500	40.2	25.5	67.6	44.4333	21.3669		744500	22.5	12.6	10.3	15.1333	6.48254		744500	27.7	26	29.5	27.7333	1.75024		744500	32.5	25.3	28.8	28.8667	3.60046
	745000	29.8	27.8	41.7	33.1	7.51465		745000	18.1	15.2	10.1	14.4667	4.0501		745000	26	25.8	26	25.9333	0.11547		745000	32.6	26.9	28.7	29.4	2.91376
	745500	24.2	14.5	35.5	24.7333	10.5102		745500	23.4	20.1	16.6	20.0333	3.40049		745500	30.7	27	32.5	30.0667	2.80416		745500	26.7	26.7	26.7	26.7	0
	746000	36.9	31.2	54.6	40.9	12.202		746000	15.1	10.6	7.6	11.1	3.77492		746000	33.6	29.9	33.6	32.3667	2.1362		746000	42.6	34.8	36.8	38.0667	4.05134
	746500	37.9	23.9	61.7	41.1667	19.1106		746500	22.8	21.5	21.5	21.9333	0.750555		746500	29.4	27.5	46.7	34.5333	10.5794		746500	35.3	28.5	30.2	31.3333	3.53883
	747000	31.4	25.9	48.1	35.1333	11.5613		747000	20.4	13.6	11.9	15.3	4.49778		747000	36.1	31.2	41	36.1	4.9		747000	26.4	26.4	26.4	26.4	4.35117e-15
	747500	26.1	16.8	44.8	29.2333	14.2606		747500	24.7	16.4	14.3	18.4667	5.49939		747500	27.2	25.3	29.2	27.2333	1.95021		747500	31.9	30	30	30.6333	1.09697
	748000	34.5	21	48.5	34.6667	13.7508		748000	15.7	11.3	9.6	12.2	3.14802		748000	23.1	23.1	23.1	23.1	4.35117e-15		748000	29.6	29.6	29.6	29.6	4.35117e-15
	748500	27	16.8	41.5	28.4333	12.4122		748500	25	19.2	19.2	21.1333	3.34863		748500	27	21.6	25.3	24.6333	2.76104		748500	27	25.1	25.1	25.7333	1.09697
	749000	37.5	27.5	43.5	36.1667	8.0829		749000	29.5	17.5	17.5	21.5	6.9282		749000	31.6	31.6	31.6	31.6	4.35117e-15		749000	41.8	39.8	39.8	40.4667	1.1547
	749500	23.8	17.5	41.7	27.6667	12.5548		749500	31.7	24.7	24.7	27.0333	4.04145		749500	32.1	30.2	32.1	31.4667	1.09697		749500	32.1	32.1	32.1	32.1	0
	750000	26.6	22.8	40	29.8	9.03549		750000	22.4	16.4	14.6	17.8	4.08412		750000	38.8	30.8	37.6	35.7333	4.31432		750000	28.6	26.7	28.6	27.9667	1.09697
	750500	22.6	20.7	45.2	29.5	13.6297		750500	27.8	20.8	20.8	23.1333	4.04145		750500	26.2	26.2	26.2	26.2	0		750500	28.6	28.6	28.6	28.6	4.35117e-15
	751000	34.5	25.8	47.8	36.0333	11.0799		751000	31.9	23.6	20.2	25.2333	6.01858		751000	43.3	39.5	43.3	42.0333	2.19393		751000	32.3	26.9	30.5	29.9	2.74955
	751500	28.7	26.8	39.5	31.6667	6.85006		751500	23.6	17.5	15.7	18.9333	4.14045		751500	40.3	40.3	40.3	40.3	0		751500	30.2	30.2	30.2	30.2	0
	752000	27.8	19.3	38.9	28.6667	9.8287		752000	23.2	20.9	19.3	21.1333	1.96044		752000	33	31.1	35	33.0333	1.95021		752000	37.5	30.2	37.5	35.0667	4.21466
	752500	27	18.4	44.6	30	13.3551		752500	24.9	19.2	17.2	20.4333	3.99541		752500	34.1	32.1	36.1	34.1	2		752500	29.1	23.6	27.2	26.6333	2.79344
	753000	33.6	25.1	50.5	36.4	12.9294		753000	28.7	17.2	16.6	20.8333	6.81934		753000	34.7	31.1	36.5	34.1	2.74955		753000	28	26.2	28	27.4	1.03923
	753500	34.6	21.1	50	35.2333	14.4604		753500	29.2	16.2	12.9	19.4333	8.61762		753500	25.8	24.2	25.8	25.2667	0.92376		753500	32.4	32.4	32.4	32.4	0
	754000	31.5	25.3	50.3	35.7	13.0184		754000	22.5	13.9	12.1	16.1667	5.55818		754000	34.2	32.5	36	34.2333	1.75024		754000	23.9	23.9	23.9	23.9	4.35117e-15
	754500	38.5	24.9	59.5	40.9667	17.4314		754500	32.8	17.2	15.5	21.8333	9.53537		754500	25.1	25.1	26.9	25.7	1.03923		754500	34.6	28.8	34.6	32.6667	3.34863
	755000	27.7	20.3	42.9	30.3	11.5222		755000	29.8	21.6	21.6	24.3333	4.73427		755000	27.2	21.3	27.2	25.2333	3.40637		755000	30.5	28.6	30.5	29.8667	1.09697
	755500	24.6	20.4	32.3	25.7667	6.03517		755500	22.4	20.5	18.7	20.5333	1.85023		755500	31.5	24.5	29.8	28.6	3.65103		755500	24.7	21.4	21.4	22.5	1.90526
	756000	32.8	22.5	45.5	33.6	11.5209		756000	22.6	16.9	16.9	18.8	3.2909		756000	29.8	24.2	31.5	28.5	3.81969		756000	25.8	19.5	23	22.7667	3.15647
	756500	35.5	24.9	51.3	37.2333	13.2851		756500	27	18.7	12.7	19.4667	7.18076		756500	26	26	27.8	26.6	1.03923		756500	29.7	29.7	29.7	29.7	0
	757000	29.4	20.9	38.8	29.7	8.95377		757000	37.3	28.4	23.1	29.6	7.17565		757000	36.5	34.7	36.5	35.9	1.03923		757000	24.4	22.5	22.5	23.1333	1.09697
	757500	27.2	16.6	46.5	30.1	15.1595		757500	25.1	20.1	19.6	21.6	3.04138		757500	25.2	21.8	25.2	24.0667	1.96299		757500	23.1	21.2	21.2	21.8333	1.09697
	758000	25.6	18.2	38.3	27.3667	10.1658		758000	23.5	19.5	19.5	20.8333	2.3094		758000	32.4	32.4	34.2	33	1.03923		758000	32.9	32.9	32.9	32.9	0
	758500	32.5	25.2	47.2	34.9667	11.2055		758500	21.2	17.1	17.1	18.4667	2.36714		758500	35.2	27.4	52.9	38.5	13.0664		758500	27.2	27.2	27.2	27.2	0
	759000	26.4	23.7	37.2	29.1	7.14353		759000	20.7	16.9	16.9	18.1667	2.19393		759000	37.7	29.7	50.5	39.3	10.4919		759000	34	30.2	30.2	31.4667	2.19393
	759500	33.8	20.6	45	33.1333	12.2137		759500	21	19	19	19.6667	1.1547		759500	29.9	25.8	29.9	28.5333	2.36714		759500	30.2	26.6	30.2	29	2.07846
	760000	37	35.1	50.8	40.9667	8.56874		760000	22	12.8	12.8	15.8667	5.31162		760000	31.1	23.8	31.1	28.6667	4.21466		760000	27.2	25.3	25.3	25.9333	1.09697
	760500	30.4	19	43.9	31.1	12.4648		760500	21.8	21.1	19.7	20.8667	1.06927		760500	45.5	39.7	47.4	44.2	4.01123		760500	36.2	34	34.4	34.8667	1.17189
	761000	25	19.6	42.9	29.1667	12.196		761000	19.8	12.6	12.6	15	4.15692		761000	37.2	34.5	37.2	36.3	1.55885		761000	34.6	29.2	34.6	32.8	3.11769
	761500	33.4	25.6	53.5	37.5	14.3948		761500	27.6	21.4	19.8	22.9333	4.11987		761500	44.4	40.5	48.3	44.4	3.9		761500	28.2	23.2	24.9	25.4333	2.54231
	762000	31.4	20.4	42.9	31.5667	11.2509		762000	22.6	8.7	8.7	13.3333	8.02517		762000	28.3	24.6	30.2	27.7	2.84781		762000	29.1	25.4	27.2	27.2333	1.85023
	762500	28.8	25.5	45.9	33.4	10.9503		762500	16.2	9.1	8	11.1	4.45084		762500	24.3	22.6	26.1	24.3333	1.75024		762500	24.7	20.6	24.7	23.3333	2.36714
	763000	41.2	26.2	60.2	42.5333	17.0392		763000	20.2	17.6	14.9	17.5667	2.65016		763000	29.3	29.3	33	30.5333	2.1362		763000	25.1	20.3	25.1	23.5	2.77128
	763500	32.6	20.6	52.1	35.1	15.8981		763500	28.8	25.2	23.4	25.8	2.74955		763500	29.5	27.5	31.4	29.4667	1.95021		763500	22.9	22.9	22.9	22.9	4.35117e-15
	764000	27.1	21.3	44.6	31	12.1297		764000	21.5	13.4	10.4	15.1	5.74195		764000	33.2	29.5	35.1	32.6	2.84781		764000	23.6	23.6	23.6	23.6	4.35117e-15
	764500	36.9	26.6	60.6	41.3667	17.4345		764500	27.7	18.4	18.4	21.5	5.36936		764500	31.5	29.8	31.5	30.9333	0.981495		764500	27.9	27.9	27.9	27.9	4.35117e-15
	765000	27.9	20.9	40.2	29.6667	9.77053		765000	21.6	16.9	15.4	17.9667	3.23471		765000	39.1	35.1	39.1	37.7667	2.3094		765000	25.5	25.5	25.5	25.5	0
	765500	34.8	23.3	50.5	36.2	13.6539		765500	15.2	9.7	7.7	10.8667	3.88373		765500	39.5	30.6	45.2	38.4333	7.35822		765500	29.8	27.9	29.8	29.1667	1.09697
	766000	40.7	27.2	61	42.9667	17.0136		766000	22.3	15.1	13.7	17.0333	4.61447		766000	29.2	21.9	27.3	26.1333	3.78726		766000	19.9	18.2	19.9	19.3333	0.981495
	766500	28.7	22.2	49	33.3	13.9796		766500	24.3	15	15	18.1	5.36936		766500	32.5	26.2	31.2	29.9667	3.32616		766500	27.9	27.9	27.9	27.9	4.35117e-15
	767000	32.1	24	45.5	33.8667	10.8583		767000	25.3	19.1	19.1	21.1667	3.57957		767000	35	25.8	36.8	32.5333	5.90028		767000	34.2	27.4	29.1	30.2333	3.53883
	767500	26.1	18.7	37.6	27.4667	9.52383		767500	17.6	10	8.6	12.0667	4.84286		767500	32.1	28.2	32.1	30.8	2.25167		767500	14.7	14.7	14.7	14.7	2.17558e-15
	768000	32.4	21.2	43.9	32.5	11.3503		768000	19.7	18	14.3	17.3333	2.76104		768000	33.8	28.1	33.8	31.9	3.2909		768000	32.6	29.3	32.6	31.5	1.90526
	768500	28.7	22.9	46.7	32.7667	12.4102		768500	23.1	21.4	21.4	21.9667	0.981495		768500	36.4	27.7	40.2	34.7667	6.40807		768500	29.9	24.3	26.2	26.8	2.84781
	769000	25.4	22	37.3	28.2333	8.03389		769000	17.4	14.5	14.5	15.4667	1.67432		769000	39.8	34.4	41.8	38.6667	3.82797		769000	25.2	21.6	25.2	24	2.07846
	769500	40	28.6	64.9	44.5	18.5637		769500	14.6	15.1	11.4	13.7	2.00749		769500	30.9	30.9	34.8	32.2	2.25167		769500	30.2	24.6	30.2	28.3333	3.23316
	770000	24	19.8	35.3	26.3667	8.01644		770000	21.5	23.1	20.3	21.6333	1.40475		770000	31.3	31.3	33.1	31.9	1.03923		770000	27.8	22.5	27.8	26.0333	3.05996
	770500	38.5	26.1	52.4	39	13.1571		770500	23.5	22	20.5	22	1.5		770500	38.6	36.6	40.5	38.5667	1.95021		770500	27.5	26.7	27.5	27.2333	0.46188
	771000	21.2	19.6	36	25.6	9.04212		771000	17.8	17.8	12.9	16.1667	2.82902		771000	33.7	28.1	35.6	32.4667	3.89915		771000	32.5	28.6	30.5	30.5333	1.95021
	771500	29.9	22.9	47.6	33.4667	12.7304		771500	25.1	19.3	19.3	21.2333	3.34863		771500	35.7	30	35.7	33.8	3.2909		771500	36.8	33.1	36.8	35.5667	2.1362
	772000	24.9	13.2	35	24.3667	10.9098		772000	18.7	13.8	12	14.8333	3.46747		772000	23.2	21.2	46.5	30.3	14.0652		772000	21.6	16.8	19.8	19.4	2.42487
	772500	36.9	27.1	55.6	39.8667	14.4798		772500	16.7	16.7	14.9	16.1	1.03923		772500	38.9	30.2	61	43.3667	15.8784		772500	23.8	20.4	20.4	21.5333	1.96299
	773000	27.7	18.7	40.8	29.0667	11.1132		773000	30.6	25.2	23.4	26.4	3.747		773000	34.1	30.3	37.9	34.1	3.8		773000	44.8	32.2	35.5	37.5	6.53376
	773500	31.9	17.6	56.8	35.4333	19.8374		773500	12.7	7.2	7.2	9.03333	3.17543		773500	31	27.6	34.5	31.0333	3.45012		773500	43.1	37.5	41.2	40.6	2.84781
	774000	33.4	22.6	52.1	36.0333	14.9253		774000	19	14.2	14.2	15.8	2.77128		774000	30.5	26.9	30.5	29.3	2.07846		774000	34.2	34.2	34.2	34.2	0
	774500	31.7	24.7	49.5	35.3	12.7859		774500	38.2	31.1	27.1	32.1333	5.62168		774500	32.6	27.2	32.6	30.8	3.11769		774500	36.5	36.5	36.5	36.5	0
	775000	29.4	22.5	43.1	31.6667	10.4854		775000	20.9	13.4	11.9	15.4	4.82183		775000	27.7	25.5	29.5	27.5667	2.00333		775000	24.6	22.8	24.6	24	1.03923
	775500	33.2	23.8	50.8	35.9333	13.706		775500	14.3	13.3	11.7	13.1	1.31149		775500	33.7	26.2	35.5	31.8	4.93254		775500	28.9	25	28.9	27.6	2.25167
	776000	27.9	20.2	37.9	28.6667	8.87487		776000	20.8	13.9	12.6	15.7667	4.40719		776000	27	26.3	27	26.7667	0.404145		776000	37.3	34	37.3	36.2	1.90526
	776500	29.4	18.7	41	29.7	11.153		776500	20.8	16.8	11.8	16.4667	4.50925		776500	28.5	26.5	30.4	28.4667	1.95021		776500	30	27.8	30	29.2667	1.27017
	777000	33	27.5	47.8	36.1	10.499		777000	19.5	19.5	15.8	18.2667	2.1362		777000	27.5	21.6	27.5	25.5333	3.40637		777000	29.4	25.9	29.4	28.2333	2.02073
	777500	32.1	24.4	51	35.8333	13.6873		777500	23.1	19.3	17.3	19.9	2.94618		777500	32.8	32.8	32.8	32.8	0		777500	31.1	27.1	29.1	29.1	2
	778000	41.5	26.7	65.8	44.6667	19.7414		778000	19.7	14.4	12.8	15.6333	3.61156		778000	32.3	28.5	30.4	30.4	1.9		778000	31.5	29.7	31.5	30.9	1.03923
	778500	36.1	20.7	55.2	37.3333	17.283		778500	21.8	15.1	10.6	15.8333	5.6359		778500	31.7	27	31.7	30.1333	2.71355		778500	27.9	26	27.9	27.2667	1.09697
	779000	21.7	19.9	34.4	25.3333	7.90337		779000	11.6	7.6	5.7	8.3	3.01164		779000	36.5	32.6	36.5	35.2	2.25167		779000	32.7	28.8	30.7	30.7333	1.95021
	779500	40.3	21.8	58.8	40.3	18.5		779500	25.1	19.7	17.9	20.9	3.747		779500	33.4	32.1	33.4	32.9667	0.750555		779500	28.2	28.2	28.2	28.2	0
	780000	24.4	16.1	33.2	24.5667	8.55122		780000	39.4	28.6	25.3	31.1	7.37496		780000	29.5	24.6	32.8	28.9667	4.12593		780000	34.2	30.5	32.4	32.3667	1.85023
	780500	39.2	27	66.7	44.3	20.3354		780500	30.6	20.1	14.3	21.6667	8.26216		780500	29.2	27.3	31	29.1667	1.85023		780500	37.2	31.6	35.3	34.7	2.84781
	781000	41	29.8	56.2	42.3333	13.2504		781000	22.9	15.1	13.4	17.1333	5.0659		781000	34.7	31.3	34.7	33.5667	1.96299		781000	26.7	24.9	26.7	26.1	1.03923
	781500	28.2	19.9	39.8	29.3	9.9955		781500	23.6	20	18.1	20.5667	2.79344		781500	35.7	29.7	35.7	33.7	3.4641		781500	30.7	28.7	28.7	29.3667	1.1547
	782000	32.2	25.7	45.5	34.4667	10.0927		782000	17.9	13	10	13.6333	3.9879		782000	34.2	32.4	34.2	33.6	1.03923		782000	31.9	31.3	31.3	31.5	0.34641
	782500	37.6	25.7	63.3	42.2	19.2174		782500	33.4	23.6	23.6	26.8667	5.65803		782500	34.8	31.4	36.6	34.2667	2.64071		782500	27.5	25.7	27.5	26.9	1.03923
	783000	34.2	28.6	45.7	36.1667	8.71799		783000	27.1	24.2	24.2	25.1667	1.67432		783000	26.7	21	26.7	24.8	3.2909		783000	38.6	32.6	38.6	36.6	3.4641
	783500	24.4	19.2	36.8	26.8	9.04212		783500	26	20.8	20.8	22.5333	3.00222		783500	25.1	17.4	27.1	23.2	5.12152		783500	34.5	29.1	34.5	32.7	3.11769
	784000	33.8	24.4	48.8	35.6667	12.3066		784000	22.3	16.3	16.3	18.3	3.4641		784000	29.6	23.9	29.6	27.7	3.2909		784000	34.1	28.7	30.6	31.1333	2.73922
	784500	40.3	32.7	57.8	43.6	12.8713		784500	29.5	27.6	25.8	27.6333	1.85023		784500	33.6	33.6	33.6	33.6	0		784500	39.1	35.2	39.1	37.8	2.25167
	785000	30.5	19.5	44.2	31.4	12.3746		785000	22.6	18.8	18.8	20.0667	2.19393		785000	29.2	29.2	34.6	31	3.11769		785000	30.4	28.5	28.5	29.1333	1.09697
	785500	33.2	19.5	56.8	36.5	18.8677		785500	31.8	23.3	23.3	26.1333	4.90748		785500	35.8	32.1	35.8	34.5667	2.1362		785500	30.5	30.5	30.5	30.5	0
	786000	37	26.9	58.5	40.8	16.1391		786000	22.8	17.1	17.1	19	3.2909		786000	35.6	31.9	35.6	34.3667	2.1362		786000	34.6	29.1	31	31.5667	2.79344
	786500	27.5	19.5	49.3	32.1	15.4234		786500	37	29.6	27.8	31.4667	4.87579		786500	32.9	25.3	36.8	31.6667	5.84836		786500	27.5	25.8	27.5	26.9333	0.981495
	787000	30.7	16.3	49.8	32.2667	16.8049		787000	18.4	18.4	18.4	18.4	0		787000	22.6	18	28.9	23.1667	5.47205		787000	32.4	28.6	30.5	30.5	1.9
	787500	36.8	22	54.1	37.6333	16.0662		787500	18.6	15.8	15.8	16.7333	1.61658		787500	28.1	24.8	44.6	32.5	10.608		787500	36.6	25.1	34.7	32.1333	6.16468
	788000	31.2	24.5	51.3	35.6667	13.9472		788000	19.6	16.8	16.8	17.7333	1.61658		788000	38.6	33.1	40.5	37.4	3.84318		788000	43.3	35.6	43.3	40.7333	4.4456
	788500	31	18.2	45.7	31.6333	13.7609		788500	17.6	11.4	11.4	13.4667	3.57957		788500	35.5	33.8	35.5	34.9333	0.981495		788500	33.2	27.3	29.3	29.9333	3.00056
	789000	26.2	20.4	39.4	28.6667	9.73721		789000	24.2	20.4	18.6	21.0667	2.8589		789000	30.1	26.4	32.1	29.5333	2.89194		789000	87	34.6	42.4	54.6667	28.2718
	789500	31.4	24.4	44.1	33.3	9.98649		789500	26	20.5	20.5	22.3333	3.17543		789500	32.8	32.8	38.3	34.6333	3.17543		789500	42.7	27.2	29.2	33.0333	8.43109
	790000	36.9	29.9	56.5	41.1	13.7884		790000	31	20.7	18.8	23.5	6.5643		790000	20.9	20.9	22.9	21.5667	1.1547		790000	26.7	24.9	26.7	26.1	1.03923
	790500	30.5	19	49.8	33.1	15.5637		790500	25.3	20.6	20.6	22.1667	2.71355		790500	27.5	25.9	47.4	33.6	11.9779		790500	22.6	20.8	20.8	21.4	1.03923
	791000	32.9	26	50.3	36.4	12.5224		791000	13.6	15.6	13.1	14.1	1.32288		791000	33.2	27.7	33.3	31.4	3.20468		791000	23.7	23.7	23.7	23.7	0
	791500	29.3	20.4	46.9	32.2	13.4859		791500	29.9	26.4	22.9	26.4	3.5		791500	26.7	26.7	30.6	28	2.25167		791500	50.8	31.9	39.4	40.7	9.51683
	792000	30.1	20.5	45.2	31.9333	12.4516		792000	19.4	19.4	15.8	18.2	2.07846		792000	28.9	25.4	30.6	28.3	2.65141		792000	25.9	22.4	24.1	24.1333	1.75024
	792500	26.7	20	40.3	29	10.3436		792500	26.3	20.7	20.7	22.5667	3.23316		792500	35.7	32.3	37.5	35.1667	2.64071		792500	25.4	20.6	25.4	23.8	2.77128
	793000	33.4	24.6	58.5	38.8333	17.591		793000	26.2	24.4	22.5	24.3667	1.85023		793000	26.5	22.7	26.5	25.2333	2.19393		793000	27.9	21	22.7	23.8667	3.5949
	793500	29.3	22	37	29.4333	7.50089		793500	19.4	14.1	12.7	15.4	3.53412		793500	33.4	27.9	35.3	32.2	3.84318		793500	26.2	24.3	26.2	25.5667	1.09697
	794000	36.8	21.8	58.8	39.1333	18.61		794000	22.5	12.1	11.8	15.4667	6.09289		794000	34.7	32.8	36.8	34.7667	2.00083		794000	33.1	30.2	33.1	32.1333	1.67432
	794500	29.4	19.6	37.5	28.8333	8.96344		794500	22.8	19	17.1	19.6333	2.9023		794500	38.3	34.5	40.2	37.6667	2.9023		794500	26.6	26.6	26.6	26.6	4.35117e-15
	795000	30.8	23.9	48.1	34.2667	12.4669		795000	17.7	14.1	14.1	15.3	2.07846		795000	40.8	40.8	42.7	41.4333	1.09697		795000	30.2	30.2	30.2	30.2	0
	795500	26	18	44.6	29.5333	13.6475		795500	21	16.9	15	17.6333	3.06649		795500	26.9	23.3	26.9	25.7	2.07846		795500	38.8	34.8	36.8	36.8	2
	796000	31.7	23.7	50.5	35.3	13.7579		796000	18.6	16.3	12.4	15.7667	3.13422		796000	28	26.3	29.8	28.0333	1.75024		796000	36.1	34.1	34.1	34.7667	1.1547
	796500	28.1	20.6	37.9	28.8667	8.67544		796500	30.9	29.7	26	28.8667	2.55408		796500	30.6	30.6	30.6	30.6	4.35117e-15		796500	21.9	18.6	18.6	19.7	1.90526
	797000	28.5	19.6	44.6	30.9	12.6716		797000	36.2	27.2	20	27.8	8.11665		797000	32.5	26.7	32.5	30.5667	3.34863		797000	26.5	26.5	26.5	26.5	0
	797500	31.3	23.5	47.2	34	12.0785		797500	14.9	11.1	11.1	12.3667	2.19393		797500	42.2	32.6	42.2	39	5.54256		797500	27.2	25.4	27.2	26.6	1.03923
	798000	36.4	25.4	53.8	38.5333	14.3197		798000	15.9	12.5	11.2	13.2	2.42693		798000	30.2	28.4	30.2	29.6	1.03923		798000	27.6	27.6	27.6	27.6	4.35117e-15
	798500	34.4	25.7	62.5	40.8667	19.2334		798500	24.9	23.3	21.6	23.2667	1.65025		798500	28	27.9	29.9	28.6	1.12694		798500	33.7	29.9	31.7	31.7667	1.90088
	799000	37	24	53.8	38.2667	14.9403		799000	17.7	14.1	12.4	14.7333	2.70617		799000	25.7	23.9	25.7	25.1	1.03923		799000	25.1	25.1	25.1	25.1	4.35117e-15
	799500	41.5	21.5	60.6	41.2	19.5517		799500	15.6	10.9	9.3	11.9333	3.27465		799500	32.1	30.1	33.9	32.0333	1.90088		799500	30.7	30.7	30.7	30.7	0
	800000	34.1	23.9	61.7	39.9	19.5561		800000	13.2	13.7	11	12.6333	1.43643		800000	28.7	25.2	30.6	28.1667	2.73922		800000	26.8	24.9	26.8	26.1667	1.09697
	800500	23.9	18.3	35.8	26	8.937		800500	15.9	13.1	11.7	13.5667	2.13854		800500	34.2	30.6	53.8	39.5333	12.4857		800500	30.6	28.8	30.6	30	1.03923
	801000	34	25.1	43.1	34.0667	9.00019		801000	31	21.3	21.3	24.5333	5.6003		801000	28.7	24.8	47.8	33.7667	12.3087		801000	27.5	27.5	27.5	27.5	0
	801500	28.5	21.4	48.1	32.6667	13.8291		801500	26.7	17.2	15.2	19.7	6.1441		801500	23.5	23.5	30.8	25.9333	4.21466		801500	24.1	24.1	24.1	24.1	4.35117e-15
	802000	28.9	22.4	42.6	31.3	10.3116		802000	24.9	19.6	19.6	21.3667	3.05996		802000	31.5	31.5	33.7	32.2333	1.27017		802000	28.4	28.4	28.4	28.4	4.35117e-15
	802500	35.6	26	60.2	40.6	17.6397		802500	27.8	20.4	20.4	22.8667	4.27239		802500	33	29.3	34.8	32.3667	2.80416		802500	33.7	31.9	33.7	33.1	1.03923
	803000	30.3	24.6	41.8	32.2333	8.76147		803000	19.2	10.5	8.7	12.8	5.61516		803000	29.4	27.5	31.3	29.4	1.9		803000	28	23.5	25.3	25.6	2.26495
	803500	31.7	25	39.4	32.0333	7.20578		803500	31	19.2	17.6	22.6	7.31847		803500	27.7	27.7	27.7	27.7	0		803500	60.6	30.4	34.5	41.8333	16.3812
	804000	36.8	24	64.1	41.6333	20.4823		804000	25.1	17	17	19.7	4.67654		804000	29.9	28	29.9	29.2667	1.09697		804000	87.7	26	27.9	47.2	35.0869
	804500	36	20.8	58.8	38.5333	19.1262		804500	40.2	23.3	20.2	27.9	10.7643		804500	22.8	22.8	22.8	22.8	0		804500	37.3	22.7	26.2	28.7333	7.62255
	805000	30.8	27.2	47.2	35.0667	10.6608		805000	25.9	13	13	17.3	7.44782		805000	27.6	24.8	31.4	27.9333	3.3126		805000	30.6	28.8	28.8	29.4	1.03923
	805500	31.4	25.9	42.7	33.3333	8.56524		805500	30.4	23.3	19.7	24.4667	5.44457		805500	33.7	31.8	35.6	33.7	1.9		805500	17.8	17.8	17.8	17.8	0
	806000	37.6	28.2	54.6	40.1333	13.3811		806000	28.2	21.4	18.4	22.6667	5.02129		806000	31.3	31.3	38.8	33.8	4.33013		806000	38.9	33.1	38.9	36.9667	3.34863
	806500	26	23.6	43.5	31.0333	10.8629		806500	19.1	16.2	15.1	16.8	2.0664		806500	34.7	34.7	34.7	34.7	0		806500	29.7	24.2	29.7	27.8667	3.17543
	807000	32.2	23.2	50.5	35.3	13.9115		807000	20.2	18.3	16.5	18.3333	1.85023		807000	32.6	28.7	32.6	31.3	2.25167		807000	61.3	27.9	35.3	41.5	17.5419
	807500	29.2	23.3	50.5	34.3333	14.3082		807500	23.3	17.5	17.5	19.4333	3.34863		807500	34.7	29.2	34.7	32.8667	3.17543		807500	27.8	23.6	27.8	26.4	2.42487
	808000	38.6	26.7	54.3	39.8667	13.8435		808000	19.1	12.4	8.9	13.4667	5.18298		808000	42.9	40.8	44.8	42.8333	2.00083		808000	36.4	36.4	36.4	36.4	0
	808500	32.8	23.1	50.3	35.4	13.7851		808500	18	13.1	8.2	13.1	4.9		808500	33.4	31.5	33.4	32.7667	1.09697		808500	41	37.3	39.2	39.1667	1.85023
	809000	30.7	19.2	46.3	32.0667	13.6016		809000	27.5	20.2	18.7	22.1333	4.70779		809000	36	30.3	39.8	35.3667	4.78156		809000	28.8	26.9	28.8	28.1667	1.09697
	809500	23.6	21.1	38.3	27.6667	9.29319		809500	24.2	18.6	16.8	19.8667	3.85919		809500	31.6	31.6	33.4	32.2	1.03923		809500	29.3	27.7	29.3	28.7667	0.92376
	810000	32.4	26.6	47.8	35.6	10.9563		810000	28	22.6	19.4	23.3333	4.34665		810000	46.9	45	49	46.9667	2.00083		810000	25.4	23.4	25.4	24.7333	1.1547
	810500	37.7	32.2	57.1	42.3333	13.0806		810500	20.1	17.9	15.6	17.8667	2.25019		810500	37.3	29.9	37.3	34.8333	4.27239		810500	36.5	34.6	36.5	35.8667	1.09697
	811000	28.6	21.8	48.8	33.0667	14.0433		811000	23.4	18.8	14.8	19	4.30349		811000	27	24.3	25.1	25.4667	1.38684		811000	43.1	43.1	43.1	43.1	0
	811500	37.7	23.3	52.9	37.9667	14.8018		811500	13.6	12.1	12.1	12.6	0.866025		811500	28.6	26.7	30.5	28.6	1.9		811500	31.4	29.6	31.4	30.8	1.03923
	812000	37.5	22.5	46.9	35.6333	12.3066		812000	21.7	20.1	20.1	20.6333	0.92376		812000	26	24.1	26	25.3667	1.09697		812000	32.7	28.9	30.8	30.8	1.9
	812500	35.8	26.5	58.8	40.3667	16.6272		812500	20.3	16	16	17.4333	2.48261		812500	22.5	22.5	22.5	22.5	0		812500	33.2	27.6	33.2	31.3333	3.23316
	813000	42.6	30.7	59.9	44.4	14.683		813000	28.5	21.8	20.1	23.4667	4.4411		813000	36.2	34.4	36.2	35.6	1.03923		813000	29.4	27.5	29.4	28.7667	1.09697
	813500	32.3	20.4	51	34.5667	15.4254		813500	12	10.3	10.3	10.8667	0.981495		813500	30.7	30.7	32.5	31.3	1.03923		813500	30	24.4	26.3	26.9	2.84781
	814000	36	28.3	59.2	41.1667	16.0849		814000	20	20	16.7	18.9	1.90526		814000	33.6	29.9	33.6	32.3667	2.1362		814000	29.2	25.3	27	27.1667	1.95533
	814500	27.8	21.3	39.4	29.5	9.16897		814500	17.2	17.2	15.5	16.6333	0.981495		814500	29.9	28.1	29.9	29.3	1.03923		814500	33.7	31.7	31.7	32.3667	1.1547
	815000	29	23.5	53.8	35.4333	16.142		815000	20.6	16.8	16.8	18.0667	2.19393		815000	39.1	28.4	39.1	35.5333	6.17765		815000	45.2	39.8	43.5	42.8333	2.76104
	815500	33.6	29.7	51.5	38.2667	11.6251		815500	22.5	15	15	17.5	4.33013		815500	41.3	39.4	43.1	41.2667	1.85023		815500	31.1	27.5	29.3	29.3	1.8
	816000	29.5	22.1	35.2	28.9333	6.56836		816000	15.7	15.7	14.2	15.2	0.866025		816000	36.5	28.7	36.5	33.9	4.50333		816000	35.1	31.2	33.1	33.1333	1.95021
	816500	20.3	14.7	31.3	22.1	8.44512		816500	16.8	16.2	14.6	15.8667	1.13725		816500	36.4	32.6	40.2	36.4	3.8		816500	27.5	23.9	27.5	26.3	2.07846
	817000	29.5	22.5	41.7	31.2333	9.71665		817000	18.5	12.9	12.9	14.7667	3.23316		817000	36	36	38	36.6667	1.1547		817000	31.5	27	31.5	30	2.59808
	817500	29.4	25.7	42.4	32.5	8.77097		817500	27	21	21	23	3.4641		817500	24.6	21.1	26.4	24.0333	2.69506		817500	42.2	23.6	27	30.9333	9.90421
	818000	30	22.5	54.6	35.7	16.792		818000	30.1	24.4	24.4	26.3	3.2909		818000	21.9	21.9	21.9	21.9	4.35117e-15		818000	38.6	33.4	33.4	35.1333	3.00222
	818500	28.8	22.7	46.5	32.6667	12.3622		818500	26.2	23.9	20.2	23.4333	3.0271		818500	27.5	25.6	27.5	26.8667	1.09697		818500	33	25.3	25.3	27.8667	4.4456
	819000	33	25.3	50.5	36.2667	12.9137		819000	26.2	17.7	17.7	20.5333	4.90748		819000	25.6	22.2	27.4	25.0667	2.64071		819000	30.6	28.8	30.6	30	1.03923
	819500	30.6	21.6	50.5	34.2333	14.7886		819500	35.3	20.9	19.2	25.1333	8.84553		819500	31.1	23.8	38.3	31.0667	7.25006		819500	28.5	28.5	28.5	28.5	0
	820000	25.9	19	45.2	30.0333	13.5803		820000	20.7	17	13	16.9	3.85097		820000	33.6	25.4	63.7	40.9	20.1666		820000	31.7	30	31.7	31.1333	0.981495
	820500	24.8	18.2	40.3	27.7667	11.3447		820500	21.3	15.3	13.6	16.7333	4.04516		820500	27.5	25.7	33.8	29	4.25323		820500	51.3	33.4	35.5	40.0667	9.78485
	821000	39.2	22.7	66.7	42.8667	22.228		821000	18.1	8.2	6.6	10.9667	6.22923		821000	29.8	29.8	29.8	29.8	0		821000	57.5	37	46.7	47.0667	10.2549
	821500	26.9	19.5	49.8	32.0667	15.7969		821500	18.8	13.1	10.7	14.2	4.16053		821500	21.2	19.5	21.2	20.6333	0.981495		821500	26.6	25.4	26.6	26.2	0.69282
	822000	32.9	24.7	44.4	34	9.89596		822000	21.3	21.3	19	20.5333	1.32791		822000	29.8	27.8	31.5	29.7	1.85203		822000	30.1	24.4	26.4	26.9667	2.89194
	822500	31.9	26.3	51	36.4	12.9503		822500	27.7	25.9	24	25.8667	1.85023		822500	31.2	27.5	31.2	29.9667	2.1362		822500	34	34	34	34	0
	823000	24.1	20.7	39.7	28.1667	10.1318		823000	22.6	13.2	13.2	16.3333	5.42709		823000	31.6	27.5	29.7	29.6	2.05183		823000	43.3	37.7	41.5	40.8333	2.8589
	823500	24.3	12.6	35	23.9667	11.2037		823500	36.4	32.5	30.6	33.1667	2.95691		823500	29	27.2	30.8	29	1.8		823500	36.4	36.4	36.4	36.4	0
	824000	31.6	20.5	48.5	33.5333	14.0998		824000	19	13.3	11.4	14.5667	3.95517		824000	32.4	26.7	32.4	30.5	3.2909		824000	37	37	37	37	0
	824500	38	25.3	58.1	40.4667	16.5385		824500	27.7	18.8	17.1	21.2	5.69298		824500	30.8	29	32.5	30.7667	1.75024		824500	35.3	33.3	35.3	34.6333	1.1547
	825000	39.2	27.4	63.3	43.3	18.2978		825000	25.3	21.1	17.3	21.2333	4.00167		825000	26.6	26.6	28.6	27.2667	1.1547		825000	35.2	26	31.5	30.9	4.62925
	825500	28.2	20.8	48.1	32.3667	14.1189		825500	22.7	13	13	16.2333	5.6003		825500	28.2	28.2	28.2	28.2	0		825500	37.9	28.2	35.8	33.9667	5.10327
	826000	36.1	26.3	49.5	37.3	11.6465		826000	19.9	12.7	12.7	15.1	4.15692		826000	38.5	36.5	40.3	38.4333	1.90088		826000	37.3	28.7	35.5	33.8333	4.53578
	826500	30.2	20.6	41.5	30.7667	10.4615		826500	26.2	19.4	19.4	21.6667	3.92598		826500	27.7	24	27.7	26.4667	2.1362		826500	28.3	22.6	24.5	25.1333	2.9023
	827000	28.3	16.6	40.8	28.5667	12.1022		827000	32.4	23.9	22.1	26.1333	5.50121		827000	22.9	16.9	22.9	20.9	3.4641		827000	32.8	32.8	32.8	32.8	0
	827500	23.1	15.4	35.7	24.7333	10.2481		827500	25.3	19.8	18.1	21.0667	3.76342		827500	34.2	29.3	36	33.1667	3.46747		827500	31.2	27.5	31.2	29.9667	2.1362
	828000	38.9	25.8	55.6	40.1	14.9362		828000	19.2	15.3	15.3	16.6	2.25167		828000	33.8	30.2	33.8	32.6	2.07846		828000	31.5	30.6	31.5	31.2	0.519615
	828500	37.5	26.3	51.8	38.5333	12.7814		828500	33.6	25.6	25.6	28.2667	4.6188		828500	28	24.3	28	26.7667	2.1362		828500	30.9	30.9	30.9	30.9	4.35117e-15
	829000	37.5	25.6	61.3	41.4667	18.1776		829000	19.5	15.6	11.7	15.6	3.9		829000	34.5	32.6	38.3	35.1333	2.9023		829000	23.7	23.7	23.7	23.7	0
	829500	20.8	17	28.3	22.0333	5.75007		829500	28.5	19	19	22.1667	5.48483		829500	24.4	24.4	24.4	24.4	4.35117e-15		829500	27.5	25.6	27.5	26.8667	1.09697
	830000	39.2	27.4	62.9	43.1667	18.0794		830000	26.9	18.9	17.2	21	5.17977		830000	29.8	26.2	33.2	29.7333	3.50048		830000	28.1	26.2	28.1	27.4667	1.09697
	830500	45.7	34.8	69	49.8333	17.4706		830500	19.2	15.1	12.6	15.6333	3.33217		830500	30	26.5	28.2	28.2333	1.75024		830500	28.9	28.9	28.9	28.9	4.35117e-15
	831000	34.4	13.3	53.8	33.8333	20.2559		831000	24.7	14.1	13.5	17.4333	6.30026		831000	20.1	17.2	20.1	19.1333	1.67432		831000	26.7	24.8	26.7	26.0667	1.09697
	831500	25.8	19.1	46.1	30.3333	14.0593		831500	23.7	19.8	17.8	20.4333	3.00056		831500	26.8	26.8	28.6	27.4	1.03923		831500	20.6	18.9	18.9	19.4667	0.981495
	832000	24.4	20.7	35.8	26.9667	7.87041		832000	41.7	23.3	16.2	27.0667	13.1607		832000	23.6	21.8	23.6	23	1.03923		832000	28.5	19.6	21.4	23.1667	4.70567
	832500	26.6	21.6	42	30.0667	10.6327		832500	27.7	23.7	21.7	24.3667	3.05505		832500	31.7	29.9	31.7	31.1	1.03923		832500	68.5	28	35.1	43.8667	21.6264
	833000	43.5	27.1	73	47.8667	23.2595		833000	23.8	15.8	15.4	18.3333	4.73849		833000	28.5	26.5	30.2	28.4	1.85203		833000	63.7	19.4	23	35.3667	24.6033
	833500	43.1	28.9	75.2	49.0667	23.7197		833500	14.9	16.8	13.1	14.9333	1.85023		833500	31.8	29.9	33.8	31.8333	1.95021		833500	60.2	19.1	27	35.4333	21.8092
	834000	27.6	23	47.4	32.6667	12.9651		834000	23.6	20.3	18.4	20.7667	2.63122		834000	20.2	18.4	20.2	19.6	1.03923		834000	35.1	31.5	31.5	32.7	2.07846
	834500	36.2	27.9	52.9	39	12.733		834500	23.8	20.7	18.9	21.1333	2.47857		834500	31.1	24.2	53.5	36.2667	15.3181		834500	29.1	27.2	29.1	28.4667	1.09697
	835000	31.4	25.9	48.3	35.2	11.6735		835000	21.8	15	15	17.2667	3.92598		835000	25.1	20	51	32.0333	16.6224		835000	34.2	32.3	34.2	33.5667	1.09697
	835500	20.2	10.6	35.2	22	12.3984		835500	26.9	14.7	13.2	18.2667	7.51421		835500	25.8	18.9	36.9	27.2	9.0813		835500	45.2	41.3	43.3	43.2667	1.95021
	836000	35.2	25.2	57.1	39.1667	16.3157		836000	30.1	14.1	10.6	18.2667	10.3963		836000	24.3	22.4	26.4	24.3667	2.00083		836000	55.2	33.6	35.6	41.4667	11.9354
	836500	35.3	26	53.8	38.3667	14.1514		836500	25.7	18.3	16.7	20.2333	4.80139		836500	24.9	21.1	26.9	24.3	2.94618		836500	33.8	25.3	28.7	29.2667	4.27824
	837000	27.7	22.2	34	27.9667	5.90452		837000	12.2	10	10	10.7333	1.27017		837000	26.5	26.5	28.3	27.1	1.03923		837000	31.7	28.9	29.9	30.1667	1.41892
	837500	37.6	26.3	60.2	41.3667	17.261		837500	29.4	19.6	19.6	22.8667	5.65803		837500	33.6	29.6	33.6	32.2667	2.3094		837500	33.2	31.4	33.2	32.6	1.03923
	838000	29.8	15.4	39.2	28.1333	11.9872		838000	18.3	11	11	13.4333	4.21466		838000	25.9	24	29.6	26.5	2.84781		838000	27.4	25.6	25.6	26.2	1.03923
	838500	37.6	28.1	50.3	38.6667	11.1384		838500	29.3	23.4	23.4	25.3667	3.40637		838500	22.9	21.1	22.9	22.3	1.03923		838500	28.3	28.3	28.3	28.3	0
	839000	25.9	22.2	39.1	29.0667	8.88388		839000	20.6	11.9	10.4	14.3	5.50727		839000	33.8	29.3	37.6	33.5667	4.15492		839000	34.5	31.1	32.8	32.8	1.7
	839500	26.2	16.9	43.5	28.8667	13.499		839500	19.4	15.9	14.6	16.6333	2.48261		839500	28.7	24.9	28.7	27.4333	2.19393		839500	32.6	30.6	30.6	31.2667	1.1547
	840000	42.7	28.6	75.2	48.8333	23.8978		840000	26.5	17	15.1	19.5333	6.10765		840000	37	33.7	42	37.5667	4.17892		840000	30.9	29.1	30.9	30.3	1.03923
	840500	36.4	28.9	56.8	40.7	14.4385		840500	19.8	14.6	12.9	15.7667	3.5949		840500	33.1	31.3	35	33.1333	1.85023		840500	22.8	20.9	20.9	21.5333	1.09697
	841000	30.5	17.1	49.5	32.3667	16.2805		841000	23.4	21.7	18.3	21.1333	2.59679		841000	21.6	21.6	21.6	21.6	4.35117e-15		841000	28	28	28	28	0
	841500	30.1	22.5	51.8	34.8	15.2049		841500	20	16.8	15.1	17.3	2.48797		841500	31.3	26	33	30.1	3.65103		841500	31	31	31	31	0
	842000	37.9	22.5	62.9	41.1	20.3892		842000	28.7	20.3	18.8	22.6	5.33573		842000	39.7	37.9	41.7	39.7667	1.90088		842000	29.7	26.2	26.2	27.3667	2.02073
	842500	42.6	25.9	62.9	43.8	18.5292		842500	27.6	24.6	21.1	24.4333	3.2532		842500	35.8	32.1	35.8	34.5667	2.1362		842500	33.3	33.3	33.3	33.3	0
	843000	29.9	19.2	40.5	29.8667	10.65		843000	26.7	22.9	22.9	24.1667	2.19393		843000	21.3	19.5	23.1	21.3	1.8		843000	28.2	26.4	28.2	27.6	1.03923
	843500	32.8	21.4	57.8	37.3333	18.6186		843500	28.4	21.3	18.6	22.7667	5.06195		843500	18.1	18.1	18.1	18.1	0		843500	24.9	24.9	24.9	24.9	4.35117e-15
	844000	39.7	25.3	53.8	39.6	14.2503		844000	21.6	14.7	8.5	14.9333	6.55312		844000	28.2	28.2	28.2	28.2	0		844000	21.1	21.1	21.1	21.1	0
	844500	33.8	24.4	56.5	38.2333	16.5028		844500	15.3	13.6	11.5	13.4667	1.90351		844500	23.9	22	25.7	23.8667	1.85023		844500	31.6	31.6	31.6	31.6	4.35117e-15
	845000	32.9	25.2	56.2	38.1	16.1409		845000	22.1	20.4	17	19.8333	2.59679		845000	22.2	20.5	22.2	21.6333	0.981495		845000	33.8	31.9	33.7	33.1333	1.06927
	845500	21.4	16	32.2	23.2	8.24864		845500	26.5	26.5	22.7	25.2333	2.19393		845500	18.9	18.9	18.9	18.9	0		845500	24.2	20.4	20.4	21.6667	2.19393
	846000	32.6	23.9	58.8	38.4333	18.1665		846000	20.6	14.9	14.9	16.8	3.2909		846000	26.5	23	28.3	25.9333	2.69506		846000	34	30.8	34	32.9333	1.84752
	846500	30.1	21.2	52.9	34.7333	16.35		846500	17.7	10.5	8.8	12.3333	4.72476		846500	32.9	29.2	32.9	31.6667	2.1362		846500	34.4	26.7	30.5	30.5333	3.85011
	847000	36.8	22.7	60.2	39.9	18.9412		847000	17.5	10	7.1	11.5333	5.36687		847000	38.2	30.4	38.2	35.6	4.50333		847000	31	23.6	25.4	26.6667	3.85919
	847500	28.6	20.4	36.4	28.4667	8.00083		847500	23.8	17.5	15.8	19.0333	4.21466		847500	26.4	24.5	26.4	25.7667	1.09697		847500	35	30.7	35	33.5667	2.48261
	848000	34.6	27.7	62.5	41.6	18.4258		848000	28.1	21.4	19.8	23.1	4.40341		848000	21.7	21.7	21.7	21.7	0		848000	32.3	32.3	32.3	32.3	0
	848500	28.5	19	43.9	30.4667	12.566		848500	22.8	17.1	17.1	19	3.2909		848500	24.6	20.8	24.6	23.3333	2.19393		848500	36	32.2	36	34.7333	2.19393
	849000	34.1	23.6	55.9	37.8667	16.4761		849000	30.4	22.8	20.9	24.7	5.02693		849000	21.9	21.9	21.9	21.9	4.35117e-15		849000	38.8	36.8	36.8	37.4667	1.1547
	849500	24	20.7	38.9	27.8667	9.69656		849500	30.5	17.9	14.3	20.9	8.50647		849500	24.4	22.8	24.4	23.8667	0.92376		849500	30.8	28.9	28.9	29.5333	1.09697
	850000	39.8	22.8	61	41.2	19.1384		850000	18.1	10.8	8.7	12.5333	4.9339		850000	25.4	21.8	51.5	32.9	16.2083		850000	33.6	33.6	33.6	33.6	0
	850500	33.7	23.2	45.5	34.1333	11.1563		850500	23.3	19.7	11	18	6.32376		850500	25.7	25.7	61	37.4667	20.3805		850500	36.2	36.2	36.2	36.2	0
	851000	31.1	21.4	52.6	35.0333	15.9676		851000	26.7	25	21.4	24.3667	2.70617		851000	31.4	31.4	31.4	31.4	4.35117e-15		851000	33.6	33.6	33.6	33.6	0
	851500	34.4	21.6	56.2	37.4	17.494		851500	21.9	20.4	20.4	20.9	0.866025		851500	31.5	31.5	33.3	32.1	1.03923		851500	29.2	27.3	29.2	28.5667	1.09697
	852000	30.3	16.8	42.2	29.7667	12.7084		852000	28.9	27	27	27.6333	1.09697		852000	28.6	25	52.1	35.2333	14.7174		852000	37.7	32.1	35.8	35.2	2.84781
	852500	35	27.2	52.4	38.2	12.9012		852500	25.1	15.4	13.5	18	6.22174		852500	47.6	26	65.4	46.3333	19.7305		852500	31.3	27.6	31.3	30.0667	2.1362
	853000	21.4	18.1	33.1	24.2	7.88226		853000	34	29.1	27.3	30.1333	3.46747		853000	32.7	26.9	57.1	38.9	16.0262		853000	28.9	26.2	27	27.3667	1.38684
	853500	30.9	27.5	50.8	36.4	12.5861		853500	22.6	16.9	16.9	18.8	3.2909		853500	29.3	26.1	33	29.4667	3.45302		853500	38.6	35	36.8	36.8	1.8
	854000	38.9	29.2	62.5	43.5333	17.1267		854000	11.9	11.9	8.5	10.7667	1.96299		854000	36.4	28.8	38.3	34.5	5.02693		854000	32.9	32.9	32.9	32.9	0
	854500	24.8	14.9	39.1	26.2667	12.1665		854500	33.8	24.3	16.8	24.9667	8.51959		854500	36.5	28.8	36.5	33.9333	4.4456		854500	24.5	24.5	24.5	24.5	0
	855000	26.4	18.1	41.3	28.6	11.7554		855000	26.3	19.7	19.7	21.9	3.81051		855000	41	38.8	42.9	40.9	2.05183		855000	26.9	26.9	26.9	26.9	4.35117e-15
	855500	24.6	22.9	30	25.8333	3.7072		855500	15.6	12	12	13.2	2.07846		855500	29.3	26.6	29.3	28.4	1.55885		855500	31.8	31.8	31.8	31.8	0
	856000	32.8	21	48.3	34.0333	13.6917		856000	17.9	12.9	11.1	13.9667	3.52326		856000	26.6	23	28.3	25.9667	2.70617		856000	23.9	23.9	23.9	23.9	4.35117e-15
	856500	34.4	22.8	50.8	36	14.0684		856500	20.2	13.7	10.1	14.6667	5.11892		856500	28.5	26.6	30.4	28.5	1.9		856500	34.8	33.1	34.8	34.2333	0.981495
	857000	40.7	26.7	62.9	43.4333	18.2541		857000	17.5	13.9	10.7	14.0333	3.40196		857000	31.1	31.1	33	31.7333	1.09697		857000	37.9	36.1	36.1	36.7	1.03923
	857500	29.4	20.2	42.7	30.7667	11.3121		857500	33.4	23.6	19.6	25.5333	7.10023		857500	33	31.1	35	33.0333	1.95021		857500	19	19	19	19	0
	858000	38	24.8	64.9	42.5667	20.4363		858000	30.6	23.4	21.6	25.2	4.76235		858000	35.2	35.2	35.2	35.2	0		858000	24.3	24.3	24.3	24.3	0
	858500	29.2	26.7	37.2	31.0333	5.48483		858500	16.7	15.2	15.2	15.7	0.866025		858500	20	20	20	20	0		858500	27.7	24.2	27.7	26.5333	2.02073
	859000	24.8	19	44.1	29.3	13.1412		859000	19	15.2	13.3	15.8333	2.9023		859000	24.8	21.2	24.8	23.6	2.07846		859000	29.9	28.1	29.9	29.3	1.03923
	859500	29.5	19.3	46.5	31.7667	13.7409		859500	27.7	16.1	15.1	19.6333	7.00381		859500	38.2	34.4	40.2	37.6	2.94618		859500	22.7	22.7	22.7	22.7	0
	860000	37.6	25.7	59.5	40.9333	17.1448		860000	21.3	19.6	19.6	20.1667	0.981495		860000	29.6	27.1	38.3	31.6667	5.87906		860000	32.1	27.5	30.5	30.0333	2.33524
	860500	34.7	25.4	57.1	39.0667	16.2949		860500	20.2	18.7	18.7	19.2	0.866025		860500	42.6	28.7	55.6	42.3	13.4525		860500	35.7	33.9	33.9	34.5	1.03923
	861000	31.5	18.8	50.3	33.5333	15.8481		861000	21.1	16	14.2	17.1	3.57911		861000	33.2	30.7	47.4	37.1	9.00722		861000	28.8	24.7	26.5	26.6667	2.05508
	861500	29	23.1	50.5	34.2	14.4212		861500	18.3	13.2	11.8	14.4333	3.42101		861500	40.2	32.9	49	40.7	8.06164		861500	30.2	25.6	28.5	28.1	2.32594
	862000	36.2	25	62.5	41.2333	19.25		862000	28.2	21.7	21.7	23.8667	3.75278		862000	33.8	29.4	35.7	32.9667	3.23161		862000	31.9	28.2	31.9	30.6667	2.1362
	862500	26.3	21.9	50.8	33	15.5714		862500	23.5	11.6	11.6	15.5667	6.87047		862500	30.4	28.5	32.3	30.4	1.9		862500	30	30	30	30	0
	863000	34	24.6	46.9	35.1667	11.1957		863000	16.4	13.2	13.2	14.2667	1.84752		863000	27.2	25.6	27.2	26.6667	0.92376		863000	35.1	29.6	31.4	32.0333	2.80416
	863500	32.9	21.9	42.2	32.3333	10.1619		863500	27.9	26.2	18.6	24.2333	4.9521		863500	39.8	32.9	56.2	42.9667	11.9684		863500	34.6	27.9	29.5	30.6667	3.49905
	864000	24	15.3	40	26.4333	12.5285		864000	27.8	27.8	23.8	26.4667	2.3094		864000	38.2	29.1	43.9	37.0667	7.46481		864000	27.1	25.1	27	26.4	1.12694
	864500	32.5	18.5	61.3	37.4333	21.8223		864500	20.8	19	16.6	18.8	2.10713		864500	27.3	27.3	45.5	33.3667	10.5078		864500	43.1	35.6	35.6	38.1	4.33013
	865000	40.5	32.3	59.9	44.2333	14.1737		865000	26.7	21.3	19.6	22.5333	3.7072		865000	35.6	35.6	37.6	36.2667	1.1547		865000	26.5	24.1	25.6	25.4	1.21244
	865500	32.2	19.8	53.8	35.2667	17.2062		865500	21.5	15.7	15.7	17.6333	3.34863		865500	31.8	31.8	31.8	31.8	0		865500	26.6	24.7	26.6	25.9667	1.09697
	866000	29.2	13.6	48.8	30.5333	17.6378		866000	27.5	18.3	15.4	20.4	6.31744		866000	23.6	21.2	23.6	22.8	1.38564		866000	35.2	33.3	35.2	34.5667	1.09697
	866500	38.3	30.5	59.5	42.7667	15.0071		866500	28.2	28.2	20.7	25.7	4.33013		866500	26.1	22.6	27.9	25.5333	2.69506		866500	37.2	31.3	33.2	33.9	3.01164
	867000	49.3	29.2	73.5	50.6667	22.1816		867000	26.9	21.5	19.7	22.7	3.747		867000	31.9	31.9	31.9	31.9	4.35117e-15		867000	36.5	32.6	32.6	33.9	2.25167
	867500	33.6	20.2	46.1	33.3	12.9526		867500	24.6	20.8	20.8	22.0667	2.19393		867500	28.2	26.2	28.2	27.5333	1.1547		867500	34.4	32.5	32.5	33.1333	1.09697
	868000	30.6	19.3	36	28.6333	8.52193		868000	13.1	11.2	7.5	10.6	2.84781		868000	27.4	21.9	25.6	24.9667	2.80416		868000	26.5	24.8	24.8	25.3667	0.981495
	868500	25.4	17.2	49	30.5333	16.5098		868500	14.6	13	11.2	12.9333	1.70098		868500	21.9	21.9	27	23.6	2.94449		868500	20.7	20.7	20.7	20.7	0
	869000	30.8	23.5	45.7	33.3333	11.3147		869000	22.9	18.3	15.3	18.8333	3.82797		869000	42.7	36.9	42.7	40.7667	3.34863		869000	31.4	27.3	29.2	29.3	2.05183
	869500	35.2	21.1	55.6	37.3	17.3456		869500	24.6	24.6	24.6	24.6	4.35117e-15		869500	25.2	21.6	25.2	24	2.07846		869500	24.9	21.3	21.3	22.5	2.07846
	870000	28.2	21	54.1	34.4333	17.4081		870000	15.4	9.1	6.9	10.4667	4.41173		870000	35.1	33.2	36.9	35.0667	1.85023		870000	31.7	30	31.7	31.1333	0.981495
	870500	36.5	23.9	54.9	38.4333	15.5902		870500	32.2	21.1	18.2	23.8333	7.38941		870500	29.3	27.5	29.3	28.7	1.03923		870500	28.8	27	28.8	28.2	1.03923
	871000	40.7	24.8	62.1	42.5333	18.7175		871000	28.9	25.3	19.2	24.4667	4.9034		871000	31.1	26.8	31.1	29.6667	2.48261		871000	25.8	25.8	25.8	25.8	0
	871500	31	19.3	48.3	32.8667	14.5898		871500	23.3	16.9	11.9	17.3667	5.71431		871500	31.5	29.9	33.3	31.5667	1.70098		871500	27.8	22.2	25.9	25.3	2.84781
	872000	28.6	20.9	36.4	28.6333	7.75005		872000	22.5	16.1	16.1	18.2333	3.69504		872000	20	18.2	20	19.4	1.03923		872000	27.2	25.3	27.2	26.5667	1.09697
	872500	36.9	27.5	64.5	42.9667	19.2316		872500	21.1	21.1	21.1	21.1	0		872500	28.2	26.4	31.7	28.7667	2.69506		872500	37.3	35.5	37.3	36.7	1.03923
	873000	37.7	23.4	48.8	36.6333	12.7336		873000	28.7	16.9	16.9	20.8333	6.81273		873000	30.4	26.6	56.2	37.7333	16.1051		873000	28.7	28.7	28.7	28.7	0
	873500	27.5	19.7	39.4	28.8667	9.92085		873500	17.9	14	14	15.3	2.25167		873500	39.7	32.2	64.5	45.4667	16.9045		873500	25.1	21.2	21.2	22.5	2.25167
	874000	40	24.7	59.2	41.3	17.2867		874000	16.1	12.9	12.9	13.9667	1.84752		874000	32.6	28.7	40.7	34	6.12127		874000	32.4	32.4	32.4	32.4	0
	874500	28.7	19.1	51.5	33.1	16.6421		874500	20.7	16.6	12.1	16.4667	4.30155		874500	34.6	32.7	42.2	36.5	5.02693		874500	34	31.3	31.3	32.2	1.55885
	875000	30.4	24	45	33.1333	10.7635		875000	21.4	16.8	15.1	17.7667	3.25935		875000	38.5	30.8	44.2	37.8333	6.72483		875000	30.1	26.5	28.3	28.3	1.8
	875500	26.2	23.9	44.4	31.5	11.2308		875500	18.3	8.3	8.1	11.5667	5.8321		875500	21.5	21.5	21.5	21.5	0		875500	34.6	34.6	34.6	34.6	0
	876000	33.7	23	42.6	33.1	9.81377		876000	28.2	22.9	22.9	24.6667	3.05996		876000	33.2	24	46.1	34.4333	11.1015		876000	24.3	24.3	24.3	24.3	0
	876500	28	20.2	37	28.4	8.40714		876500	18.9	10.4	10.4	13.2333	4.90748		876500	29.9	28	37.6	31.8333	5.08363		876500	23.9	23.9	23.9	23.9	4.35117e-15
	877000	31	25.4	51	35.8	13.4581		877000	32.3	22.5	20.9	25.2333	6.17198		877000	37.6	21.5	61	40.0333	19.8621		877000	32.3	30.5	32.3	31.7	1.03923
	877500	35.5	27	51.5	38	12.4399		877500	25.2	19.3	19.3	21.2667	3.40637		877500	22.2	18.9	25.8	22.3	3.45109		877500	33.8	31.9	33.8	33.1667	1.09697
	878000	32.4	21.3	49.8	34.5	14.3656		878000	16.6	13.2	13.2	14.3333	1.96299		878000	27.3	20.5	29	25.6	4.49778		878000	22.1	20.2	22.1	21.4667	1.09697
	878500	24.4	15.3	37.7	25.8	11.2654		878500	29.8	25.6	24	26.4667	2.99555		878500	29.4	27.5	29.4	28.7667	1.09697		878500	36.1	34.4	36.1	35.5333	0.981495
	879000	36.9	28.8	57.5	41.0667	14.7967		879000	16.4	16.4	16.4	16.4	0		879000	20.4	16.8	20.4	19.2	2.07846		879000	21.6	21.6	21.6	21.6	4.35117e-15
	879500	33.7	23.5	50.8	36	13.7946		879500	22.8	15.4	14.1	17.4333	4.6929		879500	28.1	26.2	28.1	27.4667	1.09697		879500	31.1	29.2	31.1	30.4667	1.09697
	880000	29.4	23.5	42.2	31.7	9.55981		880000	19.7	16.7	15.2	17.2	2.29129		880000	23.4	23.4	23.4	23.4	4.35117e-15		880000	39.1	33.1	39.1	37.1	3.4641
	880500	25.4	14.5	32.8	24.2333	9.20561		880500	15.7	13.8	11.8	13.7667	1.95021		880500	27.9	26	33.4	29.1	3.84318		880500	36	36	36	36	0
	881000	33.7	25.1	46.1	34.9667	10.5571		881000	20.3	18.7	15.6	18.2	2.38956		881000	28.2	24.7	28.2	27.0333	2.02073		881000	42.4	36.9	38.6	39.3	2.81603
	881500	30.9	20	43.9	31.6	11.9654		881500	16.5	13.5	12	14	2.29129		881500	24.4	18.8	24.4	22.5333	3.23316		881500	32.4	26.6	26.6	28.5333	3.34863
	882000	42.2	25	61.3	42.8333	18.1583		882000	24.6	18.2	18.2	20.3333	3.69504		882000	25.1	25.1	25.1	25.1	4.35117e-15		882000	37.3	35.5	35.5	36.1	1.03923
	882500	35.1	26.6	58.8	40.1667	16.6872		882500	28.7	25.1	25.1	26.3	2.07846		882500	32.7	32.7	32.7	32.7	0		882500	31.3	31.3	31.3	31.3	0
	883000	41	23.2	58.8	41	17.8		883000	27.5	19.6	19.6	22.2333	4.56107		883000	37.6	32.5	39.4	36.5	3.57911		883000	44.1	44.1	44.1	44.1	0
	883500	34.6	18.5	51	34.7	16.2502		883500	26.4	23.6	20.2	23.4	3.10483		883500	31.6	28.2	31.6	30.4667	1.96299		883500	24.5	22.8	24.5	23.9333	0.981495
	884000	27.7	16	42.4	28.7	13.2284		884000	20.4	15.3	11.9	15.8667	4.27824		884000	29.7	29.7	29.7	29.7	0		884000	28.1	23.1	26.4	25.8667	2.54231
	884500	35	21.2	50.5	35.5667	14.6582		884500	19	15.2	11.5	15.2333	3.75011		884500	23.9	22	23.9	23.2667	1.09697		884500	28.8	23.1	25	25.6333	2.9023
	885000	35.3	23.9	61.7	40.3	19.3897		885000	19.2	15.7	10.4	15.1	4.43058		885000	22.8	22.8	22.8	22.8	0		885000	37.3	37.3	37.3	37.3	0
	885500	21.5	11.7	35.1	22.7667	11.7513		885500	18.7	15	14.5	16.0667	2.2942		885500	24.9	19.6	24.9	23.1333	3.05996		885500	27.9	26	26	26.6333	1.09697
	886000	39.8	18.8	59.2	39.2667	20.2053		886000	24.8	20.6	20.6	22	2.42487		886000	30.9	25.4	30.9	29.0667	3.17543		886000	28.6	23.2	26.8	26.2	2.74955
	886500	31.5	21.1	41.7	31.4333	10.3002		886500	22.6	11.3	9.4	14.4333	7.13606		886500	29.4	24.7	29.4	27.8333	2.71355		886500	23	23	23	23	0
	887000	34.7	25.2	62.9	40.9333	19.6077		887000	15.6	11.8	11.8	13.0667	2.19393		887000	30	26.5	33.6	30.0333	3.55012		887000	25.1	25.1	25.1	25.1	4.35117e-15
	887500	29.8	24.2	49	34.3333	13.0067		887500	21.8	18.2	13.8	17.9333	4.00666		887500	24.7	22.8	28.5	25.3333	2.9023		887500	24.9	24.9	24.9	24.9	4.35117e-15
	888000	39.7	28.3	58.8	42.2667	15.4111		888000	13.4	11.8	10.1	11.7667	1.65025		888000	29.6	25.5	29.6	28.2333	2.36714		888000	27.8	25.9	27.8	27.1667	1.09697
	888500	36.4	21	53.8	37.0667	16.4102		888500	25.4	20	11.3	18.9	7.11407		888500	31.3	25.4	31.3	29.3333	3.40637		888500	29.5	22.1	27.6	26.4	3.84318
	889000	26.7	16.2	42.2	28.3667	13.0799		889000	16.8	11.9	6.8	11.8333	5.00033		889000	27.8	25.9	27.8	27.1667	1.09697		889000	48.3	36.2	44.4	42.9667	6.17603
	889500	27.9	18.7	40.3	28.9667	10.8394		889500	27.5	22.3	18.4	22.7333	4.56545		889500	29.2	24.3	30.8	28.1	3.38674		889500	29.9	29.9	29.9	29.9	4.35117e-15
	890000	40.2	27.9	66.2	44.7667	19.5541		890000	18.8	15	13.1	15.6333	2.9023		890000	38.5	34.6	48.8	40.6333	7.33644		890000	39.4	36.2	39.4	38.3333	1.84752
	890500	29.5	21.1	48.3	32.9667	13.9274		890500	29.9	26.2	25.2	27.1	2.47588		890500	44.4	31.4	64.9	46.9	16.8893		890500	26.3	20.7	22.5	23.1667	2.8589
	891000	21.5	17.5	39.1	26.0333	11.4914		891000	27.9	20.9	17.4	22.0667	5.34634		891000	37.6	35.7	59.9	44.4	13.457		891000	38.5	38.5	38.5	38.5	0
	891500	31.9	19.5	50.5	33.9667	15.603		891500	14.5	8.1	8.1	10.2333	3.69504		891500	32.1	28.2	33.9	31.4	2.91376		891500	25	22.7	22.7	23.4667	1.32791
	892000	36.2	20.8	57.5	38.1667	18.4289		892000	30.8	22.7	22.7	25.4	4.67654		892000	31.3	29.4	31.7	30.8	1.22882		892000	31.4	27.8	29.6	29.6	1.8
	892500	34.8	29.3	68.5	44.2	21.2233		892500	26.8	19.6	19.6	22	4.15692		892500	32.4	30.6	32.4	31.8	1.03923		892500	34.1	30.3	32.3	32.2333	1.90088
	893000	35.1	22.1	57.5	38.2333	17.9068		893000	24.8	21	15.3	20.3667	4.78156		893000	36.9	33.3	38.6	36.2667	2.70617		893000	31.1	30.2	31.1	30.8	0.519615
	893500	37.7	27.9	57.5	41.0333	15.0789		893500	21.1	17.6	15.9	18.2	2.65141		893500	33.9	28.2	35.7	32.6	3.91535		893500	30.3	22.7	30.3	27.7667	4.38786
	894000	43.1	29.3	73	48.4667	22.3388		894000	19.2	15.7	14	16.3	2.65141		894000	42.9	36.1	44.6	41.2	4.49778		894000	35.2	35.2	35.2	35.2	0
	894500	38.5	28.9	69.4	45.6	21.1629		894500	29.7	20.9	19.2	23.2667	5.6359		894500	22	20.2	23.9	22.0333	1.85023		894500	34.1	34.1	34.1	34.1	0
	895000	26.8	17	57.8	33.8667	21.2982		895000	39.1	28.9	28.9	32.3	5.88897		895000	28.1	24.4	31.8	28.1	3.7		895000	29.9	28	29.9	29.2667	1.09697
	895500	37.2	31.3	54.9	41.1333	12.2818		895500	29.3	27.5	25.6	27.4667	1.85023		895500	31.9	28.2	31.9	30.6667	2.1362		895500	42.9	39.2	41.2	41.1	1.85203
	896000	31.6	22.8	51	35.1333	14.4282		896000	16.4	12.6	10.4	13.1333	3.03535		896000	35.5	31.7	35.5	34.2333	2.19393		896000	26.7	23.3	25.1	25.0333	1.70098
	896500	34.1	22.8	56.8	37.9	17.3156		896500	36.4	20.9	14.9	24.0667	11.0943		896500	29.3	27.3	33.2	29.9333	3.00056		896500	24.5	22.6	22.6	23.2333	1.09697
	897000	29.2	20.6	50	33.2667	15.116		897000	26.2	18.7	18.7	21.2	4.33013		897000	28.6	28.6	30.1	29.1	0.866025		897000	23.4	23.4	23.4	23.4	4.35117e-15
	897500	23.1	19.6	32.1	24.9333	6.44851		897500	16.5	14.6	13.8	14.9667	1.38684		897500	22.6	21	22.6	22.0667	0.92376		897500	27.4	23.9	27.4	26.2333	2.02073
	898000	27.1	19.3	48.5	31.6333	15.1186		898000	27.4	20.9	16.1	21.4667	5.67127		898000	34.6	30.7	32.7	32.6667	1.95021		898000	28.3	26.5	28.3	27.7	1.03923
	898500	39.2	26.1	67.6	44.3	21.2149		898500	27.2	23.6	23.6	24.8	2.07846		898500	25.8	20.3	31.3	25.8	5.5		898500	30.4	28.5	30.4	29.7667	1.09697
	899000	32.7	22.8	61	38.8333	19.8248		899000	15.2	9.3	6.2	10.2333	4.57202		899000	36.9	32.7	38.8	36.1333	3.12143		899000	36.5	34.7	36.5	35.9	1.03923
	899500	25.3	19.9	50.8	32	16.5036		899500	11.2	9.2	8.7	9.7	1.32288		899500	31.4	22.7	29.8	27.9667	4.63069		899500	23.2	23.2	23.2	23.2	0
	900000	39.8	33.6	68	47.1333	18.335		900000	25.5	25.5	20.7	23.9	2.77128		900000	25.8	22.9	25.8	24.8333	1.67432		900000	25.6	23.8	25.6	25	1.03923
	900500	28.4	15.2	51.3	31.6333	18.2659		900500	26.7	20.1	20.1	22.3	3.81051		900500	25.6	24.9	25.6	25.3667	0.404145		900500	34.8	33	33	33.6	1.03923
	901000	41	33.6	76.3	50.3	22.8186		901000	40	24.2	20.2	28.1333	10.4696		901000	36.1	28.5	38	34.2	5.02693		901000	32.3	32.3	32.3	32.3	0
	901500	32.3	22.4	58.8	37.8333	18.8203		901500	17.6	10.6	10.6	12.9333	4.04145		901500	36.2	28.9	38	34.3667	4.81906		901500	29.2	29.2	29.2	29.2	0
	902000	31.1	22.7	69.4	41.0667	24.8942		902000	18.8	12.8	12.3	14.6333	3.61709		902000	28.4	24.8	28.4	27.2	2.07846		902000	23.1	23.1	23.1	23.1	4.35117e-15
	902500	35.3	24.2	59.5	39.6667	18.0506		902500	20.5	19.8	16.2	18.8333	2.30723		902500	31.4	25.4	31.4	29.4	3.4641		902500	36.9	35.1	35.1	35.7	1.03923
	903000	28.9	18.3	53.2	33.4667	17.8925		903000	31.4	20.4	20.4	24.0667	6.35085		903000	28.2	25.8	28.2	27.4	1.38564		903000	27.5	27.5	27.5	27.5	0
	903500	27.3	20	54.6	33.9667	18.238		903500	23.3	19.4	17.5	20.0667	2.95691		903500	34.5	29.1	36.4	33.3333	3.78726		903500	28.8	24.9	28.8	27.5	2.25167
	904000	25.6	22.2	42.6	30.1333	10.9295		904000	34.6	27	25	28.8667	5.06491		904000	30.4	26.6	34.1	30.3667	3.75011		904000	26.8	25	26.8	26.2	1.03923
	904500	21.3	15.2	38.9	25.1333	12.3062		904500	26.7	19.9	18.3	21.6333	4.46019		904500	26.7	23.1	28.5	26.1	2.74955		904500	34.7	34.7	34.7	34.7	0
	905000	41.5	29.7	71.4	47.5333	21.4947		905000	28.7	20.7	19	22.8	5.17977		905000	37.3	33.6	39.1	36.6667	2.80416		905000	25.8	25.8	25.8	25.8	0
	905500	34.7	23.5	49.5	35.9	13.0415		905500	26.1	18.7	14.8	19.8667	5.73963		905500	25.1	21.8	33.6	26.8333	6.08797		905500	34	34	34	34	0
	906000	25.4	21.5	44.8	30.5667	12.4797		906000	19.4	11.6	9.7	13.5667	5.14036		906000	51.8	30.7	79.4	53.9667	24.4222		906000	34.2	30.4	32.3	32.3	1.9
	906500	31.1	21.7	47.4	33.4	13.0035		906500	16.5	11.6	11.6	13.2333	2.82902		906500	52.4	29.5	81.3	54.4	25.9579		906500	39.2	37.3	37.3	37.9333	1.09697
	907000	33.7	22.3	53.5	36.5	15.7873		907000	26.3	22.8	21	23.3667	2.69506		907000	33	21.4	58.5	37.6333	18.979		907000	28.3	28.3	28.3	28.3	0
	907500	24.9	17.5	54.9	32.4333	19.8054		907500	21.6	12.6	12.6	15.6	5.19615		907500	34.2	28.7	36.2	33.0333	3.88373		907500	31.1	29.2	31.1	30.4667	1.09697
	908000	35.6	22	68	41.8667	23.6316		908000	22.2	18.1	18.1	19.4667	2.36714		908000	32.4	28.5	38.9	33.2667	5.25389		908000	28.6	28.6	28.6	28.6	4.35117e-15
	908500	24.3	18.8	45.9	29.6667	14.3249		908500	25.4	18.2	16.4	20	4.76235		908500	27.2	27.2	29.2	27.8667	1.1547		908500	33.2	33.2	33.2	33.2	0
	909000	24.7	16.4	50.8	30.6333	17.9511		909000	18.2	16.6	14.9	16.5667	1.65025		909000	27.7	24	27.7	26.4667	2.1362		909000	28.6	25	28.6	27.4	2.07846
	909500	38.5	28.8	61.7	43	16.9053		909500	22	17.9	14.3	18.0667	3.8527		909500	33.2	27.7	33.2	31.3667	3.17543		909500	22.6	22.6	22.6	22.6	4.35117e-15
	910000	38.5	24.1	71.4	44.6667	24.2455		910000	22.5	20.8	15.6	19.6333	3.5949		910000	27.6	23.7	33.6	28.3	4.98698		910000	26.1	22.6	26.1	24.9333	2.02073
	910500	39.1	29.2	62.5	43.6	17.1		910500	16.9	13.5	13	14.4667	2.12211		910500	40.5	31.6	63.3	45.1333	16.35		910500	33.4	29.9	33.4	32.2333	2.02073
	911000	35.3	25.3	68.5	43.0333	22.6144		911000	34.2	30.4	24.6	29.7333	4.8346		911000	35.2	29.6	35.2	33.3333	3.23316		911000	33.7	21.9	25.3	26.9667	6.07399
	911500	28.2	22.9	53.2	34.7667	16.1822		911500	28.9	22.5	19.2	23.5333	4.93187		911500	28.9	25	32.7	28.8667	3.85011		911500	33.1	27.2	31.3	30.5333	3.02379
	912000	38.6	29	73.5	47.0333	23.418		912000	20.3	14.1	14.1	16.1667	3.57957		912000	30.3	30.3	32.2	30.9333	1.09697		912000	29.6	27.9	29.6	29.0333	0.981495
	912500	25.4	19.3	43.1	29.2667	12.3622		912500	20.3	14.3	14.3	16.3	3.4641		912500	33.2	31.4	36.8	33.8	2.74955		912500	21.7	18.1	19.9	19.9	1.8
	913000	46.5	29.8	91.7	56	32.0248		913000	20.1	15.7	15.1	16.9667	2.73008		913000	29.5	27.6	29.5	28.8667	1.09697		913000	34.6	31.2	34.6	33.4667	1.96299
	913500	18.7	16.9	32.1	22.5667	8.30502		913500	27.9	27.9	24.2	26.6667	2.1362		913500	33.4	31.5	33.4	32.7667	1.09697		913500	25.6	23.9	23.9	24.4667	0.981495
	914000	43.1	29.9	64.5	45.8333	17.4612		914000	16.8	17.6	13	15.8	2.45764		914000	33.1	31.3	33.1	32.5	1.03923		914000	26.5	26.5	26.5	26.5	0
	914500	29.9	20.4	55.9	35.4	18.378		914500	35.8	34	27.5	32.4333	4.36616		914500	33.7	26.2	35.5	31.8	4.93254		914500	35.2	25.2	25.2	28.5333	5.7735
	915000	39.1	22.3	70.4	43.9333	24.4115		915000	16.9	15	15	15.6333	1.09697		915000	34	30.2	34	32.7333	2.19393		915000	39.1	37.2	37.2	37.8333	1.09697
	915500	29.7	17.7	52.1	33.1667	17.46		915500	23.8	14.4	14.4	17.5333	5.42709		915500	30.1	30.1	30.1	30.1	4.35117e-15		915500	33	27.2	29.1	29.7667	2.95691
	916000	38.2	26.7	66.7	43.8667	20.5933		916000	20.8	15.6	15.6	17.3333	3.00222		916000	33.8	31.9	35.7	33.8	1.9		916000	25.4	24.6	24.6	24.8667	0.46188
	916500	31.5	16.9	60.2	36.2	22.0293		916500	31.8	21.2	18.7	23.9	6.95485		916500	40.5	29.9	42.2	37.5333	6.66508		916500	25.7	22.7	24.2	24.2	1.5
	917000	40.8	27.8	82.6	50.4	28.6335		917000	29.1	21.3	17.4	22.6	5.95735		917000	29.8	29.8	31.6	30.4	1.03923		917000	22.4	22.4	22.4	22.4	4.35117e-15
	917500	32.1	28	52.9	37.6667	13.3508		917500	19.4	14.6	12.9	15.6333	3.37095		917500	32.5	24.8	34.4	30.5667	5.08363		917500	23.6	23.6	23.6	23.6	4.35117e-15
	918000	34.5	21.1	55.9	37.1667	17.5526		918000	15.1	10.1	8.7	11.3	3.36452		918000	37.6	36.2	39.5	37.7667	1.6563		918000	28	24.3	28	26.7667	2.1362
	918500	28.7	20.9	46.9	32.1667	13.3422		918500	33	23.1	21.8	25.9667	6.12563		918500	37.9	36.1	38	37.3333	1.06927		918500	25.1	25.1	25.1	25.1	4.35117e-15
	919000	38.9	26.3	62.5	42.5667	18.3764		919000	29.5	19.7	19.7	22.9667	5.65803		919000	29.5	27.6	33.2	30.1	2.84781		919000	30.9	29.1	30.9	30.3	1.03923
	919500	40	25.5	65.8	43.7667	20.4123		919500	20.9	17.1	15.2	17.7333	2.9023		919500	32.8	32.8	34.7	33.4333	1.09697		919500	28.1	28.1	28.1	28.1	4.35117e-15
	920000	39.2	25.3	76.9	47.1333	26.6991		920000	31	21.3	16.7	23	7.3		920000	35.5	31.7	37.3	34.8333	2.8589		920000	31.8	30.1	31.8	31.2333	0.981495
	920500	29.2	21.9	56.8	35.9667	18.4077		920500	23.3	17.9	17.9	19.7	3.11769		920500	24.3	20.5	24.3	23.0333	2.19393		920500	37.9	32.3	34.1	34.7667	2.8589
	921000	44.1	28.7	63.3	45.3667	17.3347		921000	31.6	20.4	20.4	24.1333	6.46632		921000	36.9	35	38.8	36.9	1.9		921000	35.2	31.8	33.6	33.5333	1.70098
	921500	34	25.3	60.6	39.9667	18.3908		921500	31.6	26.1	22.4	26.7	4.62925		921500	26.5	24.8	26.5	25.9333	0.981495		921500	24.1	22.5	24.1	23.5667	0.92376
	922000	28.8	16.9	61.3	35.6667	22.9827		922000	24.7	21.2	17.6	21.1667	3.55012		922000	31.1	31.1	37.2	33.1333	3.52184		922000	22.1	20.3	22.1	21.5	1.03923
	922500	36	25.6	61	40.8667	18.1949		922500	19.5	15.2	15.2	16.6333	2.48261		922500	48.1	35	77.5	53.5333	21.7647		922500	44.4	38.8	40.7	41.3	2.84781
	923000	33.3	19.3	59.9	37.5	20.6233		923000	26.8	17.2	15.6	19.8667	6.0575		923000	46.1	27.5	73	48.8667	22.8758		923000	27.2	27.2	27.2	27.2	0
	923500	40.7	22.2	71.9	44.9333	25.119		923500	23	20.7	17	20.2333	3.0271		923500	33.6	27.9	39.2	33.5667	5.65007		923500	34.5	32.6	32.6	33.2333	1.09697
	924000	32.9	23.3	59.2	38.4667	18.5861		924000	26.7	17.1	17.1	20.3	5.54256		924000	28.2	28.2	28.2	28.2	0		924000	26.4	24.6	26.4	25.8	1.03923
	924500	23.9	16.5	42.6	27.6667	13.4515		924500	26.4	15.8	14.2	18.8	6.63023		924500	37.6	33.6	37.6	36.2667	2.3094		924500	30.4	28.5	30.4	29.7667	1.09697
	925000	32.9	22.2	56.8	37.3	17.7147		925000	23.3	14.3	10.5	16.0333	6.57368		925000	33.4	31.6	35.2	33.4	1.8		925000	22.4	22.4	22.4	22.4	4.35117e-15
	925500	30.8	21.7	46.3	32.9333	12.438		925500	17.8	16	16	16.6	1.03923		925500	27.9	26.2	27.9	27.3333	0.981495		925500	28.7	26.9	28.7	28.1	1.03923
	926000	34.7	24.3	59.5	39.5	18.0842		926000	26.4	19	19	21.4667	4.27239		926000	30.7	30.7	32.7	31.3667	1.1547		926000	26.9	25.1	26.9	26.3	1.03923
	926500	26.7	22.8	45.9	31.8	12.3657		926500	23.9	19.7	17.9	20.5	3.07896		926500	27	27	27	27	0		926500	35.2	30.2	33.4	32.9333	2.53246
	927000	46.7	31.2	84	53.9667	27.1397		927000	17.4	16.6	16.6	16.8667	0.46188		927000	26.5	24.6	26.5	25.8667	1.09697		927000	35.2	33.2	33.2	33.8667	1.1547
	927500	26.3	21.9	54.6	34.2667	17.7461		927500	21.5	13.9	13.9	16.4333	4.38786		927500	28.1	26.2	31.8	28.7	2.84781		927500	49.5	34.5	34.5	39.5	8.66025
	928000	32.8	25.5	50.8	36.3667	13.0216		928000	28.7	22.5	22.5	24.5667	3.57957		928000	33.8	33.8	33.8	33.8	0		928000	29.2	24	24	25.7333	3.00222
	928500	39.7	25	77.5	47.4	27.0838		928500	41.8	33.8	29.9	35.1667	6.06658		928500	34.5	32.8	34.5	33.9333	0.981495		928500	26.4	19.3	22.9	22.8667	3.55012
	929000	31.4	24	59.2	38.2	18.5591		929000	20.1	16.4	16.4	17.6333	2.1362		929000	27.3	25.4	27.3	26.6667	1.09697		929000	30.6	24	30.4	28.3333	3.75411
	929500	34.7	20.2	57.1	37.3333	18.5904		929500	22.7	13.6	11.3	15.8667	6.02854		929500	31.5	31.5	35.3	32.7667	2.19393		929500	25	21.5	23.3	23.2667	1.75024
	930000	26.2	21	42	29.7333	10.9368		930000	13.4	13.4	9.5	12.1	2.25167		930000	29.4	25.4	29.4	28.0667	2.3094		930000	23.3	21.5	23.3	22.7	1.03923
	930500	36.5	23.7	68	42.7333	22.7983		930500	21.8	19.8	19.8	20.4667	1.1547		930500	33.7	28.1	35.6	32.4667	3.89915		930500	42.6	38.9	38.9	40.1333	2.1362
	931000	26.9	21.5	50.5	32.9667	15.4225		931000	18.8	10.5	10.5	13.2667	4.79201		931000	36.9	33.3	41	37.0667	3.8527		931000	34.5	30.7	30.7	31.9667	2.19393
	931500	28.8	21.6	57.5	35.9667	18.9927		931500	21.1	17.3	15.4	17.9333	2.9023		931500	19.5	19.5	21.6	20.2	1.21244		931500	27.2	25.4	25.4	26	1.03923
	932000	33	27.2	52.4	37.5333	13.1975		932000	28.8	25.1	23.8	25.9	2.59422		932000	41.5	39.7	45.2	42.1333	2.80416		932000	33.7	31.7	33.7	33.0333	1.1547
	932500	38.8	20.9	68.5	42.7333	24.0425		932500	27	16.1	16.1	19.7333	6.29312		932500	36.5	32.7	36.5	35.2333	2.19393		932500	38	34.1	38	36.7	2.25167
	933000	29.9	20.1	42.9	30.9667	11.4374		933000	21	14.4	14.4	16.6	3.81051		933000	28.2	22.6	28.2	26.3333	3.23316		933000	43.3	39.5	43.3	42.0333	2.19393
	933500	35.7	22.4	52.6	36.9	15.1357		933500	17	13.2	11.3	13.8333	2.9023		933500	31.4	29.6	33.2	31.4	1.8		933500	33.9	33.9	33.9	33.9	0
	934000	41.2	27.5	72.5	47.0667	23.0665		934000	23.4	19.8	18	20.4	2.74955		934000	30.9	27.5	32.6	30.3333	2.59679		934000	23.1	23.1	23.1	23.1	4.35117e-15
	934500	30.9	22.3	44.8	32.6667	11.3536		934500	24.2	19	15.5	19.5667	4.37759		934500	32.9	27.4	31.1	30.4667	2.80416		934500	33.6	31.5	33.6	32.9	1.21244
	935000	33.1	25.6	58.5	39.0667	17.2425		935000	30.1	27.7	25.8	27.8667	2.15484		935000	33.7	33.7	35.5	34.3	1.03923		935000	40	36.1	38	38.0333	1.95021
	935500	30.9	23.3	56.5	36.9	17.3943		935500	23.8	18	18	19.9333	3.34863		935500	25.8	24.2	25.8	25.2667	0.92376		935500	33.7	29.9	33.7	32.4333	2.19393
	936000	42.6	24	76.3	47.6333	26.5108		936000	31.1	26.1	24.4	27.2	3.48281		936000	41.2	36.1	42.9	40.0667	3.53883		936000	30.5	26.3	28.6	28.4667	2.10317
	936500	31.3	23.5	56.8	37.2	17.4164		936500	29.2	23.3	17.5	23.3333	5.85007		936500	24.7	24.7	24.7	24.7	0		936500	28.6	26.7	26.7	27.3333	1.09697
	937000	30.7	24.8	48.3	34.6	12.2258		937000	18.3	14.9	12.6	15.2667	2.86764		937000	35.6	33.7	35.6	34.9667	1.09697		937000	31.5	31.5	31.5	31.5	0
	937500	26.3	20.7	43.3	30.1	11.7695		937500	25.5	21.6	13.5	20.2	6.12127		937500	29.1	25.2	29.1	27.8	2.25167		937500	41.3	41.3	41.3	41.3	0
	938000	24.6	20.9	34.7	26.7333	7.14306		938000	30.5	28.6	28.6	29.2333	1.09697		938000	22.4	18.3	22.4	21.0333	2.36714		938000	43.3	41.3	43.3	42.6333	1.1547
	938500	24.9	17.8	41.8	28.1667	12.329		938500	21.3	16	16	17.7667	3.05996		938500	32.5	25.6	45	34.3667	9.83379		938500	26.4	24.8	26.4	25.8667	0.92376
	939000	31	22.3	56.8	36.7	17.9424		939000	23	17.7	17.7	19.4667	3.05996		939000	25.4	25.4	27.3	26.0333	1.09697		939000	36	34.1	34.1	34.7333	1.09697
	939500	31.9	18.8	54.6	35.1	18.1133		939500	32.8	25	25	27.6	4.50333		939500	34.4	34.4	34.4	34.4	0		939500	30.9	27.2	30.9	29.6667	2.1362
	940000	31.3	26.2	57.5	38.3333	16.7936		940000	23.4	16.2	16.2	18.6	4.15692		940000	28.8	28.8	30.8	29.4667	1.1547		940000	46.3	39.8	44.2	43.4333	3.31713
	940500	31.9	26.6	56.8	38.4333	16.1252		940500	25.2	22.1	20.5	22.6	2.38956		940500	24.3	18.7	26.2	23.0667	3.89915		940500	43.5	40.2	43.5	42.4	1.90526
	941000	37.7	32.1	57.8	42.5333	13.5146		941000	23.8	19.5	16.9	20.0667	3.48473		941000	32.5	29.1	33.9	31.8333	2.46847		941000	23.3	21.5	23.3	22.7	1.03923
	941500	31.9	19.2	55.9	35.6667	18.6377		941500	19.8	13.8	11.8	15.1333	4.16333		941500	28.4	26.3	45.5	33.4	10.5314		941500	27.1	25.3	27.1	26.5	1.03923
	942000	39.4	21.6	64.9	41.9667	21.7638		942000	29.2	23.7	21.9	24.9333	3.80307		942000	32.8	27.6	36.2	32.2	4.33128		942000	50.3	24.4	26.2	33.6333	14.4618
	942500	36.6	24.1	61.7	40.8	19.1486		942500	29.2	23.4	23.4	25.3333	3.34863		942500	36.1	32.6	33	33.9	1.91572		942500	85.5	37	37	53.1667	28.0015
	943000	29.9	21.6	51	34.1667	15.1573		943000	9.1	7.6	7.6	8.1	0.866025		943000	25.4	20	27.2	24.2	3.747		943000	45.9	26.2	26.2	32.7667	11.3738
	943500	37.3	27.5	69	44.6	21.6917		943500	20.5	16.1	11.7	16.1	4.4		943500	31	25.8	31	29.2667	3.00222		943500	33.2	29.2	31.3	31.2333	2.00083
	944000	37.9	19	59.5	38.8	20.265		944000	25.2	25.8	20.2	23.7333	3.07463		944000	26.6	24.9	26.6	26.0333	0.981495		944000	30.7	28.8	30.7	30.0667	1.09697
	944500	36	28.4	59.5	41.3	16.2133		944500	21.5	12.5	11.2	15.0667	5.60922		944500	28	26.1	29.9	28	1.9		944500	31.8	29.9	31.8	31.1667	1.09697
	945000	35.1	23.4	65.8	41.4333	21.898		945000	31.2	19	15.6	21.9333	8.20325		945000	23.5	23.5	23.5	23.5	0		945000	33.9	29.5	33.2	32.2	2.36432
	945500	38.6	30.6	61.7	43.6333	16.1494		945500	18.9	13	13	14.9667	3.40637		945500	27	27	27	27	0		945500	33.4	29.7	29.7	30.9333	2.1362
	946000	31.8	24.8	63.7	40.1	20.7357		946000	29	23.6	19.9	24.1667	4.57639		946000	22	20.3	23.8	22.0333	1.75024		946000	28.4	28.4	28.4	28.4	4.35117e-15
	946500	30.9	21.2	54.3	35.4667	17.016		946500	19.8	18.8	12.2	16.9333	4.12957		946500	27.4	25.5	27.4	26.7667	1.09697		946500	25.9	24	25.9	25.2667	1.09697
	947000	28.1	24.6	53.8	35.5	15.9446		947000	18.9	20.5	17.3	18.9	1.6		947000	21.4	21.4	21.4	21.4	4.35117e-15		947000	28.3	28.3	28.3	28.3	0
	947500	28.3	20.7	49.3	32.7667	14.814		947500	21.7	18.1	16.2	18.6667	2.79344		947500	27.2	19.2	24	23.4667	4.02658		947500	31.3	29.5	29.5	30.1	1.03923
	948000	34.4	28.6	55.6	39.5333	14.2131		948000	23.3	15	13.3	17.2	5.3507		948000	25.9	25.9	27.6	26.4667	0.981495		948000	29.5	27.6	27.6	28.2333	1.09697
	948500	31.2	22	58.8	37.3333	19.1513		948500	30.5	28.6	28.6	29.2333	1.09697		948500	31	29	29	29.6667	1.1547		948500	42.7	40.8	42.7	42.0667	1.09697
	949000	31.3	22	53.8	35.7	16.3502		949000	19.4	15.9	12.3	15.8667	3.55012		949000	35.3	33.6	35.3	34.7333	0.981495		949000	32.4	30.7	32.4	31.8333	0.981495
	949500	31.3	22.9	53.5	35.9	15.8101		949500	23.4	21.6	18	21	2.74955		949500	21.8	19.8	23.8	21.8	2		949500	32.1	29.2	32.1	31.1333	1.67432
	950000	34.2	28.9	71.9	45	23.4463		950000	19.6	12.3	12.3	14.7333	4.21466		950000	31.8	28.5	31.9	30.7333	1.93477		950000	33.9	26.4	33.9	31.4	4.33013
	950500	41	23.1	79.4	47.8333	28.7653		950500	16.9	7.5	7.5	10.6333	5.42709		950500	25.7	24	27.5	25.7333	1.75024		950500	25.5	23.7	23.7	24.3	1.03923
	951000	22.9	18.9	46.1	29.3	14.686		951000	23.1	15.9	13.9	17.6333	4.83873		951000	28.8	26.9	30.8	28.8333	1.95021		951000	29.2	29.2	29.2	29.2	0
	951500	32.1	21.9	54.3	36.1	16.5662		951500	25.3	23.3	19	22.5333	3.21921		951500	33.3	31.5	33.3	32.7	1.03923		951500	33.6	27.9	29.8	30.4333	2.9023
	952000	37.5	25.1	73.5	45.3667	25.1407		952000	39.7	30.2	20.1	30	9.80153		952000	34	28.6	32.3	31.6333	2.76104		952000	24.2	24.2	24.2	24.2	0
	952500	33.1	22.8	60.6	38.8333	19.5413		952500	24	14.9	13.2	17.3667	5.80718		952500	30.2	24.5	32.2	28.9667	3.99541		952500	33.1	31.3	33.1	32.5	1.03923
	953000	30.1	23	55.2	36.1	16.9177		953000	23.4	19.8	18	20.4	2.74955		953000	38.8	35.1	42.6	38.8333	3.75011		953000	30.6	28.7	28.7	29.3333	1.09697
	953500	35.6	27.2	62.1	41.6333	18.2155		953500	26.5	21.4	19.8	22.5667	3.49905		953500	32.7	25.6	32.7	30.3333	4.09919		953500	30.4	28.6	30.4	29.8	1.03923
	954000	34.4	23.4	71.4	43.0667	25.1462		954000	25.4	18.2	18	20.5333	4.21584		954000	29.2	27.3	31.2	29.2333	1.95021		954000	35.7	31.9	31.9	33.1667	2.19393
	954500	26.5	20.8	51.5	32.9333	16.3298		954500	24.8	23.1	21.5	23.1333	1.65025		954500	27.3	22.2	29.1	26.2	3.57911		954500	28.5	26.7	28.5	27.9	1.03923
	955000	40	26.2	62.9	43.0333	18.5371		955000	24.9	23.6	21.8	23.4333	1.55671		955000	29.2	27.3	29.2	28.5667	1.09697		955000	29.3	29.3	29.3	29.3	0
	955500	27.9	22.4	45	31.7667	11.7857		955500	19.1	12	9	13.3667	5.18684		955500	37.6	27.8	50.8	38.7333	11.5418		955500	18.8	15	16.9	16.9	1.9
	956000	35.3	24	54.9	38.0667	15.6347		956000	29.2	24	19.4	24.2	4.90306		956000	34	28	35	32.3333	3.78594		956000	34.2	23.9	25.6	27.9	5.52178
	956500	43.3	26	65.8	45.0333	19.9565		956500	20.5	14.9	13.1	16.1667	3.85919		956500	30.7	28.7	30.7	30.0333	1.1547		956500	51.3	29.3	34.8	38.4667	11.4492
	957000	33.4	22.2	55.2	36.9333	16.7813		957000	16.9	15.6	12.7	15.0667	2.15019		957000	31.5	31.5	31.5	31.5	0		957000	25.2	25.1	25.2	25.1667	0.057735
	957500	33.1	21.6	72.5	42.4	26.694		957500	18.9	18.4	17	18.1	0.984886		957500	38.8	36.8	38.8	38.1333	1.1547		957500	26	22.5	22.5	23.6667	2.02073
	958000	32.6	25.4	60.2	39.4	18.3695		958000	21.1	9.6	9.1	13.2667	6.78847		958000	46.3	31.4	74.1	50.6	21.6723		958000	25	25	25	25	0
	958500	25	18.5	47.8	30.4333	15.3871		958500	19.2	16.1	14.5	16.6	2.38956		958500	33.6	31.5	43.5	36.2	6.40859		958500	43.7	39.7	43.7	42.3667	2.3094
	959000	34.7	18.7	52.1	35.1667	16.7049		959000	23.8	15.8	12.7	17.4333	5.72742		959000	37.9	37.9	45	40.2667	4.09919		959000	30.4	27.5	30.4	29.4333	1.67432
	959500	28.5	17.1	53.5	33.0333	18.6186		959500	27	22.4	22.4	23.9333	2.65581		959500	32.2	28.4	39.8	33.4667	5.8046		959500	31	29.2	31	30.4	1.03923
	960000	36.9	29.2	64.5	43.5333	18.5613		960000	25.3	16.3	16.3	19.3	5.19615		960000	45.2	25.1	63.7	44.6667	19.3055		960000	25.1	23.4	23.4	23.9667	0.981495
	960500	33.9	25.9	64.1	41.3	20.1465		960500	25.3	18.1	18.1	20.5	4.15692		960500	25.3	19.4	33	25.9	6.81982		960500	32.8	27	27	28.9333	3.34863
	961000	36.6	23.8	58.8	39.7333	17.7091		961000	30	26.7	25	27.2333	2.54231		961000	32.3	32.3	34	32.8667	0.981495		961000	28.9	25.1	28.9	27.6333	2.19393
	961500	37.5	26.2	69.4	44.3667	22.4036		961500	16.5	13.2	9.9	13.2	3.3		961500	38	32.3	38	36.1	3.2909		961500	30.4	24.7	26.4	27.1667	2.92632
	962000	44.1	31.7	73.5	49.7667	21.4684		962000	16.6	16.4	11.5	14.8333	2.88848		962000	30.1	27.4	35.7	31.0667	4.2336		962000	30.6	27.2	28.8	28.8667	1.70098
	962500	35.2	20.4	60.6	38.7333	20.3316		962500	27.4	21.9	15.9	21.7333	5.75181		962500	33.6	26.5	33.6	31.2333	4.09919		962500	18.8	16.9	18.8	18.1667	1.09697
	963000	31.2	23.3	57.1	37.2	17.6808		963000	18.9	17.1	17.1	17.7	1.03923		963000	30.3	26.7	30.3	29.1	2.07846		963000	26.7	23.4	26.7	25.6	1.90526
	963500	27.7	22.2	51.5	33.8	15.5734		963500	17.7	10.6	10.6	12.9667	4.09919		963500	30.8	28	34.4	31.0667	3.20832		963500	38.5	30.8	36.5	35.2667	3.99541
	964000	39.2	33.6	64.1	45.6333	16.2359		964000	21.4	15.1	15.1	17.2	3.63731		964000	38.8	36.8	38.8	38.1333	1.1547		964000	31.5	29.8	29.8	30.3667	0.981495
	964500	43.9	30.4	70.4	48.2333	20.349		964500	15.6	12.2	12.2	13.3333	1.96299		964500	33	25.3	36.9	31.7333	5.90282		964500	27.2	27.2	27.2	27.2	0
	965000	34.2	24.7	57.5	38.8	16.8769		965000	23	21.1	19.2	21.1	1.9		965000	28.8	27.1	28.8	28.2333	0.981495		965000	32.9	32.9	32.9	32.9	0
	965500	38.5	26.8	62.1	42.4667	17.9812		965500	15.2	13.5	13.5	14.0667	0.981495		965500	26.8	23.3	28.6	26.2333	2.69506		965500	27.5	27.5	27.5	27.5	0
	966000	28.7	18.5	48.5	31.9	15.2539		966000	23.1	17.3	17.3	19.2333	3.34863		966000	29.4	27.9	29.5	28.9333	0.896289		966000	40.2	34.5	38.3	37.6667	2.9023
	966500	30.7	21.2	61.7	37.8667	21.1798		966500	23.9	17.1	15.4	18.8	4.49778		966500	35.8	32.1	33.9	33.9333	1.85023		966500	24.3	22.4	24.3	23.6667	1.09697
	967000	27.7	25.1	55.6	36.1333	16.9087		967000	31.8	24.8	23.4	26.6667	4.50037		967000	22	16.5	22.1	20.2	3.20468		967000	30.6	25.5	30.6	28.9	2.94449
	967500	31.2	21.9	62.5	38.5333	21.2702		967500	22.2	16.6	15.9	18.2333	3.45302		967500	29.9	25.7	29.9	28.5	2.42487		967500	27.3	27.1	27.3	27.2333	0.11547
	968000	27.4	19.8	47.8	31.6667	14.4794		968000	25.8	20.3	20.3	22.1333	3.17543		968000	31.5	28.4	31.5	30.4667	1.78979		968000	26.2	22.6	24.3	24.3667	1.80093
	968500	38.2	32.4	68.5	46.3667	19.3862		968500	30	21.2	17.6	22.9333	6.37913		968500	26.9	24.9	44.2	32	10.6127		968500	28.3	17	20.8	22.0333	5.75007
	969000	43.7	27.8	69.9	47.1333	21.259		969000	21.1	17.6	14.1	17.6	3.5		969000	46.1	30.7	69.4	48.7333	19.4839		969000	22.3	15.9	22.3	20.1667	3.69504
	969500	29.4	16.6	61.3	35.7667	23.0201		969500	12.9	11.3	9.3	11.1667	1.8037		969500	30.2	28.3	38.6	32.3667	5.48118		969500	36.9	33.1	35	35	1.9
	970000	31.4	21.1	67.1	39.8667	24.1405		970000	32.2	25.9	20	26.0333	6.10109		970000	31.5	29.9	33.2	31.5333	1.65025		970000	26.8	26.8	26.8	26.8	0
	970500	25.7	20.9	42.7	29.7667	11.4548		970500	19.3	17.3	15.4	17.3333	1.95021		970500	33.1	31.3	35	33.1333	1.85023		970500	29.2	27.4	29.2	28.6	1.03923
	971000	38.2	28.6	61	42.6	16.6421		971000	20.4	16.6	16.6	17.8667	2.19393		971000	37	35	38.9	36.9667	1.95021		971000	18.7	16.8	18.7	18.0667	1.09697
	971500	29	17.7	55.6	34.1	19.4579		971500	28.1	24.7	24.7	25.8333	1.96299		971500	29.9	23.5	41.5	31.6333	9.12433		971500	30.8	30.8	30.8	30.8	0
	972000	44.1	31.3	71.9	49.1	20.7567		972000	31.2	27.2	25.3	27.9	3.01164		972000	56.5	25.6	90.9	57.6667	32.6656		972000	24.5	20.7	22.6	22.6	1.9
	972500	28.7	22.2	48.1	33	13.4748		972500	22.6	19.4	17.8	19.9333	2.44404		972500	49.8	39.8	67.6	52.4	14.0812		972500	34.2	32.4	32.4	33	1.03923
	973000	36.4	22.9	65.4	41.5667	21.716		973000	21.5	17.9	16.1	18.5	2.74955		973000	26.7	22.8	26.7	25.4	2.25167		973000	34.2	30.1	32.7	32.3333	2.07445
	973500	38.5	28.7	69.4	45.5333	21.242		973500	22.9	18.8	12	17.9	5.50545		973500	34.5	32.7	37.9	35.0333	2.64071		973500	36.8	32.9	36.8	35.5	2.25167
	974000	33.4	20.2	55.9	36.5	18.0508		974000	10	7.2	4.3	7.16667	2.85015		974000	23.6	23.6	23.6	23.6	4.35117e-15		974000	23.6	21.8	23.6	23	1.03923
	974500	39.1	24.9	56.8	40.2667	15.982		974500	23.9	18.4	18.4	20.2333	3.17543		974500	26.6	26.6	26.6	26.6	4.35117e-15		974500	36.8	33.1	36.8	35.5667	2.1362
	975000	33.9	24.4	54.9	37.7333	15.6072		975000	26	20.8	20.8	22.5333	3.00222		975000	28.3	22	28.3	26.2	3.63731		975000	32.7	27.2	29.1	29.6667	2.79344
	975500	26.9	25.2	61	37.7	20.1963		975500	20.5	14.4	14.4	16.4333	3.52184		975500	30.2	28.2	30.2	29.5333	1.1547		975500	31.9	28.2	30	30.0333	1.85023
	976000	27.6	15.1	39.8	27.5	12.3503		976000	29.6	22.2	22.2	24.6667	4.27239		976000	33.3	27.5	35.3	32.0333	4.05134		976000	37.6	35.6	37.6	36.9333	1.1547
	976500	38.8	22.2	64.9	41.9667	21.5254		976500	22.1	20.2	18.3	20.2	1.9		976500	36.9	36.9	36.9	36.9	0		976500	25.3	25.3	25.3	25.3	0
	977000	26.6	22.1	59.2	35.9667	20.2461		977000	25	15.4	15.4	18.6	5.54256		977000	30	28.2	30	29.4	1.03923		977000	32.6	29.2	30.9	30.9	1.7
	977500	37.9	24.1	76.3	46.1	27.0488		977500	24.4	18.8	18.8	20.6667	3.23316		977500	19.8	17.3	19.8	18.9667	1.44338		977500	28.8	26.3	28.8	27.9667	1.44338
	978000	34.7	27.4	64.9	42.3333	19.8812		978000	17.6	17.6	16.2	17.1333	0.80829		978000	36.1	28.8	32.5	32.4667	3.65011		978000	27.9	26	27.9	27.2667	1.09697
	978500	39.2	26.5	63.3	43	18.692		978500	23.7	18.2	16.4	19.4333	3.80307		978500	20.9	20.9	20.9	20.9	0		978500	22.9	22.9	22.9	22.9	4.35117e-15
	979000	32.9	21.3	65.8	40	23.084		979000	22.3	18	18	19.4333	2.48261		979000	33	33	33	33	0		979000	36.5	34.6	36.5	35.8667	1.09697
	979500	30.6	21.6	54.6	35.6	17.0587		979500	18.3	14.7	14.7	15.9	2.07846		979500	41	41	43.1	41.7	1.21244		979500	30.9	25.2	30.9	29	3.2909
	980000	28.3	18.6	62.5	36.4667	23.0613		980000	14.3	12.9	12.9	13.3667	0.80829		980000	33.9	33.9	34.5	34.1	0.34641		980000	26.1	24.3	24.3	24.9	1.03923
	980500	37.2	23.1	55.9	38.7333	16.4537		980500	16.4	12.7	10.9	13.3333	2.80416		980500	36.1	25.5	48.3	36.6333	11.4094		980500	33.1	31.2	33.1	32.4667	1.09697
	981000	32.2	22.6	58.8	37.8667	18.7535		981000	16.3	12.9	11.5	13.5667	2.46847		981000	48.5	32.4	68.5	49.8	18.0851		981000	33.8	23.6	27	28.1333	5.19359
	981500	28.7	21.1	51	33.6	15.5406		981500	29	22	18.8	23.2667	5.21664		981500	25.7	22	27.5	25.0667	2.80416		981500	21.2	17.7	21.2	20.0333	2.02073
	982000	31.1	25.6	61.3	39.3333	19.2214		982000	26	20.1	18.5	21.5333	3.95011		982000	37.2	37.2	39.1	37.8333	1.09697		982000	25.5	23.6	25.5	24.8667	1.09697
	982500	32.4	20.9	51.8	35.0333	15.6174		982500	20.5	16.8	14.3	17.2	3.11929		982500	30.3	28.6	30.3	29.7333	0.981495		982500	25.5	25.5	25.5	25.5	0
	983000	32.3	24.2	51.3	35.9333	13.9105		983000	26.2	18.7	17	20.6333	4.89524		983000	32.8	29.2	32.8	31.6	2.07846		983000	28.7	27.1	28.7	28.1667	0.92376
	983500	34	24.7	58.8	39.1667	17.6273		983500	28.6	24.8	23.7	25.7	2.57099		983500	50.3	29.8	85.5	55.2	28.1714		983500	26.7	25	25	25.5667	0.981495
	984000	34	22.6	48.3	34.9667	12.8772		984000	35.1	27.7	24	28.9333	5.65184		984000	62.9	35.1	82.6	60.2	23.8648		984000	23.3	21.3	23.3	22.6333	1.1547
	984500	27.2	21.8	50	33	14.968		984500	25.7	17.1	17.1	19.9667	4.96521		984500	34.2	28.6	41.8	34.8667	6.6252		984500	23.1	21.5	21.5	22.0333	0.92376
	985000	30.7	20.5	53.8	35	17.0614		985000	23.7	22	20.3	22	1.7		985000	25.1	25.1	25.1	25.1	4.35117e-15		985000	27.8	27.8	27.8	27.8	0
	985500	43.5	29	70.4	47.6333	21.0072		985500	22.6	20.7	18.8	20.7	1.9		985500	30	23.3	31.6	28.3	4.40341		985500	29.6	27.8	27.8	28.4	1.03923
	986000	36	24.4	53.2	37.8667	14.4905		986000	35.1	22.1	22.1	26.4333	7.50555		986000	30.1	26.3	30.1	28.8333	2.19393		986000	29.5	29.5	29.5	29.5	0
	986500	37.6	26.2	62.1	41.9667	18.344		986500	18.7	14.5	13.2	15.4667	2.8746		986500	28.7	25.4	28.7	27.6	1.90526		986500	27.5	27.5	27.5	27.5	0
	987000	40.5	25.6	66.2	44.1	20.538		987000	18.2	13	11.4	14.2	3.55528		987000	32.3	27.9	43.7	34.6333	8.15434		987000	36.4	34.6	36.4	35.8	1.03923
	987500	28.9	21.2	59.9	36.6667	20.4857		987500	18.8	15	15	16.2667	2.19393		987500	28.1	22.5	47.8	32.8	13.2887		987500	24	24	24	24	0
	988000	27	23.1	45.2	31.7667	11.7959		988000	16	11.3	11.3	12.8667	2.71355		988000	29.4	27.5	40.5	32.4667	7.02163		988000	23.4	23.4	23.4	23.4	4.35117e-15
	988500	29.2	20.1	52.9	34.0667	16.9329		988500	24.9	14.9	14.6	18.1333	5.86202		988500	28.3	26.5	28.3	27.7	1.03923		988500	24.2	24.2	24.2	24.2	0
	989000	32.4	26.7	55.6	38.2333	15.3076		989000	28.2	17.3	15.7	20.4	6.80221		989000	32.5	32.5	34.2	33.0667	0.981495		989000	23.4	23.4	23.4	23.4	4.35117e-15
	989500	33.3	21.6	51	35.3	14.8017		989500	25.3	22.4	20.5	22.7333	2.4173		989500	31.5	28.1	31.5	30.3667	1.96299		989500	28.3	26.7	26.7	27.2333	0.92376
	990000	26.2	21.3	48.1	31.8667	14.2704		990000	24.9	19.6	19.6	21.3667	3.05996		990000	24.1	20.4	24.1	22.8667	2.1362		990000	32.7	30.8	30.8	31.4333	1.09697
	990500	23.8	17	46.1	28.9667	15.2225		990500	18.8	16.1	16.1	17	1.55885		990500	27.1	25.3	27.1	26.5	1.03923		990500	32.1	32.1	32.1	32.1	0
	991000	29.8	22.3	53.2	35.1	16.1174		991000	9.7	7.4	7.4	8.16667	1.32791		991000	22.4	18.5	24.2	21.7	2.91376		991000	29.8	29.8	29.8	29.8	0
	991500	36.2	26.3	59.5	40.6667	17.0447		991500	22.4	18.9	17.5	19.6	2.52389		991500	20.8	17.3	24.3	20.8	3.5		991500	26	26	26	26	0
	992000	28.9	19.9	52.1	33.6333	16.6136		992000	17.7	11.8	11.8	13.7667	3.40637		992000	28.5	24.7	30.4	27.8667	2.9023		992000	34.7	34.7	34.7	34.7	0
	992500	35.3	25.9	54.9	38.7	14.7959		992500	16.8	14.9	14.9	15.5333	1.09697		992500	22.8	19.6	22.8	21.7333	1.84752		992500	28.8	26.9	26.9	27.5333	1.09697
	993000	39.4	26.2	61.7	42.4333	17.9433		993000	23.8	20.6	20.6	21.6667	1.84752		993000	29.4	24.8	29.4	27.8667	2.65581		993000	31.2	23.4	29.2	27.9333	4.05134
	993500	23.6	18.1	31.1	24.2667	6.52559		993500	26.5	21.2	19.5	22.4	3.65103		993500	23.2	21.2	23.2	22.5333	1.1547		993500	36.5	25.5	27.3	29.7667	5.90028
	994000	39.5	26	59.5	41.6667	16.8548		994000	23.8	15.9	15.9	18.5333	4.56107		994000	33.2	33.2	35.2	33.8667	1.1547		994000	67.1	30.6	36.4	44.7	19.6145
	994500	37.2	21.5	50.8	36.5	14.6625		994500	28.8	24	24	25.6	2.77128		994500	21	19.4	23.4	21.2667	2.01329		994500	36.9	35	35	35.6333	1.09697
	995000	33.3	25.1	50	36.1333	12.6895		995000	32.2	24.7	23	26.6333	4.89524		995000	27.2	25.5	61	37.9	20.0232		995000	30.9	30.9	30.9	30.9	4.35117e-15
	995500	27.9	20.5	39.2	29.2	9.41754		995500	13.2	10	7.9	10.3667	2.66896		995500	29.9	28.2	53.2	37.1	13.9689		995500	32.4	30.6	32.4	31.8	1.03923
	996000	33.3	25	62.1	40.1333	19.4711		996000	18.6	12.1	10.9	13.8667	4.14287		996000	35.8	31.8	49.8	39.1333	9.45163		996000	33.3	29.6	31.4	31.4333	1.85023
	996500	31.6	21.7	47.6	33.6333	13.0692		996500	12.5	10.7	10.7	11.3	1.03923		996500	23	23	37.3	27.7667	8.25611		996500	30.5	30.5	30.5	30.5	0
	997000	35	15.4	53.5	34.6333	19.0526		997000	20.7	18.8	16.2	18.5667	2.25906		997000	29.3	29.3	29.3	29.3	0		997000	37.3	35.5	35.5	36.1	1.03923
	997500	35.1	20.8	54.1	36.6667	16.7052		997500	31.2	20.2	17.1	22.8333	7.40968		997500	49.8	43.9	66.2	53.3	11.5547		997500	24.6	24.6	24.6	24.6	4.35117e-15
	998000	33.7	21.2	47.8	34.2333	13.308		998000	31.3	21.5	19.5	24.1	6.31506		998000	35.6	28.1	56.2	39.9667	14.55		998000	30.2	30.2	30.2	30.2	0
	998500	21.6	19.8	32.5	24.6333	6.87192		998500	26.5	24.6	22.7	24.6	1.9		998500	25.2	25.2	38.6	29.6667	7.73649		998500	27.2	27.2	27.2	27.2	0
	999000	29.8	23.5	48.5	33.9333	13.0024		999000	27.1	19.9	16.3	21.1	5.49909		999000	27.9	26.2	29.7	27.9333	1.75024		999000	27.2	25.6	27.2	26.6667	0.92376
	999500	35	29.1	64.5	42.8667	18.9658		999500	23	16.4	16.4	18.6	3.81051		999500	18.7	18.7	18.7	18.7	0		999500	23.8	20.4	22.1	22.1	1.7
	1000000	32.2	24	58.1	38.1	17.7992		1000000	16.9	13.9	13.9	14.9	1.73205		1000000	28.2	28.2	30.2	28.8667	1.1547		1000000	36.9	35	35	35.6333	1.09697
	1000500	34.1	20.8	45.7	33.5333	12.4597		1000500	11	10.5	9.2	10.2333	0.929157		1000500	32.6	28.7	36.6	32.6333	3.95011		1000500	32.5	24.8	30.5	29.2667	3.99541
	1001000	40.3	27.4	54.9	40.8667	13.7588		1001000	16.7	16.2	13.7	15.5333	1.60728		1001000	30	28.2	30	29.4	1.03923		1001000	30.3	26.7	28.5	28.5	1.8
	1001500	27.2	25.3	38.2	30.2333	6.96443		1001500	20.7	13.8	13.8	16.1	3.98372		1001500	19.3	19.3	19.3	19.3	0		1001500	29.4	25.5	27.5	27.4667	1.95021
	1002000	28.6	17.2	55.6	33.8	19.7211		1002000	23.6	14.7	14.7	17.6667	5.13842		1002000	42	40.2	42	41.4	1.03923		1002000	27.9	24.4	27.9	26.7333	2.02073
	1002500	32.9	27.1	56.5	38.8333	15.5722		1002500	19.6	11.8	11.8	14.4	4.50333		1002500	45.5	39.5	45.5	43.5	3.4641		1002500	29.3	25.7	25.7	26.9	2.07846

## Sheet: Gamma-hexalactone-pb1A
	GC-SSR dose response curve
Gamma-hexalactone	Log dilution 4							Log dilution5							Log dilution6							Log dilution7
	T[ms]	F[Hz]	F[Hz]	F[Hz]	Average	SD		T[ms]	F[Hz]	F[Hz]	F[Hz]	Average	SD		T[ms]	F[Hz]	F[Hz]	F[Hz]	Average	SD		T[ms]	F[Hz]	F[Hz]	F[Hz]	Average	SD
	150000	14.5	22.5	19.3	18.7667	4.02658		150000	23.8	25.6	15.3	21.5667	5.50121		150000	21.1	21.1	23	21.7333	1.09697		150000	35.8	22.5	18.8	25.7	8.94036
	150500	8.7	16.8	13	12.8333	4.05257		150500	16.8	23.5	18.5	19.6	3.48281		150500	18.1	16.3	21.7	18.7	2.74955		150500	38.3	20.6	17.2	25.3667	11.3289
	151000	9.2	28	26.1	21.1	10.3494		151000	22.5	28.2	21.1	23.9333	3.76076		151000	17.5	14.3	18	16.6	2.00749		151000	22.6	13.1	9.4	15.0333	6.80906
	151500	10.8	21.7	16.5	16.3333	5.45191		151500	22.3	29.3	19.2	23.6	5.17397		151500	18.6	14.9	14.9	16.1333	2.1362		151500	31.3	24.3	20.8	25.4667	5.34634
	152000	11.8	20.7	15.1	15.8667	4.49926		152000	20.4	27.9	16.7	21.6667	5.70643		152000	20	14.5	16.3	16.9333	2.80416		152000	23.4	17.5	13.6	18.1667	4.9339
	152500	13.4	22.3	20.4	18.7	4.68722		152500	22.5	27.7	21.3	23.8333	3.40196		152500	22	22	23.8	22.6	1.03923		152500	33.9	24.9	23.1	27.3	5.78619
	153000	9.6	17.2	15.3	14.0333	3.95517		153000	23	30.1	22.5	25.2	4.25088		153000	30.7	30.7	32.5	31.3	1.03923		153000	25.5	15.3	13.6	18.1333	6.4361
	153500	7.8	13.1	13.1	11.3333	3.05996		153500	18.9	25.8	18.1	20.9333	4.2336		153500	16.6	12.9	22.1	17.2	4.62925		153500	31.1	18	16.4	21.8333	8.06494
	154000	14.4	28.8	27	23.4	7.84602		154000	25.8	29.9	19.9	25.2	5.02693		154000	22	20.2	27.5	23.2333	3.80307		154000	26.3	20.7	18.8	21.9333	3.89915
	154500	11.3	18.8	18.1	16.0667	4.14287		154500	22.4	24.2	16.8	21.1333	3.85919		154500	21.4	21.4	28	23.6	3.81051		154500	22.7	15.2	13.6	17.1667	4.85833
	155000	7.5	23.5	19.9	16.9667	8.39365		155000	16.3	25.4	21.2	20.9667	4.55448		155000	23	21.2	23	22.4	1.03923		155000	55.2	30.4	28.5	38.0333	14.8971
	155500	7.6	17.1	17.1	13.9333	5.48483		155500	22.8	29.9	22.9	25.2	4.07063		155500	15.2	11.4	19	15.2	3.8		155500	27.4	13.5	13.4	18.1	8.05419
	156000	15.2	25.3	17.6	19.3667	5.27668		156000	24.3	24.3	17.7	22.1	3.81051		156000	20.9	18.1	21.1	20.0333	1.6773		156000	31.1	18.2	12.8	20.7	9.40266
	156500	7.6	14	10.6	10.7333	3.20208		156500	23.8	25.8	16.3	21.9667	5.00833		156500	13.2	13.2	13.2	13.2	2.17558e-15		156500	29.2	20.1	16.4	21.9	6.58711
	157000	6.2	16.5	11.5	11.4	5.15073		157000	17	23.1	16.1	18.7333	3.80832		157000	21.6	19.6	23.5	21.5667	1.95021		157000	39.5	21.5	19.7	26.9	10.949
	157500	5.1	17.9	16.1	13.0333	6.92917		157500	18.6	27.9	22.1	22.8667	4.69716		157500	20.8	20.8	26.5	22.7	3.2909		157500	19.6	10.5	10.5	13.5333	5.25389
	158000	5.9	21.1	16.7	14.5667	7.82134		158000	21	26	21.2	22.7333	2.83078		158000	15.2	13.6	20.4	16.4	3.55528		158000	31.1	18.2	14.5	21.2667	8.71455
	158500	6.6	21.7	19.8	16.0333	8.22456		158500	15.2	20.8	13.9	16.6333	3.66652		158500	13.7	13.7	17.1	14.8333	1.96299		158500	23.6	11.2	11.2	15.3333	7.15914
	159000	9.7	20.1	16.8	15.5333	5.31445		159000	14.6	20.1	16.6	17.1	2.78388		159000	12.1	12.1	12.1	12.1	0		159000	23.8	17.4	13.5	18.2333	5.20032
	159500	6.7	10	7.9	8.2	1.67033		159500	23.9	25.9	19.9	23.2333	3.05505		159500	9.8	9.8	11.8	10.4667	1.1547		159500	33	24.8	19.4	25.7333	6.84787
	160000	5.9	12	8.4	8.76667	3.06649		160000	15.4	18.5	15.4	16.4333	1.78979		160000	12	12	13.5	12.5	0.866025		160000	16	14.2	12.4	14.2	1.8
	160500	3.3	10.9	7.8	7.33333	3.82143		160500	10.7	16.6	12.9	13.4	2.98161		160500	13.1	11.2	14.9	13.0667	1.85023		160500	27.5	18.3	12.8	19.5333	7.4272
	161000	4.1	7.4	7.2	6.23333	1.85023		161000	13.9	24.6	17	18.5	5.50545		161000	13.1	9.3	9.3	10.5667	2.19393		161000	27.6	16.1	14.3	19.3333	7.21549
	161500	6.5	11.4	8.5	8.8	2.46374		161500	11.3	19.5	12.6	14.4667	4.40719		161500	14.3	14.3	16.2	14.9333	1.09697		161500	35.6	22.8	18.8	25.7333	8.77572
	162000	6.8	12.4	8.9	9.36667	2.82902		162000	11.9	22.9	18.3	17.7	5.52449		162000	14.4	12.6	18.1	15.0333	2.80416		162000	45.5	28.2	22.3	32	12.0578
	162500	6.1	10.9	7.3	8.1	2.498		162500	12.5	24.9	19.1	18.8333	6.2043		162500	15.2	13.5	15.2	14.6333	0.981495		162500	23.3	17.8	16	19.0333	3.80307
	163000	4.5	12.7	7.8	8.33333	4.12593		163000	17.1	24.9	19.6	20.5333	3.98288		163000	22.2	22.2	26	23.4667	2.19393		163000	19	13.8	10.3	14.3667	4.37759
	163500	4.5	9.4	4.1	6	2.95127		163500	13.5	18	14.3	15.2667	2.40069		163500	20.5	20.5	24.3	21.7667	2.19393		163500	26	19.5	16.2	20.5667	4.98631
	164000	12.2	15.7	9.6	12.5	3.06105		164000	17.2	25.9	22	21.7	4.35775		164000	21.2	19.5	19.5	20.0667	0.981495		164000	27.9	22.6	17.4	22.6333	5.25008
	164500	6	14.1	10.6	10.2333	4.06243		164500	13.7	18.8	15.4	15.9667	2.59679		164500	15.4	13.9	13.9	14.4	0.866025		164500	26.6	17.1	17.1	20.2667	5.48483
	165000	6.2	15.4	11.9	11.1667	4.64363		165000	15.2	20	20	18.4	2.77128		165000	11.1	11.1	15.9	12.7	2.77128		165000	26	16.8	13.8	18.8667	6.35715
	165500	6.9	15.1	9.5	10.5	4.19047		165500	11.1	18.6	18.6	16.1	4.33013		165500	21.6	21.6	23.5	22.2333	1.09697		165500	22.9	17.6	15.8	18.7667	3.69098
	166000	5.6	11.7	7.3	8.2	3.14802		166000	9.4	12.6	9.4	10.4667	1.84752		166000	13.2	13.2	14.9	13.7667	0.981495		166000	20.7	13.3	12.6	15.5333	4.48813
	166500	6.9	13.4	7	9.1	3.72424		166500	11.5	13.2	9.9	11.5333	1.65025		166500	9.7	9.7	11.3	10.2333	0.92376		166500	20.7	15	13.1	16.2667	3.95517
	167000	6	9.1	6.2	7.1	1.73494		167000	15.4	21.4	19.5	18.7667	3.06649		167000	9.7	8.4	12.5	10.2	2.09523		167000	22.7	17.5	12.2	17.4667	5.25008
	167500	7.9	12.2	7.6	9.23333	2.57358		167500	21.1	28.2	21.1	23.4667	4.09919		167500	13.8	12.1	19	14.9667	3.5949		167500	33	19.1	17.3	23.1333	8.59205
	168000	12.6	18.9	14.3	15.2667	3.25935		168000	13.9	22.7	15.7	17.4333	4.64901		168000	11.6	11.6	15	12.7333	1.96299		168000	30.8	18	16.2	21.6667	7.96074
	168500	8.2	13.1	10.5	10.6	2.45153		168500	12.4	23.8	20.6	18.9333	5.87991		168500	19.2	17.4	19.2	18.6	1.03923		168500	27.9	17.3	13.9	19.7	7.30205
	169000	5.7	8.6	7.2	7.16667	1.45029		169000	17.4	19.3	16	17.5667	1.6563		169000	16.3	14.5	16.4	15.7333	1.06927		169000	27.1	20.7	13.3	20.3667	6.90604
	169500	5.7	14.2	11.3	10.4	4.32088		169500	25.1	33.4	28.4	28.9667	4.17892		169500	11.7	10.3	11.7	11.2333	0.80829		169500	17.8	17.8	7.9	14.5	5.71577
	170000	5.7	12.6	10.1	9.46667	3.49333		170000	11.7	13.7	7.8	11.0667	3.00056		170000	15.1	15.1	21.4	17.2	3.63731		170000	21.9	20.2	13.9	18.6667	4.21466
	170500	6.7	11.5	6.1	8.1	2.95973		170500	14.7	22.1	13.4	16.7333	4.6929		170500	16.4	12.7	14.6	14.5667	1.85023		170500	28.5	18.4	15.1	20.6667	6.98164
	171000	10.5	15.4	9.3	11.7333	3.23161		171000	18.8	20.7	18.8	19.4333	1.09697		171000	14.8	13.9	20.8	16.5	3.751		171000	15.2	10.1	7.9	11.0667	3.74477
	171500	6.6	12.3	8.2	9.03333	2.93995		171500	16.9	24.5	17.2	19.5333	4.30387		171500	15.5	13.8	15.5	14.9333	0.981495		171500	21.9	17.5	14.3	17.9	3.81576
	172000	8.4	17.5	12.3	12.7333	4.56545		172000	15.7	21.7	18.1	18.5	3.01993		172000	16.6	13.2	17.7	15.8333	2.34592		172000	32.6	18.9	13.7	21.7333	9.76337
	172500	10.8	18	16.2	15	3.747		172500	21.5	25.4	21	22.6333	2.40901		172500	13.5	8.2	11.5	11.0667	2.67644		172500	16.8	10	6.7	11.1667	5.15008
	173000	7.6	10.3	7.7	8.53333	1.5308		173000	21.6	28.9	23.5	24.6667	3.78726		173000	17.1	14	17.7	16.2667	1.98578		173000	27	19	14.1	20.0333	6.51178
	173500	6	9	6.1	7.03333	1.70392		173500	19	22.6	17.4	19.6667	2.66333		173500	12.5	11.2	22.1	15.2667	5.95343		173500	41.2	26.2	26.2	31.2	8.66025
	174000	4.6	8.2	4.8	5.86667	2.0232		174000	12.8	20.1	16.4	16.4333	3.65011		174000	14.4	14.4	18	15.6	2.07846		174000	36.4	22.9	19.1	26.1333	9.09194
	174500	6.5	11	7.8	8.43333	2.31589		174500	13.9	20.3	18.8	17.6667	3.34714		174500	18.8	18.8	20.4	19.3333	0.92376		174500	26.7	18.8	17.2	20.9	5.08626
	175000	7.5	15.1	13.2	11.9333	3.95517		175000	13.2	19.9	16.6	16.5667	3.35012		175000	11.8	11.4	17.9	13.7	3.6428		175000	27.1	15.2	13.6	18.6333	7.37586
	175500	10.5	17.9	12.9	13.7667	3.77536		175500	22.3	27.5	25.8	25.2	2.65141		175500	18.7	16.8	24.3	19.9333	3.89915		175500	18.5	13.9	12.3	14.9	3.2187
	176000	7.6	13.3	8.5	9.8	3.06431		176000	16.6	26.7	22.9	22.0667	5.10131		176000	20.8	20.8	34.1	25.2333	7.67876		176000	21.6	16.2	12.6	16.8	4.5299
	176500	6	15.6	10.4	10.6667	4.80555		176500	16.4	23.9	19.4	19.9	3.77492		176500	13.9	10.4	18.8	14.3667	4.2194		176500	16.6	10.7	9	12.1	3.98873
	177000	5.5	9.2	7.3	7.33333	1.85023		177000	18.3	20.1	15.1	17.8333	2.53246		177000	11.3	7.6	15.5	11.4667	3.95264		177000	19.4	10.6	7.6	12.5333	6.13297
	177500	4	12.2	12.2	9.46667	4.73427		177500	22.6	26	20.8	23.1333	2.64071		177500	11.8	8.8	12.4	11	1.92873		177500	37.3	23.5	19.6	26.8	9.3
	178000	4.7	10	8.3	7.66667	2.70617		178000	14.8	25.3	23.7	21.2667	5.65715		178000	21.7	16.7	28	22.1333	5.66245		178000	30.9	20.6	17.2	22.9	7.13372
	178500	5.6	18.7	17	13.7667	7.12344		178500	8.7	12.2	8.7	9.86667	2.02073		178500	16.1	12.5	17.1	15.2333	2.41937		178500	37.9	21.6	21.6	27.0333	9.41081
	179000	6	15.2	13.3	11.5	4.85695		179000	16.7	22.2	16.7	18.5333	3.17543		179000	13.5	12.1	14.8	13.4667	1.35031		179000	34.7	20.7	19	24.8	8.61568
	179500	2.7	13.5	13.5	9.9	6.23538		179500	20.1	27.4	21.4	22.9667	3.89401		179500	15.8	14.1	19.4	16.4333	2.70617		179500	27.9	19.1	15.6	20.8667	6.33745
	180000	4.6	13.1	12	9.9	4.62277		180000	16.2	19.8	14.3	16.7667	2.79344		180000	13.8	13.1	22.5	16.4667	5.23673		180000	37.3	22.4	18.2	25.9667	10.0371
	180500	6.2	16.4	12.8	11.8	5.17301		180500	15.2	18.3	7.8	13.7667	5.39475		180500	20.2	20.2	23.9	21.4333	2.1362		180500	26	13	11.1	16.7	8.10987
	181000	6.7	14.9	13.1	11.5667	4.30968		181000	12.5	16.5	14.7	14.5667	2.00333		181000	18.3	16.8	19.8	18.3	1.5		181000	24.9	12.7	12.7	16.7667	7.04367
	181500	4.2	17	13.9	11.7	6.67757		181500	15	19.5	16.5	17	2.29129		181500	15.4	13.7	17.2	15.4333	1.75024		181500	29.3	17.9	16.2	21.1333	7.12344
	182000	6.2	15.6	11.3	11.0333	4.70567		182000	15.1	21.8	20.2	19.0333	3.49905		182000	16.1	15.1	21.4	17.5333	3.38575		182000	29.2	20	18.2	22.4667	5.90028
	182500	10.8	14.6	7.9	11.1	3.36006		182500	17.2	27.5	22.3	22.3333	5.15008		182500	21.1	21.1	25.1	22.4333	2.3094		182500	33.6	18.5	18.5	23.5333	8.71799
	183000	9.1	17	12.3	12.8	3.97366		183000	18.1	22.6	18.8	19.8333	2.42143		183000	17.9	17.9	26.9	20.9	5.19615		183000	29.4	15.7	15.7	20.2667	7.9097
	183500	12.7	16.3	14.5	14.5	1.8		183500	19	28.5	23.8	23.7667	4.75009		183500	14.5	12.7	18.2	15.1333	2.80416		183500	32.3	16.1	14.3	20.9	9.91363
	184000	4.6	12.7	12.7	10	4.67654		184000	16.2	19.8	16.2	17.4	2.07846		184000	17.2	15.3	17.2	16.5667	1.09697		184000	23.6	15.2	12.4	17.0667	5.82866
	184500	6.2	14.7	7.1	9.33333	4.6694		184500	16.9	20.4	12	16.4333	4.2194		184500	25.2	21.6	25.2	24	2.07846		184500	14.1	9.4	7.8	10.4333	3.27465
	185000	5.6	13.7	9.1	9.46667	4.06243		185000	20.3	28.2	23.5	24	3.97366		185000	23.4	23.4	25.2	24	1.03923		185000	25.4	15.6	10.2	17.0667	7.70541
	185500	6.3	15	13.6	11.6333	4.67155		185500	13	24.4	21.2	19.5333	5.87991		185500	18.9	18.9	25.2	21	3.63731		185500	20.2	11.6	8.3	13.3667	6.14356
	186000	3.9	13.5	13.5	10.3	5.54256		186000	20.6	28.2	22.6	23.8	3.93954		186000	11.5	10.1	14.4	12	2.19317		186000	26.9	9.5	9.5	15.3	10.0459
	186500	5.4	20	14.2	13.2	7.35119		186500	15.8	25.7	23.7	21.7333	5.23482		186500	7.2	7.2	13	9.13333	3.34863		186500	31.2	18.7	17.2	22.3667	7.68657
	187000	13	15	10	12.6667	2.51661		187000	8.6	12.2	10.5	10.4333	1.80093		187000	12.3	12.3	20.1	14.9	4.50333		187000	22.7	17.4	15.6	18.5667	3.69098
	187500	8.9	14.9	10.4	11.4	3.1225		187500	14.2	15.5	11.6	13.7667	1.98578		187500	12.8	11	19.6	14.4667	4.53578		187500	27.2	15.3	13.6	18.7	7.41013
	188000	6.7	15.8	14	12.1667	4.81906		188000	11.5	14.8	6.6	10.9667	4.12593		188000	17.1	12.3	19.4	16.2667	3.62261		188000	23.1	16.9	13.8	17.9333	4.73533
	188500	11.1	20.3	13.4	14.9333	4.78783		188500	14.7	22	17.1	17.9333	3.72066		188500	14.9	11.2	13.1	13.0667	1.85023		188500	32.8	23.6	21.8	26.0667	5.90028
	189000	10.6	23.1	16.8	16.8333	6.25007		189000	15	23.7	20	19.5667	4.36616		189000	12	10.1	16.5	12.8667	3.28684		189000	28.6	21.8	18.5	22.9667	5.15008
	189500	8.2	16.5	13.2	12.6333	4.17892		189500	20.7	29.9	18.7	23.1	5.97327		189500	11	9.5	12.7	11.0667	1.60104		189500	13.6	11.7	10.6	11.9667	1.51767
	190000	7.1	14.8	13.9	11.9333	4.20991		190000	12.9	14.2	10.3	12.4667	1.98578		190000	16.1	14.3	17.9	16.1	1.8		190000	29.1	21.3	17.4	22.6	5.95735
	190500	7.4	19.3	14.1	13.6	5.96574		190500	10.6	14.8	11.7	12.3667	2.17792		190500	21.8	21.8	25.3	22.9667	2.02073		190500	25.9	16.7	14.8	19.1333	5.93661
	191000	5.2	17.5	11.3	11.3333	6.15007		191000	11.7	21.8	17.2	16.9	5.05668		191000	16.6	16.6	22.6	18.6	3.4641		191000	17.2	12	8.6	12.6	4.33128
	191500	4.3	18.8	15.1	12.7333	7.53414		191500	17.9	29.3	26	24.4	5.866		191500	16.8	16.8	22.8	18.8	3.4641		191500	29.7	16.3	16.3	20.7667	7.73649
	192000	4.5	11.9	8.9	8.43333	3.72201		192000	21.6	36	34.1	30.5667	7.82326		192000	13.6	10.9	14.1	12.8667	1.72143		192000	29.6	20.3	16.6	22.1667	6.69801
	192500	8.8	12.3	9.8	10.3	1.80278		192500	11.2	17.7	16.1	15	3.38674		192500	9.9	6.6	8.3	8.26667	1.65025		192500	35.2	17.6	14.6	22.4667	11.1289
	193000	6.7	13.8	13.8	11.4333	4.09919		193000	13.2	18.5	14.2	15.3	2.81603		193000	14.9	14.9	21.6	17.1333	3.86825		193000	27	16.2	14.4	19.2	6.81469
	193500	3.7	16.6	16.6	12.3	7.44782		193500	17.3	19	8.6	14.9667	5.57883		193500	17.1	16.2	18	17.1	0.9		193500	25.5	16.9	13.5	18.6333	6.18493
	194000	7.8	13	9.7	10.1667	2.63122		194000	22	31.3	22.9	25.4	5.12933		194000	12.6	9	16.2	12.6	3.6		194000	35.6	16.8	16.8	23.0667	10.8542
	194500	8.9	13.7	7.8	10.1333	3.13741		194500	16.4	18.3	9.6	14.7667	4.5742		194500	13.2	13.2	15.6	14	1.38564		194500	37.9	24.5	21.2	27.8667	8.8444
	195000	7.6	19	17.3	14.6333	6.15007		195000	19.6	23.3	16.1	19.6667	3.60046		195000	9.6	6.4	8	8	1.6		195000	27.6	18.3	14.7	20.2	6.65658
	195500	10.5	22.5	16.9	16.6333	6.00444		195500	12.4	16	11.8	13.4	2.27156		195500	12.7	9.1	10.4	10.7333	1.823		195500	24.2	14.3	14.3	17.6	5.71577
	196000	8.3	13.2	11.6	11.0333	2.49867		196000	18.5	24.1	20.4	21	2.84781		196000	8.5	8.5	8.5	8.5	0		196000	48.5	31.1	29.2	36.2667	10.6369
	196500	8.4	14.2	9.5	10.7	3.08058		196500	15.7	22.7	20.9	19.7667	3.63501		196500	11.6	11.6	16.6	13.2667	2.88675		196500	42	23.6	21.8	29.1333	11.1791
	197000	7.9	14.2	11	11.0333	3.15013		197000	17.9	29.3	23.4	23.5333	5.70117		197000	11.6	9.9	13.3	11.6	1.7		197000	38.8	26.5	25.4	30.2333	7.43931
	197500	7.3	11	5.6	7.96667	2.76104		197500	18.1	23.5	17.2	19.6	3.40735		197500	13	9.3	9.3	10.5333	2.1362		197500	36.2	26.6	24.7	29.1667	6.16468
	198000	10.8	14.5	9.7	11.6667	2.51462		198000	15.6	24.3	22.5	20.8	4.59239		198000	13.5	9.6	13.7	12.2667	2.31157		198000	33.6	20.1	18.4	24.0333	8.32847
	198500	8.3	17.5	14	13.2667	4.64363		198500	13.7	19.8	15.2	16.2333	3.17857		198500	16.6	14.9	20	17.1667	2.59679		198500	29.1	17	10.4	18.8333	9.48385
	199000	5.7	15	15	11.9	5.36936		199000	11.5	19.1	14.3	14.9667	3.84361		199000	15.9	14.1	15.9	15.3	1.03923		199000	18.8	15	12.3	15.3667	3.26548
	199500	4.8	9.3	5.6	6.56667	2.40069		199500	11.4	18.8	14.1	14.7667	3.74477		199500	15.5	12	18.9	15.4667	3.45012		199500	28.6	19	13.9	20.5	7.46391
	200000	8.1	10.8	5	7.96667	2.9023		200000	17.5	24.6	19.2	20.4333	3.7072		200000	18.8	15.3	21.4	18.5	3.06105		200000	36.1	18	16.2	23.4333	11.0065
	200500	7.6	11.6	4.6	7.93333	3.51188		200500	18.6	28.8	25.3	24.2333	5.18298		200500	13.2	11.7	13.2	12.7	0.866025		200500	31	15	10.9	18.9667	10.6209
	201000	12.9	22.1	18.1	17.7	4.61303		201000	14.6	21.8	14.6	17	4.15692		201000	10.8	8.3	9.7	9.6	1.253		201000	23.8	15.8	14.2	17.9333	5.14328
	201500	7.3	18.5	14.2	13.3333	5.65007		201500	16.4	21.3	17.2	18.3	2.62869		201500	15.2	15.2	18.6	16.3333	1.96299		201500	27.1	19.3	13.5	19.9667	6.82447
	202000	5.5	12.4	12.4	10.1	3.98372		202000	16.3	20	10.9	15.7333	4.57639		202000	14.2	12.4	16	14.2	1.8		202000	45.5	26.7	23.5	31.9	11.8861
	202500	10.8	14.4	9.9	11.7	2.38118		202500	21.4	29.2	22.7	24.4333	4.17892		202500	19.8	18.7	23.9	20.8	2.74044		202500	33	23.7	20	25.5667	6.69801
	203000	9.2	16.5	10.4	12.0333	3.9145		203000	19	28.5	24.1	23.8667	4.7543		203000	15	15	24	18	5.19615		203000	36	25.1	16.2	25.7667	9.91682
	203500	7.3	18.2	11.6	12.3667	5.49029		203500	14	15.6	10.9	13.5	2.38956		203500	16	16	16.1	16.0333	0.057735		203500	25.7	14.6	12.5	17.6	7.09295
	204000	4.1	9.2	7.3	6.86667	2.57747		204000	13.9	23.5	21.6	19.6667	5.08363		204000	12.9	12.9	16.1	13.9667	1.84752		204000	24.9	15.6	10.7	17.0667	7.21272
	204500	7	21.7	12.7	13.8	7.41148		204500	26.1	36.6	31.2	31.3	5.25071		204500	12.2	12.2	18.7	14.3667	3.75278		204500	42	22.7	15.6	26.7667	13.6617
	205000	6.9	8	3.2	6.03333	2.51462		205000	18.4	33.2	27.6	26.4	7.47262		205000	14.7	13.1	18.3	15.3667	2.66333		205000	33.4	19.3	10.5	21.0667	11.5518
	205500	4.4	11.6	9.4	8.46667	3.68963		205500	17.6	21.2	14.1	17.6333	3.55012		205500	17.2	13.7	18.9	16.6	2.65141		205500	33.3	18.5	14	21.9333	10.0977
	206000	6.3	12.7	8.3	9.1	3.27414		206000	21.6	26.7	20.8	23.0333	3.20052		206000	16.1	16.1	25.1	19.1	5.19615		206000	22.7	13.2	11.8	15.9	5.93043
	206500	8.2	11.8	4.2	8.06667	3.80175		206500	23.4	39.1	35.5	32.6667	8.22456		206500	7.7	7.7	14.9	10.1	4.15692		206500	29.9	17.4	13	20.1	8.76755
	207000	7.9	15.1	6.7	9.9	4.54313		207000	19.8	27.8	25.8	24.4667	4.16333		207000	26.2	26.2	35.6	29.3333	5.42709		207000	27.4	20	18.2	21.8667	4.87579
	207500	9.3	15.7	10.9	11.9667	3.33067		207500	18.7	25.6	20.7	21.6667	3.55012		207500	17.9	16.1	23.3	19.1	3.747		207500	23.9	17.5	15.9	19.1	4.2332
	208000	6.8	13.2	10.3	10.1	3.20468		208000	16.9	24.6	21.5	21	3.87427		208000	14.6	14.6	22	17.0667	4.27239		208000	32.3	22	20.3	24.8667	6.49333
	208500	7.2	10.1	7.1	8.13333	1.70392		208500	16.2	23.5	21.7	20.4667	3.80307		208500	11.5	9.8	13.9	11.7333	2.05994		208500	28.3	18.9	17.3	21.5	5.94306
	209000	5.9	7.8	5.9	6.53333	1.09697		209000	22.6	31.4	24.4	26.1333	4.64901		209000	14.7	12.4	18.9	15.3333	3.29596		209000	30.9	21.8	20	24.2333	5.84323
	209500	8.3	11	9.6	9.63333	1.35031		209500	14.7	20.2	14.4	16.4333	3.26548		209500	14.3	13.7	18.8	15.6	2.78747		209500	42.9	26	18.6	29.1667	12.4557
	210000	6.3	12.5	11.3	10.0333	3.28836		210000	25	28.8	18.7	24.1667	5.10131		210000	23.3	18.3	28.2	23.2667	4.95008		210000	20	14.5	10.9	15.1333	4.58294
	210500	8.7	15.7	12.2	12.2	3.5		210500	6.9	15.6	15.5	12.6667	4.99433		210500	15.5	15.5	25.4	18.8	5.71577		210500	33	21.4	18.1	24.1667	7.82581
	211000	11.5	21.1	14.1	15.5667	4.96521		211000	19.5	33.3	24	25.6	7.03776		211000	25.1	23.3	34	27.4667	5.72917		211000	37.7	22.6	14.6	24.9667	11.7304
	211500	14.4	21.6	19.8	18.6	3.747		211500	20.2	28.7	23.6	24.1667	4.27824		211500	9.5	9.5	17.2	12.0667	4.4456		211500	23.1	10.6	8.8	14.1667	7.78867
	212000	6.8	13.2	10.2	10.0667	3.20208		212000	21.6	27.7	25.7	25	3.10966		212000	11.9	11.9	17.9	13.9	3.4641		212000	19.2	16.7	13.4	16.4333	2.90918
	212500	9.2	12.3	5.9	9.13333	3.20052		212500	13.4	15.1	8.4	12.3	3.48281		212500	18.6	17	21.3	18.9667	2.17332		212500	37.5	22.1	15.6	25.0667	11.2474
	213000	3.6	12.7	11.2	9.16667	4.87887		213000	19.5	24.8	19.2	21.1667	3.15013		213000	12.2	10.5	15.7	12.8	2.65141		213000	31.9	19.1	11.2	20.7333	10.4462
	213500	7.8	20.9	15.2	14.6333	6.56836		213500	14.1	27.4	21.5	21	6.66408		213500	16.2	11.1	17.5	14.9333	3.3828		213500	20.7	13.2	9.4	14.4333	5.75007
	214000	8.2	12.2	10.4	10.2667	2.00333		214000	24.8	34.2	28.6	29.2	4.72864		214000	13.8	10.4	13.8	12.6667	1.96299		214000	33.8	22.5	22.5	26.2667	6.52406
	214500	8.3	18.4	17	14.5667	5.47205		214500	18.8	24.4	17.6	20.2667	3.62951		214500	9.4	9.4	14.1	10.9667	2.71355		214500	37.5	22.1	17	25.5333	10.6726
	215000	8.6	17.6	14.4	13.5333	4.56216		215000	17.3	32.2	20.5	23.3333	7.84368		215000	14.2	12.9	21.5	16.2	4.63573		215000	28.5	24.6	22.7	25.2667	2.95691
	215500	5	11.6	8.7	8.43333	3.30807		215500	17.7	29.6	25.6	24.3	6.05558		215500	15.7	14.2	22.1	17.3333	4.19563		215500	29.6	18.7	15.6	21.3	7.35323
	216000	9	19.9	14.9	14.6	5.45619		216000	17.2	24	18.7	19.9667	3.57258		216000	16.5	16.5	20.2	17.7333	2.1362		216000	37	26.9	21.8	28.5667	7.73585
	216500	5.8	18.7	15.3	13.2667	6.68606		216500	14.9	20	10.6	15.1667	4.70567		216500	19.3	19.3	21.1	19.9	1.03923		216500	28.4	18.8	16.9	21.3667	6.16468
	217000	7.5	18.8	16.1	14.1333	5.90113		217000	14.1	21.2	16.9	17.4	3.57631		217000	12.4	10.8	15.5	12.9	2.38956		217000	31.3	20.1	16.4	22.6	7.75822
	217500	3.7	14.6	10.9	9.73333	5.54286		217500	21.5	32.4	25.1	26.3333	5.55368		217500	18.7	18.7	22.1	19.8333	1.96299		217500	38.6	20.2	15.3	24.7	12.2845
	218000	9.8	23.9	16.6	16.7667	7.05148		218000	26	36.4	27.7	30.0333	5.57883		218000	12.6	12.6	16.2	13.8	2.07846		218000	46.3	28.8	22.7	32.6	12.2503
	218500	9.9	12.1	9.5	10.5	1.4		218500	14.1	17.7	12.4	14.7333	2.70617		218500	18.1	18.1	21.2	19.1333	1.78979		218500	40.7	23.6	22	28.7667	10.3655
	219000	9.9	13.8	9.9	11.2	2.25167		219000	19.2	22.7	19.2	20.3667	2.02073		219000	15.5	15.5	17.2	16.0667	0.981495		219000	34.1	18.9	15.1	22.7	10.0539
	219500	5.4	8.3	7.9	7.2	1.57162		219500	19.5	34.2	29.3	27.6667	7.48487		219500	15	15	20	16.6667	2.88675		219500	23.6	14.5	12.6	16.9	5.87963
	220000	8	14.4	11.5	11.3	3.20468		220000	21.9	34.7	27	27.8667	6.44386		220000	12	12	13.6	12.5333	0.92376		220000	37.9	22.6	22.6	27.7	8.83346
	220500	9.3	17.2	15.3	13.9333	4.12351		220500	21.8	28.3	22.7	24.2667	3.52184		220500	15.7	15.7	18.9	16.7667	1.84752		220500	32.2	21.9	18.6	24.2333	7.09389
	221000	8.1	14.4	9	10.5	3.40735		221000	20.3	26.6	21.7	22.8667	3.30807		221000	24.8	24.8	26.4	25.3333	0.92376		221000	38.9	27.1	17	27.6667	10.961
	221500	6.6	12.3	10.5	9.8	2.91376		221500	12.7	25.6	21.6	19.9667	6.60328		221500	10.6	10.6	11.4	10.8667	0.46188		221500	22.7	19.2	13.9	18.6	4.43058
	222000	9.6	13.7	8.1	10.4667	2.89885		222000	14.6	17.5	13.6	15.2333	2.02567		222000	18.9	18.9	25.7	21.1667	3.92598		222000	33.3	21.1	15.4	23.2667	9.14458
	222500	11.9	15.4	11.9	13.0667	2.02073		222500	19	28.6	24	23.8667	4.80139		222500	11.5	11.5	14.8	12.6	1.90526		222500	27	17.3	15.4	19.9	6.22174
	223000	3.9	10.5	10.5	8.3	3.81051		223000	11.1	16.7	8.5	12.1	4.19047		223000	15	13.4	18.4	15.6	2.55343		223000	29.2	20.6	20.6	23.4667	4.96521
	223500	4.4	16.3	13	11.2333	6.14356		223500	16.3	25.5	20	20.6	4.62925		223500	16.2	14.3	19.2	16.5667	2.47049		223500	37.9	23.4	19.8	27.0333	9.58141
	224000	9.3	19	17.4	15.2333	5.20032		224000	16.2	27.2	23.8	22.4	5.63205		224000	17.9	17.9	19.7	18.5	1.03923		224000	32.9	21.8	20	24.9	6.98642
	224500	6.5	17.8	17.8	14.0333	6.52406		224500	7.7	14.2	10.6	10.8333	3.25628		224500	10.4	9.7	12.9	11	1.68226		224500	25.7	17.7	17.7	20.3667	4.6188
	225000	6.6	13.3	11.6	10.5	3.48281		225000	15.4	23.5	23.5	20.8	4.67654		225000	13.6	8.9	12	11.5	2.38956		225000	35.2	21.1	21.1	25.8	8.14064
	225500	6.1	9.2	5.5	6.93333	1.98578		225500	20.4	25.6	14.3	20.1	5.65597		225500	14.7	13.4	22.4	16.8333	4.8645		225500	31.4	20.7	19.2	23.7667	6.65307
	226000	10.3	17.6	10.5	12.8	4.15812		226000	14.6	16.2	8.6	13.1333	4.00666		226000	14.3	12.9	18.5	15.2333	2.91433		226000	27.7	18.5	16.6	20.9333	5.93661
	226500	8.6	11.7	8.4	9.56667	1.85023		226500	18.3	25.7	20.2	21.4	3.84318		226500	19.5	17.7	22	19.7333	2.15948		226500	28.2	18.8	13.2	20.0667	7.5798
	227000	5.6	13.5	11.5	10.2	4.10731		227000	20.7	36.2	33.1	30	8.20183		227000	17.5	15.9	24.7	19.3667	4.68757		227000	29.1	21.6	18	22.9	5.66304
	227500	5.8	7.7	5.8	6.43333	1.09697		227500	23.6	34.5	29	29.0333	5.45008		227500	22.8	20.9	30.4	24.7	5.02693		227500	35.7	24.4	16.9	25.6667	9.46379
	228000	11.4	13.2	8.2	10.9333	2.53246		228000	10.5	15.7	13.2	13.1333	2.60064		228000	28.2	18.8	31.7	26.2333	6.67108		228000	26.2	18	14.7	19.6333	5.92143
	228500	9.2	20.2	13.3	14.2333	5.55908		228500	12.4	20.6	13.7	15.5667	4.40719		228500	15.7	9.8	18.9	14.8	4.61628		228500	24.4	17.2	14.3	18.6333	5.20032
	229000	10.5	16.6	13.2	13.4333	3.05669		229000	13	21.7	17.2	17.3	4.35086		229000	17.3	13.9	22.6	17.9333	4.38444		229000	46.9	33.1	27.2	35.7333	10.1106
	229500	7.1	11.6	10	9.56667	2.28108		229500	13.2	22.6	18.8	18.2	4.72864		229500	16.4	12.4	17.1	15.3	2.53574		229500	37.2	23.6	20.2	27	8.99555
	230000	7.3	12.5	9.4	9.73333	2.61598		230000	15.4	19.3	15.4	16.7	2.25167		230000	19.4	16.2	19.7	18.4333	1.93993		230000	32.3	22.7	22.7	25.9	5.54256
	230500	6	11.9	10	9.3	3.01164		230500	16.6	21.1	18.6	18.7667	2.25462		230500	18.1	14.5	25.4	19.3333	5.55368		230500	41	27.9	27.9	32.2667	7.56329
	231000	7.1	12.7	8.5	9.43333	2.91433		231000	16.4	27.9	26.2	23.5	6.20725		231000	16.7	15.2	18.2	16.7	1.5		231000	23.1	17.2	17.2	19.1667	3.40637
	231500	8	14.2	12.4	11.5333	3.18957		231500	10.9	18.2	16.4	15.1667	3.80307		231500	13.2	10.3	11.7	11.7333	1.45029		231500	27.5	18.3	16.4	20.7333	5.93661
	232000	5.6	8.3	6.9	6.93333	1.35031		232000	22.1	28.6	19	23.2333	4.89932		232000	17	15.1	18.9	17	1.9		232000	23.5	18	17.3	19.6	3.39559
	232500	8.3	15	11.5	11.6	3.35112		232500	14.3	19.3	14.5	16.0333	2.83078		232500	15.1	15.1	20.2	16.8	2.94449		232500	34.2	18.5	14.2	22.3	10.5276
	233000	7	9.2	8.7	8.3	1.15326		233000	15.7	20	15.4	17.0333	2.57358		233000	22.1	20.5	29.5	24.0333	4.80139		233000	35	20.4	17.4	24.2667	9.41559
	233500	12	15.5	10.3	12.6	2.65141		233500	18.2	23.3	17.3	19.6	3.23574		233500	14.9	13.1	16.8	14.9333	1.85023		233500	25.1	15.6	10.9	17.2	7.23395
	234000	7.6	10.8	9.3	9.23333	1.60104		234000	17.7	25.6	19.5	20.9333	4.14045		234000	15.2	11.4	17	14.5333	2.8589		234000	31.8	19.1	17.5	22.8	7.83518
	234500	6.6	9.9	7.6	8.03333	1.69214		234500	14.6	22.8	16.2	17.8667	4.34665		234500	10.1	8.7	11.6	10.1333	1.45029		234500	26.5	17.6	17.6	20.5667	5.13842
	235000	10.9	16.4	8.2	11.8333	4.17892		235000	19.9	25.4	20	21.7667	3.14696		235000	15.8	12.3	21	16.3667	4.37759		235000	34.5	22.9	21	26.1333	7.30776
	235500	3.1	10.8	5.9	6.6	3.89744		235500	17	18.8	12	15.9333	3.52326		235500	13.3	11.6	13.3	12.7333	0.981495		235500	25.9	20.1	13.8	19.9333	6.05172
	236000	7.9	14.3	5.7	9.3	4.46766		236000	18.8	29.1	27.2	25.0333	5.48118		236000	20.4	18.7	27.2	22.1	4.49778		236000	25.8	16.6	15.8	19.4	5.55698
	236500	7.3	14.6	8.8	10.2333	3.8553		236500	17.3	29	21.4	22.5667	5.93661		236500	12.1	10	22.5	14.8667	6.69353		236500	20.6	14.7	13	16.1	3.98873
	237000	3.7	12.9	11.1	9.23333	4.87579		237000	24	29.3	22.4	25.2333	3.61156		237000	20.5	18.8	24.1	21.1333	2.70617		237000	27.2	15.1	13.6	18.6333	7.45676
	237500	8.4	15.4	11.9	11.9	3.5		237500	21.3	23.7	19.8	21.6	1.96723		237500	20.6	16.9	26.3	21.2667	4.73533		237500	34.6	22.7	20.8	26.0333	7.47953
	238000	8.7	14	12.2	11.6333	2.69506		238000	14.3	23	20.1	19.1333	4.42982		238000	20.3	18.5	42.6	27.1333	13.4247		238000	25.3	16.2	14.4	18.6333	5.84323
	238500	11.6	18.6	14.8	15	3.50428		238500	13.6	23.3	11.6	16.1667	6.25806		238500	15.1	12.7	19	15.6	3.17962		238500	26	19	19	21.3333	4.04145
	239000	8.7	20.4	14.8	14.6333	5.85178		239000	16.8	19.2	15.3	17.1	1.96723		239000	19	15.2	22.8	19	3.8		239000	17.4	14.2	14.2	15.2667	1.84752
	239500	8.4	15.2	15.2	12.9333	3.92598		239500	14.7	22.9	18	18.5333	4.12593		239500	18.5	18.5	29.5	22.1667	6.35085		239500	22.9	15.7	13.9	17.5	4.76235
	240000	7.4	15.8	14.3	12.5	4.47996		240000	19.2	29.9	20.7	23.2667	5.79339		240000	24.7	20.9	24.8	23.4667	2.22336		240000	29.5	19.3	17.7	22.1667	6.40104
	240500	6.5	23.1	21.1	16.9	9.06201		240500	16.3	18.1	12.7	15.7	2.74955		240500	17.7	17.7	19.3	18.2333	0.92376		240500	28.2	15	13.1	18.7667	8.22456
	241000	6.7	14.3	9.6	10.2	3.83536		241000	18.8	22.2	15.3	18.7667	3.45012		241000	16.7	16.7	23.4	18.9333	3.86825		241000	35.5	25	19.6	26.7	8.08517
	241500	8.7	14	7.9	10.2	3.31512		241500	18.6	22	17.7	19.4333	2.26789		241500	8.6	7.4	11.8	9.26667	2.2745		241500	34.8	18.3	18.3	23.8	9.52628
	242000	9.1	13.4	7.1	9.86667	3.21921		242000	12	21.1	21.1	18.0667	5.25389		242000	9.3	9.3	13	10.5333	2.1362		242000	35.1	25.8	24	28.3	5.95735
	242500	8	14.5	11.7	11.4	3.26037		242500	23.8	31.6	19.8	25.0667	6.00111		242500	16.3	16.3	19.6	17.4	1.90526		242500	30.2	18.9	13.2	20.7667	8.65236
	243000	10.2	17.3	8.6	12.0333	4.63069		243000	8.6	12.9	11	10.8333	2.15484		243000	16.4	16.4	25.6	19.4667	5.31162		243000	19	15.6	9.1	14.5667	5.03024
	243500	8.8	12.3	8.3	9.8	2.17945		243500	13.9	24.9	18.7	19.1667	5.51483		243500	13.3	13.3	21.3	15.9667	4.6188		243500	40.7	21.2	21.2	27.7	11.2583
	244000	7.7	15.4	13.8	12.3	4.06325		244000	12.7	22.3	17.5	17.5	4.8		244000	17.6	17.6	25.6	20.2667	4.6188		244000	29.7	20.6	17.5	22.6	6.34114
	244500	11.2	18.9	11.3	13.8	4.41701		244500	15.2	23.5	16.3	18.3333	4.50814		244500	10.4	10.4	14.8	11.8667	2.54034		244500	22.3	17.1	13.7	17.7	4.33128
	245000	10.3	18.1	15.7	14.7	3.995		245000	18.5	25	20.3	21.2667	3.35609		245000	17	17	22.1	18.7	2.94449		245000	25.2	17.9	14.3	19.1333	5.55368
	245500	9.7	15.6	13.3	12.8667	2.97377		245500	15.3	19.2	15.4	16.6333	2.22336		245500	17.2	17.2	20.6	18.3333	1.96299		245500	32.9	23.6	23.6	26.7	5.36936
	246000	13.7	20.8	15.6	16.7	3.6756		246000	14.2	20.5	13.9	16.2	3.72693		246000	17.3	17.3	23.1	19.2333	3.34863		246000	21.6	14.4	10.1	15.3667	5.81062
	246500	7.2	13	10.1	10.1	2.9		246500	11.2	16.8	13.4	13.8	2.82135		246500	18.6	18.6	27.9	21.7	5.36936		246500	20	13.8	10.1	14.6333	5.00233
	247000	8	14.5	10.8	11.1	3.26037		247000	19.9	28.2	22.6	23.5667	4.2336		247000	9.9	8.2	16.9	11.6667	4.61122		247000	31	17.3	11.5	19.9333	10.0132
	247500	12.3	14.1	9.1	11.8333	2.53246		247500	17.6	19.2	11.2	16	4.2332		247500	12.7	10.9	14.5	12.7	1.8		247500	35.8	28.7	25.1	29.8667	5.44457
	248000	9.6	16.6	13.2	13.1333	3.50048		248000	18.4	21.7	20.1	20.0667	1.65025		248000	13.7	10.9	15.1	13.2333	2.13854		248000	31.4	25.9	20.4	25.9	5.5
	248500	7.7	11.8	7.9	9.13333	2.31157		248500	12.1	18.8	17.2	16.0333	3.49905		248500	21.3	19.5	31.9	24.2333	6.70025		248500	40.3	20.4	20.4	27.0333	11.4893
	249000	8.9	13	8.4	10.1	2.52389		249000	15.3	21.5	19.2	18.6667	3.13422		249000	11.7	11.7	17.6	13.6667	3.40637		249000	30.3	17	15.1	20.8	8.28191
	249500	7.9	15.5	12	11.8	3.80395		249500	19.2	30.3	27	25.5	5.7		249500	22.3	22.3	29.9	24.8333	4.38786		249500	32.7	19.9	16.3	22.9667	8.61936
	250000	6.9	15.8	13.1	11.9333	4.56326		250000	14.1	19.4	11.1	14.8667	4.20278		250000	17	17	23.9	19.3	3.98372		250000	25	16.1	14.3	18.4667	5.72917
	250500	9.2	16.5	11.6	12.4333	3.72066		250500	18.5	23.7	18.6	20.2667	2.97377		250500	15.8	15.8	23.8	18.4667	4.6188		250500	40.7	29.5	29.5	33.2333	6.46632
	251000	8.8	16.3	9.8	11.6333	4.07226		251000	17	22.1	17	18.7	2.94449		251000	16.2	16.2	16.2	16.2	0		251000	32.8	21.8	17.6	24.0667	7.84942
	251500	8.6	18.9	15.1	14.2	5.20865		251500	12.6	16.2	12.8	13.8667	2.0232		251500	12.4	12.4	16.8	13.8667	2.54034		251500	26.7	14.1	12.5	17.7667	7.77775
	252000	10.7	21.3	17.5	16.5	5.37029		252000	16.2	20.4	11	15.8667	4.70886		252000	16.2	16.2	31	21.1333	8.54478		252000	19.1	13.6	9.5	14.0667	4.81698
	252500	8.4	20.1	14.6	14.3667	5.85349		252500	18.5	27.7	19.2	21.8	5.12152		252500	13.4	11.5	15.3	13.4	1.9		252500	19.5	16	12.4	15.9667	3.55012
	253000	13.1	22.5	15.6	17.0667	4.86861		253000	20	27.8	20.4	22.7333	4.39242		253000	10.8	9.7	17.6	12.7	4.27902		253000	47.8	26.3	24.4	32.8333	12.9963
	253500	7.8	12.4	8.9	9.7	2.40208		253500	16.2	19.9	12.6	16.2333	3.65011		253500	11.6	9.7	13.6	11.6333	1.95021		253500	37.3	25.5	20.2	27.6667	8.75348
	254000	9	21.7	13.2	14.6333	6.47019		254000	20.2	24.9	16.3	20.4667	4.3062		254000	14.7	10	14.6	13.1	2.68514		254000	27.9	16.8	13	19.2333	7.74231
	254500	8.8	15.8	12.9	12.5	3.5171		254500	11.7	20.8	18.9	17.1333	4.80035		254500	9.1	5.4	10.9	8.46667	2.80416		254500	25	14.6	13.2	17.6	6.4467
	255000	10.4	18.1	15	14.5	3.87427		255000	18.7	30.6	25.4	24.9	5.96574		255000	17.8	14.2	19.6	17.2	2.74955		255000	42.7	18.8	11.5	24.3333	16.3194
	255500	6.3	10.4	10.4	9.03333	2.36714		255500	23.6	33.9	27	28.1667	5.24817		255500	16.8	16.7	26	19.8333	5.34072		255500	27.8	17.4	12.9	19.3667	7.64221
	256000	4.4	10.3	8.8	7.83333	3.06649		256000	16.4	22.3	15.9	18.2	3.55949		256000	22.2	20.3	25.9	22.8	2.84781		256000	28.7	16.8	15.2	20.2333	7.37586
	256500	3.8	15.6	15.6	11.6667	6.81273		256500	18.5	25.9	22.2	22.2	3.7		256500	14.8	13	17.2	15	2.10713		256500	27.5	18.3	16.4	20.7333	5.93661
	257000	5.4	19.4	17.9	14.2333	7.68657		257000	19.6	28.6	26.7	24.9667	4.74377		257000	15.3	12.2	19.9	15.8	3.87427		257000	41	26	26	31	8.66025
	257500	7.6	12.8	9.1	9.83333	2.67644		257500	14.7	29.3	27.5	23.8333	7.96074		257500	15.1	15.1	18.9	16.3667	2.19393		257500	28.7	16.9	13.5	19.7	7.97747
	258000	9.1	9.3	9.3	9.23333	0.11547		258000	20.6	23.8	20	21.4667	2.04287		258000	19.3	19.3	26.3	21.6333	4.04145		258000	27.3	18.8	13.7	19.9333	6.87047
	258500	12	24.9	23.1	20	6.98642		258500	18.7	24.4	20.6	21.2333	2.9023		258500	11.9	10.2	23.9	15.3333	7.46749		258500	35	27.1	21.3	27.8	6.87677
	259000	5.3	8.9	7.1	7.1	1.8		259000	14.8	16.7	11.6	14.3667	2.57747		259000	17.6	14.5	24.8	18.9667	5.28425		259000	31	22.5	16.9	23.4667	7.09953
	259500	9	14.3	11.8	11.7	2.65141		259500	21.4	25.3	14.5	20.4	5.469		259500	15.4	13.7	20.6	16.5667	3.5949		259500	16.8	15.2	13.7	15.2333	1.55027
	260000	12.1	18.9	13.2	14.7333	3.65011		260000	18.1	24.6	22.9	21.8667	3.37095		260000	13.9	12.2	19.1	15.0667	3.5949		260000	13.9	8.7	8.7	10.4333	3.00222
	260500	4.1	10.8	9.1	8	3.48281		260500	17.5	22.7	15.7	18.6333	3.63501		260500	23.5	21.1	31	25.2	5.1643		260500	13.5	12	10.5	12	1.5
	261000	10.3	13.8	8.6	10.9	2.65141		261000	29.1	40.7	34.8	34.8667	5.80029		261000	20.5	17.3	24.8	20.8667	3.76342		261000	28.3	20	18.2	22.1667	5.38733
	261500	8	8.2	5.4	7.2	1.56205		261500	21.4	32.9	24.9	26.4	5.89491		261500	14.8	13.2	19	15.6667	2.99555		261500	23.8	14.6	12.2	16.8667	6.12318
	262000	7	14	9.8	10.2667	3.52326		262000	11.3	18.9	17	15.7333	3.95517		262000	14.4	12.6	16.2	14.4	1.8		262000	25.8	17.6	14.4	19.2667	5.87991
	262500	10.4	12.9	9.2	10.8333	1.88768		262500	17.2	19.8	13.7	16.9	3.06105		262500	21.8	21.8	25.5	23.0333	2.1362		262500	17.4	9.5	9.5	12.1333	4.56107
	263000	5.7	14.1	9.3	9.7	4.21426		263000	18.1	26.7	23.4	22.7333	4.33859		263000	15.3	13.4	17.5	15.4	2.05183		263000	34.6	20	18.1	24.2333	9.02792
	263500	4.6	14.6	14.6	11.2667	5.7735		263500	21.6	30.6	25.1	25.7667	4.53689		263500	10.1	8.4	11.7	10.0667	1.65025		263500	30.3	22.6	18.9	23.9333	5.81578
	264000	7	19.6	19.6	15.4	7.27461		264000	13.6	22.2	15.4	17.0667	4.53578		264000	14.7	12.3	17.2	14.7333	2.45017		264000	37.6	23.1	21.4	27.3667	8.903
	264500	7.3	14.6	11.4	11.1	3.65923		264500	15.8	24	18.5	19.4333	4.17892		264500	13.8	9.8	19.8	14.4667	5.03322		264500	37.6	21.2	19.4	26.0667	10.0286
	265000	8	11.2	8	9.06667	1.84752		265000	13.6	18.7	17.3	16.5333	2.63502		265000	13	9.9	10.6	11.1667	1.62583		265000	33.4	22.8	15.8	24	8.86115
	265500	6.2	12.7	11.1	10	3.38674		265500	12.8	14.4	9.6	12.2667	2.44404		265500	9.8	8.2	11.4	9.8	1.6		265500	42.6	23.1	17.3	27.6667	13.2538
	266000	7.6	24.9	17.4	16.6333	8.67544		266000	17.3	30.3	25.5	24.3667	6.57368		266000	12.1	12.1	15.1	13.1	1.73205		266000	28.2	19.9	14.9	21	6.71789
	266500	13.3	20.7	14.8	16.2667	3.91195		266500	12.8	21.9	16.7	17.1333	4.56545		266500	21	21	26.2	22.7333	3.00222		266500	32.5	18.5	15.4	22.1333	9.11062
	267000	10	15.9	11.5	12.4667	3.06649		267000	25.4	33.4	24.6	27.8	4.86621		267000	18.4	18.4	31.3	22.7	7.44782		267000	44.4	25.3	22.1	30.6	12.0578
	267500	8.8	19.3	14.9	14.3333	5.27289		267500	16.9	24.9	21.1	20.9667	4.00167		267500	15.8	14.1	15.8	15.2333	0.981495		267500	22.4	18.6	14.9	18.6333	3.75011
	268000	10.7	13.8	9.7	11.4	2.13776		268000	11.7	17.6	14.1	14.4667	2.96704		268000	20.6	18.9	27.5	22.3333	4.55448		268000	31.7	22.2	17.1	23.6667	7.40968
	268500	9.1	17.9	13	13.3333	4.40946		268500	15.3	21	17.2	17.8333	2.9023		268500	16.3	16.3	21.8	18.1333	3.17543		268500	38.2	24.2	19	27.1333	9.93042
	269000	10.8	18	8.4	12.4	4.996		269000	20.8	33.3	26.7	26.9333	6.25327		269000	13.8	13.8	17.3	14.9667	2.02073		269000	29.2	21.4	18.3	22.9667	5.61635
	269500	12.9	16.6	6.6	12.0333	5.05602		269500	10.4	19	17	15.4667	4.50037		269500	12.4	12.4	16	13.6	2.07846		269500	29.9	18.8	15.3	21.3333	7.62255
	270000	7	12.6	9.8	9.8	2.8		270000	17.3	31.3	27.5	25.3667	7.23971		270000	11.7	11.7	20.5	14.6333	5.08068		270000	40	22.8	20.9	27.9	10.5219
	270500	6	10.8	10.8	9.2	2.77128		270500	16.8	27.5	19.8	21.3667	5.51936		270500	12.4	10.6	17.8	13.6	3.747		270500	55.6	27.8	25.9	36.4333	16.626
	271000	6.4	12.3	12.3	10.3333	3.40637		271000	21.8	29.1	23.7	24.8667	3.78726		271000	14.7	11.5	20.3	15.5	4.45421		271000	37.3	22.9	21.1	27.1	8.87919
	271500	6.8	15.2	12.1	11.3667	4.24774		271500	19.6	22.9	18	20.1667	2.49867		271500	10.7	6.1	9.1	8.63333	2.33524		271500	31	19.3	17.4	22.5667	7.36501
	272000	10.2	17.5	10.5	12.7333	4.13078		272000	23.1	37.5	29.7	30.1	7.20833		272000	15.7	14.3	18.1	16.0333	1.9218		272000	35.5	21.2	15.9	24.2	10.1385
	272500	8.7	15.2	13.7	12.5333	3.40343		272500	12.1	17.6	14.1	14.6	2.78388		272500	13.7	12	18.8	14.8333	3.53883		272500	21.9	15	13.7	16.8667	4.40719
	273000	8.2	14.5	9.6	10.7667	3.30807		273000	16.5	23.9	20.2	20.2	3.7		273000	19.3	18.9	29.9	22.7	6.23859		273000	21.7	13.3	13.3	16.1	4.84974
	273500	5.8	13.6	11.6	10.3333	4.05134		273500	17.8	23.3	21.5	20.8667	2.80416		273500	23.7	20.3	26.7	23.5667	3.20208		273500	31.4	22.2	16.7	23.4333	7.4272
	274000	8.7	17.3	14	13.3333	4.33859		274000	22.2	29.7	21.1	24.3333	4.6801		274000	26.3	26.3	36.2	29.6	5.71577		274000	32.6	23.5	12.6	22.9	10.0135
	274500	7.5	12.5	10.9	10.3	2.55343		274500	18.1	26.4	21.3	21.9333	4.18609		274500	18.8	17.1	24	19.9667	3.5949		274500	29.5	20.2	16.6	22.1	6.65658
	275000	11.4	13.1	13.1	12.5333	0.981495		275000	23.6	30.9	20	24.8333	5.55368		275000	11.9	10.4	14.8	12.3667	2.23681		275000	36.4	20.9	19	25.4333	9.54481
	275500	9.4	20.4	15.7	15.1667	5.51936		275500	20.7	27.5	22.4	23.5333	3.53883		275500	10.1	8.4	12.6	10.3667	2.11266		275500	35.7	19.5	19.5	24.9	9.35307
	276000	9.6	11.2	9.5	10.1	0.953939		276000	15.6	19.6	12.5	15.9	3.55949		276000	15.7	12.2	15.7	14.5333	2.02073		276000	38.9	27.1	23.7	29.9	7.97747
	276500	8.1	13.4	11.8	11.1	2.71846		276500	13.8	16.4	10.6	13.6	2.90517		276500	14	14	19.3	15.7667	3.05996		276500	32.5	17.1	13.7	21.1	10.018
	277000	9.7	13.8	8.2	10.5667	2.89885		277000	21.2	27	23.1	23.7667	2.95691		277000	21.1	21.1	29.8	24	5.02295		277000	27.8	13.8	13.8	18.4667	8.0829
	277500	6.8	13.6	9.7	10.0333	3.41223		277500	17.2	19.2	13.4	16.6	2.94618		277500	19	17.2	20.7	18.9667	1.75024		277500	34.7	25.5	23.7	27.9667	5.90028
	278000	5.8	12.1	8.7	8.86667	3.15331		278000	19.5	29.2	25.1	24.6	4.86929		278000	23.8	21.9	29.2	24.9667	3.78726		278000	26.8	21	19.1	22.3	4.01123
	278500	10	18.4	11.7	13.3667	4.4411		278500	25.2	28.8	21.6	25.2	3.6		278500	19	15.7	23.5	19.4	3.91535		278500	33.9	16.1	14.8	21.6	10.6719
	279000	4.8	12.9	11.8	9.83333	4.39356		279000	25.6	32.4	21	26.3333	5.73527		279000	16.1	12	18	15.3667	3.06649		279000	30.3	17.6	15.8	21.2333	7.90337
	279500	9.4	14.6	8.1	10.7	3.43948		279500	8.4	18.5	16.6	14.5	5.36749		279500	12.9	9.7	12.9	11.8333	1.84752		279500	31.3	17.5	15.6	21.4667	8.56874
	280000	7.4	12.3	7.5	9.06667	2.8006		280000	14.2	20	12.7	15.6333	3.8553		280000	19.6	18	27.9	21.8333	5.31445		280000	27	16.8	13.4	19.0667	7.07766
	280500	8.2	14.8	13.1	12.0333	3.42685		280500	26.2	37.3	18.9	27.4667	9.26517		280500	14.9	14.9	28.1	19.3	7.62102		280500	47.8	33.7	24	35.1667	11.9676
	281000	9.4	15	13.2	12.5333	2.8589		281000	15.4	17.3	10.5	14.4	3.50856		281000	19.8	19.8	28.9	22.8333	5.25389		281000	38.9	24	22.2	28.3667	9.16642
	281500	7.4	20	17.4	14.9333	6.65232		281500	14.8	18.5	14.5	15.9333	2.22785		281500	15.9	15.9	19.5	17.1	2.07846		281500	24.8	18.9	18.9	20.8667	3.40637
	282000	9.6	17.2	11.5	12.7667	3.95517		282000	18.2	21.8	13.3	17.7667	4.26654		282000	21.9	21.9	29.2	24.3333	4.21466		282000	34.1	25.1	25.1	28.1	5.19615
	282500	8.6	11.3	7.5	9.13333	1.95533		282500	24	31.9	25.6	27.1667	4.17652		282500	20.8	18.9	24.6	21.4333	2.9023		282500	24.9	17.7	14.2	18.9333	5.45558
	283000	10.4	15.7	7.3	11.1333	4.24774		283000	18.7	29.9	22.4	23.6667	5.70643		283000	19	19	22.9	20.3	2.25167		283000	30.6	19.8	15.5	21.9667	7.77967
	283500	12.6	19.6	10.3	14.1667	4.8439		283500	18.3	24.4	17.6	20.1	3.74032		283500	17.2	14.8	23.7	18.5667	4.60471		283500	24.4	15.6	13.9	17.9667	5.6359
	284000	7.8	14	8.6	10.1333	3.37244		284000	11.6	14.9	6.6	11.0333	4.17892		284000	17.5	15.6	21.5	18.2	3.01164		284000	27.1	15.5	15.5	19.3667	6.69726
	284500	7.4	11	7	8.46667	2.20303		284500	22.5	27.8	22.6	24.3	3.0315		284500	14.4	14.4	24.2	17.6667	5.65803		284500	24.4	17.2	13.8	18.4667	5.41233
	285000	11.7	18.6	13.5	14.6	3.57911		285000	17.7	27.2	23.8	22.9	4.81352		285000	15.9	14.3	20.8	17	3.38674		285000	27	17.3	16.2	20.1667	5.94334
	285500	5.1	10.4	9.1	8.2	2.76225		285500	21.2	31.1	24	25.4333	5.10327		285500	20	20	21.8	20.6	1.03923		285500	35.7	26.2	16.9	26.2667	9.40018
	286000	7.7	13.7	13.7	11.7	3.4641		286000	21.2	28.3	21.1	23.5333	4.12836		286000	16.8	16.8	26.2	19.9333	5.42709		286000	29.8	17.3	14.4	20.5	8.18352
	286500	9.2	16.5	11	12.2333	3.80307		286500	15.9	19.5	10.6	15.3333	4.47698		286500	19	19	24.8	20.9333	3.34863		286500	22.5	14	12.6	16.3667	5.35755
	287000	6.4	12.8	9.7	9.63333	3.20052		287000	23.3	28.7	18	23.3333	5.35008		287000	22.4	19	27.6	23	4.33128		287000	26.1	13.9	10.4	16.8	8.24197
	287500	9.3	14.6	13	12.3	2.71846		287500	13.7	29.2	24	22.3	7.8886		287500	15.4	9.6	11.5	12.1667	2.95691		287500	17.2	10.3	10.3	12.6	3.98372
	288000	4.8	16.9	16.9	12.8667	6.98594		288000	15.7	23.1	17	18.6	3.95095		288000	12.6	9.8	11.2	11.2	1.4		288000	26.7	18.2	16.6	20.5	5.42863
	288500	7.8	19.4	17.6	14.9333	6.24286		288500	18.6	22.4	16.8	19.2667	2.8589		288500	11.8	11.8	18.6	14.0667	3.92598		288500	26.7	19.1	15.3	20.3667	5.8046
	289000	9.1	16.3	13.4	12.9333	3.62261		289000	14.3	23.4	18.6	18.7667	4.55229		289000	17.5	12.8	21	17.1	4.11461		289000	28.4	17	13.2	19.5333	7.91033
	289500	6.6	17.5	15.7	13.2667	5.84323		289500	15.9	27.5	25.8	23.0667	6.26445		289500	14.5	9	12.6	12.0333	2.79344		289500	26.6	17.6	15.9	20.0333	5.75007
	290000	7	12.5	8.8	9.43333	2.80416		290000	19.8	23.6	19.9	21.1	2.16564		290000	15.1	11.9	23.3	16.7667	5.87991		290000	32.4	22	20.3	24.9	6.55057
	290500	8.3	20	15.1	14.4667	5.87566		290500	13.3	19.3	15.8	16.1333	3.01386		290500	8.9	8.9	9	8.93333	0.057735		290500	30.7	23.4	21.6	25.2333	4.81906
	291000	10	14	10.7	11.5667	2.1362		291000	20.2	31.2	28	26.4667	5.65803		291000	13.3	11.7	20	15	4.40341		291000	25.6	16.4	16.4	19.4667	5.31162
	291500	7.7	9.9	6.6	8.06667	1.68028		291500	15.4	22.3	20.6	19.4333	3.5949		291500	15.6	12.7	17	15.1	2.19317		291500	37.5	22.4	18.5	26.1333	10.0351
	292000	8.3	18.3	16.7	14.4333	5.37153		292000	17.2	24.9	23.4	21.8333	4.08207		292000	12.7	12.7	21.9	15.7667	5.31162		292000	21.6	14.8	13.3	16.5667	4.42305
	292500	5.4	16.3	16.3	12.6667	6.29312		292500	10.9	12.8	7.9	10.5333	2.47049		292500	18.6	18.6	28.8	22	5.88897		292500	29	21.3	16.8	22.3667	6.16955
	293000	12.3	21.1	12.3	15.2333	5.08068		293000	26.3	31.9	23.1	27.1	4.45421		293000	20.9	20.9	28.7	23.5	4.50333		293000	24.3	15.6	12.1	17.3333	6.28198
	293500	8.4	12.2	10.5	10.3667	1.90351		293500	16.7	21.7	18.4	18.9333	2.54231		293500	16.2	14.6	19.5	16.7667	2.49867		293500	26.2	14.9	14.9	18.6667	6.52406
	294000	9.5	15	11.7	12.0667	2.76827		294000	8.9	17.9	17.9	14.9	5.19615		294000	15.2	13.8	18	15.6667	2.13854		294000	34.5	21.8	16.9	24.4	9.0835
	294500	10.5	25.5	25.5	20.5	8.66025		294500	13.5	18	11.1	14.2	3.50286		294500	13.1	11.6	16.3	13.6667	2.40069		294500	32.6	19.9	16.3	22.9333	8.5629
	295000	7.2	12.7	8.8	9.56667	2.82902		295000	13.6	18.7	13.8	15.3667	2.88848		295000	7.8	5.8	11.7	8.43333	3.00056		295000	20.9	12.2	10.4	14.5	5.61516
	295500	8.9	16.2	12.6	12.5667	3.65011		295500	14	22.8	17.8	18.2	4.41362		295500	13.9	12.1	20.8	15.6	4.59239		295500	17.8	10.4	8.3	12.1667	4.99032
	296000	11.7	15.8	14.1	13.8667	2.05994		296000	16.8	18.7	13.9	16.4667	2.4173		296000	13.4	13.4	26.8	17.8667	7.73649		296000	28.7	18.7	14.9	20.7667	7.12835
	296500	6.9	12.1	11.7	10.2333	2.89367		296500	16.8	24.8	21	20.8667	4.00167		296500	16.7	16.7	29.9	21.1	7.62102		296500	24.7	15.1	11.4	17.0667	6.86464
	297000	9.6	16.2	10.8	12.2	3.51568		297000	20.8	35.8	30.9	29.1667	7.64875		297000	13.2	11.6	19.5	14.7667	4.17652		297000	20.4	15.3	10	15.2333	5.20032
	297500	12.7	15.9	10.2	12.9333	2.85715		297500	21.9	27.3	25.5	24.9	2.74955		297500	18.8	17.4	27	21.0667	5.18588		297500	34.1	21.6	14.4	23.3667	9.96812
	298000	8.1	17.8	16	13.9667	5.15978		298000	19.5	26	20.7	22.0667	3.45881		298000	14.6	12.8	20.1	15.8333	3.80307		298000	21	17.5	13.9	17.4667	3.55012
	298500	11.6	21.9	21.9	18.4667	5.94671		298500	12.6	23.9	16.7	17.7333	5.72043		298500	16.8	13.4	16.8	15.6667	1.96299		298500	44.4	27	25.1	32.1667	10.6369
	299000	9.4	17.2	9.4	12	4.50333		299000	11.6	18.2	18.2	16	3.81051		299000	23.8	23.8	27.8	25.1333	2.3094		299000	28.5	17.8	17.8	21.3667	6.17765
	299500	6.4	16.6	14.8	12.6	5.44426		299500	17.5	28.5	24.9	23.6333	5.60833		299500	17.4	15.5	17.4	16.7667	1.09697		299500	25.7	16.1	16.1	19.3	5.54256
	300000	13	26.7	21.7	20.4667	6.93277		300000	26.8	38.5	32.6	32.6333	5.85007		300000	21.1	17.6	23	20.5667	2.73922		300000	19.6	13.7	9.8	14.3667	4.9339
	300500	7.4	21.6	19.6	16.2	7.68635		300500	17.7	22.6	14.5	18.2667	4.07962		300500	11.7	9.8	13.7	11.7333	1.95021		300500	22.8	15.2	12.8	16.9333	5.22047
	301000	11.6	28.9	25.1	21.8667	9.09194		301000	18.8	31.3	26.6	25.5667	6.31374		301000	17.3	13.5	24	18.2667	5.31633		301000	21.8	12.7	12.7	15.7333	5.25389
	301500	9.1	18.1	10.7	12.6333	4.80139		301500	18.7	32.2	25.7	25.5333	6.75154		301500	13.7	13.7	18.8	15.4	2.94449		301500	30.3	19.1	19.1	22.8333	6.46632
	302000	10.9	20.1	10.5	13.8333	5.43078		302000	11.8	17.8	17.8	15.8	3.4641		302000	14.6	14.6	18	15.7333	1.96299		302000	29.8	18.8	18.8	22.4667	6.35085
	302500	11.9	18.4	16.5	15.6	3.34215		302500	10.9	15.7	13.7	13.4333	2.41109		302500	13.1	11.5	20.4	15	4.74447		302500	30.3	18.9	15.1	21.4333	7.91033
	303000	12.5	20.4	14.9	15.9333	4.0501		303000	16	27.1	22.3	21.8	5.56687		303000	14	14	20.9	16.3	3.98372		303000	22.1	16.7	13.4	17.4	4.39204
	303500	7.8	16.8	11.2	11.9333	4.54459		303500	17.4	19.4	15.5	17.4333	1.95021		303500	17.5	15.7	19.2	17.4667	1.75024		303500	41.2	24.3	24.3	29.9333	9.75722
	304000	10.2	14.8	11.5	12.1667	2.37136		304000	18.5	21.6	13.2	17.7667	4.24774		304000	15.4	15.4	22.2	17.6667	3.92598		304000	29.3	19.6	17.6	22.1667	6.25806
	304500	11.8	13.4	7.5	10.9	3.05123		304500	17.8	23.8	17.9	19.8333	3.4356		304500	23.2	23.2	31.2	25.8667	4.6188		304500	19.8	11.5	11.5	14.2667	4.79201
	305000	9.4	15.7	12.8	12.6333	3.15331		305000	17.7	23.1	19.5	20.1	2.74955		305000	11	11	17.5	13.1667	3.75278		305000	31.1	19.6	19.6	23.4333	6.63953
	305500	8.3	11.3	6.5	8.7	2.42487		305500	15.6	19.1	17.3	17.3333	1.75024		305500	18.9	17	18.9	18.2667	1.09697		305500	21.1	15.8	14	16.9667	3.69098
	306000	7.7	12.3	7.7	9.23333	2.65581		306000	16.9	28.7	22	22.5333	5.91805		306000	19.6	14.2	21.4	18.4	3.747		306000	35.1	20	20	25.0333	8.71799
	306500	7.5	10.5	7.3	8.43333	1.79258		306500	16.8	22.5	15	18.1	3.91535		306500	15.2	15.2	21.9	17.4333	3.86825		306500	26.2	18.7	16.8	20.5667	4.97024
	307000	6.6	11.6	9.9	9.36667	2.54231		307000	12.4	23.1	21.3	18.9333	5.72917		307000	16.9	16.9	25.4	19.7333	4.90748		307000	36.1	21.6	17.3	25	9.85038
	307500	11.4	16.8	10.1	12.7667	3.55293		307500	31.4	41.3	35.3	36	4.98698		307500	21.4	17.8	23.1	20.7667	2.70617		307500	41.7	20.8	17	26.5	13.3
	308000	8.5	13.6	11.1	11.0667	2.55016		308000	18.7	25.5	19.7	21.3	3.67151		308000	18.4	15.7	21	18.3667	2.65016		308000	36.8	19.2	19.2	25.0667	10.1614
	308500	10.9	18.7	13.6	14.4	3.96106		308500	26	35.2	22.5	27.9	6.55973		308500	11.3	9.9	13.5	11.5667	1.81475		308500	35.1	19.1	15.6	23.2667	10.3963
	309000	7	12.2	6.3	8.5	3.22335		309000	16.6	21.7	16.7	18.3333	2.91605		309000	14.3	10.7	19.7	14.9	4.5299		309000	33.4	17.5	15.8	22.2333	9.7079
	309500	9.3	12.4	5	8.9	3.71618		309500	17	25.6	22.1	21.5667	4.32474		309500	18.8	14.9	23.8	19.1667	4.46132		309500	30.2	17.7	15.9	21.2667	7.78867
	310000	12	16.1	12.5	13.5333	2.23681		310000	21.3	32.1	28.5	27.3	5.49909		310000	19.7	19.7	31.5	23.6333	6.81273		310000	32.4	22.4	18.9	24.5667	7.00595
	310500	16.8	20.1	13.4	16.7667	3.35012		310500	18.1	29.7	23.1	23.6333	5.81836		310500	21.2	21.2	31.9	24.7667	6.17765		310500	43.9	23.8	21.9	29.8667	12.1903
	311000	8.3	16.6	10.3	11.7333	4.33167		311000	13.4	26.9	24.9	21.7333	7.28583		311000	20.8	15.1	18.9	18.2667	2.9023		311000	27.1	21.6	19.8	22.8333	3.80307
	311500	6.7	13.4	10.4	10.1667	3.35609		311500	23.3	25.1	16.2	21.5333	4.70567		311500	16.2	12.7	19.7	16.2	3.5		311500	29	19.9	16.9	21.9333	6.30106
	312000	7	14.9	13.3	11.7333	4.17652		312000	28.5	38	22.9	29.8	7.63348		312000	19.2	15.3	21.2	18.5667	3.00056		312000	36.2	21	19	25.4	9.40638
	312500	11.9	13.6	7.8	11.1	2.98161		312500	8.3	10	5	7.76667	2.54231		312500	20.1	20.1	27.4	22.5333	4.21466		312500	34.5	19.9	17.9	24.1	9.06201
	313000	9	21.7	13.6	14.7667	6.42988		313000	20.6	33.9	32.1	28.8667	7.21549		313000	18.7	17	23.8	19.8333	3.53883		313000	39.4	22.4	16.8	26.2	11.7695
	313500	5.4	10.8	6.1	7.43333	2.93655		313500	18.1	18.1	14.8	17	1.90526		313500	13.2	11.7	16.1	13.6667	2.23681		313500	26.7	17.1	14.5	19.4333	6.42599
	314000	7.4	15.5	9.7	10.8667	4.17413		314000	14.1	17.2	14.1	15.1333	1.78979		314000	15	15	20.7	16.9	3.2909		314000	22	12.8	11	15.2667	5.90028
	314500	8.6	17.5	17.5	14.5333	5.13842		314500	18.8	24	22.2	21.6667	2.64071		314500	16.1	12.5	18	15.5333	2.79344		314500	24	17.2	10.1	17.1	6.95054
	315000	8.1	21.7	14.5	14.7667	6.80392		315000	17.6	35.3	30.1	27.6667	9.09744		315000	20.2	18.3	27	21.8333	4.5742		315000	23.6	16.2	16.2	18.6667	4.27239
	315500	7.6	13.6	13.6	11.6	3.4641		315500	20.4	37.9	32.4	30.2333	8.94893		315500	23.5	21.8	30.2	25.1667	4.4411		315500	21.8	12.3	10.8	14.9667	5.96518
	316000	8	13.9	10.4	10.7667	2.96704		316000	24.8	30.6	22.9	26.1	4.01123		316000	21.6	21.6	33.3	25.5	6.755		316000	21.6	16.2	12.6	16.8	4.5299
	316500	7	11.9	11.9	10.2667	2.82902		316500	18.5	29.9	22.4	23.6	5.79396		316500	13.7	13.7	23.7	17.0333	5.7735		316500	35.6	24.3	15.3	25.0667	10.1717
	317000	11.4	17.1	15.2	14.5667	2.9023		317000	19.2	24.9	17.2	20.4333	3.99541		317000	11.6	10.3	14.2	12.0333	1.98578		317000	34.6	23	21.1	26.2333	7.30776
	317500	9.9	18.3	15.9	14.7	4.32666		317500	21.6	27	18.5	22.3667	4.30155		317500	28.2	26.4	28.3	27.6333	1.06927		317500	27.2	23.3	15.5	22	5.95735
	318000	11	16.5	12.8	13.4333	2.80416		318000	16.5	19.8	13.2	16.5	3.3		318000	13.3	13.3	22.9	16.5	5.54256		318000	32.6	18.1	15.8	22.1667	9.10842
	318500	5.3	14.2	14.2	11.2333	5.13842		318500	16.9	18.8	11	15.5667	4.06735		318500	19.6	17.8	31.3	22.9	7.33008		318500	23.9	16.5	14.6	18.3333	4.91359
	319000	5.1	16.8	16.8	12.9	6.755		319000	10.8	18	13	13.9333	3.68963		319000	20	20	30.9	23.6333	6.29312		319000	29.5	18.8	17	21.7667	6.75747
	319500	6.1	14.3	10.7	10.3667	4.11015		319500	24.2	31.7	24.2	26.7	4.33013		319500	17.9	16.2	22.7	18.9333	3.37095		319500	33.1	19.1	17.4	23.2	8.61568
	320000	4.9	12.7	8.9	8.83333	3.90043		320000	18.9	24.1	17.7	20.2333	3.40196		320000	21.1	19.3	24.6	21.6667	2.69506		320000	36.2	18.9	17.2	24.1	10.5133
	320500	7.3	14.7	11.4	11.1333	3.7072		320500	13.4	26.9	23	21.1	6.94766		320500	16.4	16.4	29.1	20.6333	7.33235		320500	31.3	18.7	18.7	22.9	7.27461
	321000	11.1	14.2	14.2	13.1667	1.78979		321000	11.8	16	12.4	13.4	2.27156		321000	15.2	15.2	25.5	18.6333	5.94671		321000	23.8	15.4	15.4	18.2	4.84974
	321500	6.7	13.3	9.4	9.8	3.31813		321500	15.1	25.1	16.3	18.8333	5.46016		321500	20.3	15.2	24.3	19.9333	4.56107		321500	30.7	18.4	16.9	22	7.57166
	322000	6.8	20.7	18.8	15.4333	7.5368		322000	15	23.3	21.5	19.9333	4.36616		322000	15.2	14	27.5	18.9	7.47195		322000	22.5	14.8	14.8	17.3667	4.4456
	322500	5.9	11.8	7.4	8.36667	3.06649		322500	15.5	25.5	21.9	20.9667	5.06491		322500	24.3	22.6	27.8	24.9	2.65141		322500	22.7	17.4	15.7	18.6	3.65103
	323000	14.5	21.7	16.7	17.6333	3.68963		323000	17.9	28.6	21.4	22.6333	5.45558		323000	10.6	8.9	14.2	11.2333	2.70617		323000	21.8	16.3	14.5	17.5333	3.80307
	323500	10.4	22.6	12.3	15.1	6.5643		323500	15.9	17.7	10.6	14.7333	3.69098		323500	17.5	14.3	18.6	16.8	2.23383		323500	19.4	15.2	13.5	16.0333	3.03699
	324000	6.2	13.7	7.8	9.23333	3.95011		324000	17.8	25.2	23.7	22.2333	3.91195		324000	17.7	14.1	17.7	16.5	2.07846		324000	11.5	8.6	5.8	8.63333	2.85015
	324500	6.7	11.1	7	8.26667	2.45832		324500	12.5	17.9	14.3	14.9	2.74955		324500	20.3	18.4	24	20.9	2.84781		324500	28.1	16.2	16.2	20.1667	6.87047
	325000	6.5	11.4	7.5	8.46667	2.58908		325000	18.1	21.5	11.7	17.1	4.97594		325000	14.9	14.9	22.3	17.3667	4.27239		325000	42	24.8	22.9	29.9	10.5219
	325500	5.6	15.3	9.2	10.0333	4.9034		325500	21.1	30.8	20.1	24	5.91016		325500	14.3	13.2	19	15.5	3.08058		325500	33.8	20.7	19.2	24.5667	8.0314
	326000	8.8	10	3.2	7.33333	3.62951		326000	17.3	25	21.1	21.1333	3.85011		326000	16.9	15.2	20.4	17.5	2.65141		326000	37.3	23.3	20.2	26.9333	9.11062
	326500	8.9	21.4	11.4	13.9	6.61438		326500	15.8	17.7	6.9	13.4667	5.7657		326500	10.8	10.8	13.9	11.8333	1.78979		326500	22.9	15.2	11.4	16.5	5.85918
	327000	9	16.5	14.2	13.2333	3.84231		327000	19	22.5	13.8	18.4333	4.37759		327000	12	10.3	10.3	10.8667	0.981495		327000	30.7	24.8	17.2	24.2333	6.76782
	327500	8.1	16.2	12.1	12.1333	4.0501		327500	19.3	30.6	30.6	26.8333	6.52406		327500	14.8	12.9	16.6	14.7667	1.85023		327500	31.3	19.1	14.8	21.7333	8.5594
	328000	9.8	13	6.4	9.73333	3.30051		328000	20.1	28.7	21.9	23.5667	4.53578		328000	17.4	15	17.5	16.6333	1.41539		328000	36.6	22.5	19.1	26.0667	9.27919
	328500	7.2	10.8	5.2	7.73333	2.83784		328500	10.8	17	15.4	14.4	3.2187		328500	13.7	10.9	12.3	12.3	1.4		328500	34	19.6	16.5	23.3667	9.33827
	329000	14.3	20.7	15.9	16.9667	3.33067		329000	10.4	13.9	13.3	12.5333	1.87172		329000	14.2	12.4	13.8	13.4667	0.945163		329000	27.5	16.5	12.6	18.8667	7.72679
	329500	12.7	16.4	12.6	13.9	2.16564		329500	13.8	29.3	20.1	21.0667	7.79508		329500	14.1	12.6	20.2	15.6333	4.02534		329500	31.7	19.3	15.8	22.2667	8.35484
	330000	8.7	17.3	14.4	13.4667	4.37531		330000	13.3	20	12.7	15.3333	4.05257		330000	16.8	14.9	18.7	16.8	1.9		330000	28.9	16.9	15.2	20.3333	7.46749
	330500	9.2	18.4	15.6	14.4	4.71593		330500	16.7	23.5	20.2	20.1333	3.40049		330500	16.3	16.3	18.3	16.9667	1.1547		330500	23.9	20.1	18.3	20.7667	2.8589
	331000	8.9	16	10.6	11.8333	3.7072		331000	14.7	25.8	17.3	19.2667	5.80546		331000	11.6	10.4	13.9	11.9667	1.77858		331000	38.9	25.9	20.4	28.4	9.5
	331500	11.7	25.4	21.7	19.6	7.08731		331500	26	33.6	26.1	28.5667	4.35928		331500	13.2	13.2	19.8	15.4	3.81051		331500	28.5	17	15.1	20.2	7.25052
	332000	7.2	11.7	10	9.63333	2.2723		332000	15.3	23.9	20.8	20	4.35546		332000	15.2	15.2	18.6	16.3333	1.96299		332000	26.9	19.1	17.2	21.0667	5.14036
	332500	8.1	19.8	16.2	14.7	5.9925		332500	18.1	31.2	29.3	26.2	7.07884		332500	12.2	9.5	15.5	12.4	3.005		332500	21.7	15	11.7	16.1333	5.09542
	333000	6.3	17.4	13.9	12.5333	5.6748		333000	18.1	27	21.6	22.2333	4.48367		333000	15.1	13.2	17	15.1	1.9		333000	26.5	18.7	18.7	21.3	4.50333
	333500	9.4	13.4	10.2	11	2.1166		333500	17.1	19	8.9	15	5.36749		333500	18.9	18.9	27.5	21.7667	4.96521		333500	32.7	21.7	14.5	22.9667	9.16588
	334000	9.7	14	10.9	11.5333	2.21886		334000	24.7	24.7	15.2	21.5333	5.48483		334000	14.2	12.4	14.2	13.6	1.03923		334000	26	15.6	15.6	19.0667	6.00444
	334500	6.3	12.5	8.7	9.16667	3.12623		334500	21.9	29.9	23.9	25.2333	4.16333		334500	14.9	9.9	9.9	11.5667	2.88675		334500	29.8	21.7	14.7	22.0667	7.55667
	335000	8.9	18.4	12.9	13.4	4.7697		335000	20.4	22.3	14.9	19.2	3.84318		335000	11.9	11.9	22.1	15.3	5.88897		335000	19.9	13.8	9.6	14.4333	5.17912
	335500	4.8	13.4	11.7	9.96667	4.55448		335500	22.6	32.1	28.2	27.6333	4.77528		335500	18.5	15.1	20.8	18.1333	2.86764		335500	23.6	13.8	11.8	16.4	6.31506
	336000	8.3	16	16	13.4333	4.4456		336000	13.9	17	10.8	13.9	3.1		336000	15.8	15.8	24.6	18.7333	5.08068		336000	24.8	17.1	13.3	18.4	5.85918
	336500	6.9	10.3	6.7	7.96667	2.0232		336500	19.3	26.4	20.4	22.0333	3.82143		336500	10.5	10.5	22.8	14.6	7.10141		336500	24.9	17.1	15.5	19.1667	5.02925
	337000	10	23.3	17.2	16.8333	6.65758		337000	18.4	28.4	23.3	23.3667	5.00033		337000	14.4	14.4	20.3	16.3667	3.40637		337000	40.8	26.1	22.4	29.7667	9.73259
	337500	9.8	15.7	15.7	13.7333	3.40637		337500	19.3	25.3	16.7	20.4333	4.41059		337500	15.5	13.6	19.4	16.1667	2.95691		337500	40.2	24.4	22.7	29.1	9.65039
	338000	10.8	18.1	16.5	15.1333	3.8371		338000	13.8	15.8	7.9	12.5	4.10731		338000	26	26	32.8	28.2667	3.92598		338000	28.7	19.1	15.3	21.0333	6.90604
	338500	6.5	13.8	13.8	11.3667	4.21466		338500	20.4	30.7	22.2	24.4333	5.50121		338500	13.9	13.9	20.9	16.2333	4.04145		338500	25.6	18.3	18.3	20.7333	4.21466
	339000	6.1	13.4	11.1	10.2	3.73229		339000	15.6	22.5	22.5	20.2	3.98372		339000	21.2	21.2	30.9	24.4333	5.6003		339000	32.4	22.1	14	22.8333	9.22189
	339500	10.2	17.1	15.4	14.2333	3.5949		339500	16.6	23.3	17.4	19.1	3.65923		339500	14.5	10.9	16.3	13.9	2.74955		339500	25.4	19	17.4	20.6	4.2332
	340000	8.6	16.4	16.4	13.8	4.50333		340000	20.3	24	17.2	20.5	3.40441		340000	18	12	25.4	18.4667	6.71218		340000	46.3	25	21.8	31.0333	13.3178
	340500	8.5	19.6	19.6	15.9	6.40859		340500	19.3	23.3	17.4	20	3.01164		340500	12.8	10.5	16.5	13.2667	3.0271		340500	32.8	21.8	16.3	23.6333	8.40139
	341000	3.6	16.1	16.1	11.9333	7.21688		341000	18.8	22.2	17	19.3333	2.64071		341000	15.9	14.3	19.6	16.6	2.71846		341000	33.3	18.9	14.7	22.3	9.755
	341500	6.1	16.4	16.4	12.9667	5.94671		341500	15.4	20.5	16.6	17.5	2.66646		341500	22.1	15.7	25.1	20.9667	4.80139		341500	21.6	14.4	10.8	15.6	5.49909
	342000	4.6	14.3	12.8	10.5667	5.22143		342000	18.8	20.5	13.6	17.6333	3.5949		342000	24.1	16.7	16.7	19.1667	4.27239		342000	18.1	12.7	12.3	14.3667	3.23934
	342500	9.8	20.8	13.2	14.6	5.63205		342500	21.2	30	24.7	25.3	4.43058		342500	17.8	16.1	23.2	19.0333	3.7072		342500	40.5	25.4	23.9	29.9333	9.18168
	343000	7.9	18.3	13.9	13.3667	5.22047		343000	18.5	27.8	19.5	21.9333	5.10523		343000	20.1	18.3	27.5	21.9667	4.87579		343000	35.5	19.6	19.6	24.9	9.17987
	343500	10	17	9.9	12.3	4.07063		343500	12.8	16.5	16.5	15.2667	2.1362		343500	17.9	14.3	16.4	16.2	1.80831		343500	31.8	26.5	15.9	24.7333	8.09588
	344000	8.7	15.6	8.1	10.8	4.16773		344000	17.9	23.3	18.3	19.8333	3.00888		344000	17.2	13.8	18.9	16.6333	2.59679		344000	33.6	22.9	12.9	23.1333	10.352
	344500	6.7	18.5	14.8	13.3333	6.03517		344500	18.2	27.2	20.4	21.9333	4.69184		344500	11.4	4.9	8.2	8.16667	3.25013		344500	24.6	17.6	15.8	19.3333	4.64901
	345000	8.5	11.6	10.1	10.0667	1.55027		345000	10.9	13.3	11.3	11.8333	1.28582		345000	26.3	13.1	20.3	19.9	6.60908		345000	20.6	16.8	15	17.4667	2.8589
	345500	8.4	15.2	12.1	11.9	3.40441		345500	6.2	7.8	7.1	7.03333	0.802081		345500	21.1	17.9	20.9	19.9667	1.79258		345500	29.2	17.3	13.9	20.1333	8.03389
	346000	10	12.8	7.7	10.1667	2.55408		346000	26	33	27.7	28.9	3.65103		346000	21.5	18.1	26.4	22	4.17253		346000	38.5	21.1	19.2	26.2667	10.6369
	346500	8.4	20.1	20	16.1667	6.72632		346500	22.4	28	19.5	23.3	4.32088		346500	17	17	20.7	18.2333	2.1362		346500	23.4	19.8	18	20.4	2.74955
	347000	11	21.8	16.4	16.4	5.4		347000	14.2	15.8	8.9	12.9667	3.61156		347000	14.7	14.7	25.6	18.3333	6.29312		347000	24.9	17.2	13.4	18.5	5.85918
	347500	11.1	18.4	5.6	11.7	6.42106		347500	16	20.8	9.3	15.3667	5.7761		347500	23.1	17.3	27.1	22.5	4.92747		347500	24.4	17.4	15.7	19.1667	4.61122
	348000	10.6	18.5	12.9	14	4.06325		348000	13.4	15.1	11.7	13.4	1.7		348000	19.1	15.3	19.2	17.8667	2.22336		348000	18.8	12.5	10.9	14.0667	4.17652
	348500	13.6	16.1	10.9	13.5333	2.60064		348500	23.5	28.9	25.3	25.9	2.74955		348500	15.3	11	17.2	14.5	3.17648		348500	46.1	24.9	24.4	31.8	12.3867
	349000	10.5	13.8	9.9	11.4	2.1		349000	13.5	16.9	13.5	14.6333	1.96299		349000	24.5	22.6	28.2	25.1	2.84781		349000	28.5	18.8	17	21.4333	6.18574
	349500	8.1	11.4	6.5	8.66667	2.49867		349500	24.8	28.7	15.3	22.9333	6.89227		349500	16.4	14.8	23.6	18.2667	4.68757		349500	20.7	9.4	7.5	12.5333	7.13606
	350000	11	20.7	17.5	16.4	4.94267		350000	19.4	21.2	12.8	17.8	4.42267		350000	12.2	10.7	20.2	14.3667	5.10718		350000	24	14.3	14.3	17.5333	5.6003
	350500	3	16.3	14.6	11.3	7.23809		350500	10.3	17.2	12.2	13.2333	3.56417		350500	23.8	23.8	31.7	26.4333	4.56107		350500	23.8	14.8	13.3	17.3	5.67891
	351000	3.7	13.9	12.4	10	5.50727		351000	20.7	20.7	7.5	16.3	7.62102		351000	19.8	18.2	24.3	20.7667	3.1628		351000	35.8	20.3	20.3	25.4667	8.94893
	351500	11	18.1	13.2	14.1	3.63456		351500	18.9	30.2	26.2	25.1	5.72975		351500	20.2	16.6	21.3	19.3667	2.45832		351500	31.5	22.7	18.8	24.3333	6.50564
	352000	4.1	18.5	16.8	13.1333	7.86914		352000	26.7	36.2	30.5	31.1333	4.78156		352000	17.2	13.4	19.1	16.5667	2.9023		352000	31.8	20.1	14.9	22.2667	8.65583
	352500	9	12.1	7.5	9.53333	2.34592		352500	17.9	32.3	29.1	26.4333	7.56131		352500	16.9	15.3	25.8	19.3333	5.65715		352500	27.3	21.8	14.6	21.2333	6.36894
	353000	6	11.6	7.9	8.5	2.84781		353000	18.1	18.1	14.5	16.9	2.07846		353000	19.6	16.8	19.8	18.7333	1.6773		353000	27.5	20.2	18.4	22.0333	4.81906
	353500	5.7	12.9	10	9.53333	3.62261		353500	19.9	24.8	19.6	21.4333	2.91947		353500	18.3	14.9	21.6	18.2667	3.35012		353500	22.7	17.4	17.4	19.1667	3.05996
	354000	8	12.5	8.2	9.56667	2.54231		354000	13	16.7	13	14.2333	2.1362		354000	16.2	12.4	17.9	15.5	2.81603		354000	30	19	17.4	22.1333	6.85954
	354500	13	16.2	14.6	14.6	1.6		354500	17.8	21.1	16.2	18.3667	2.49867		354500	20.2	15.5	25.2	20.3	4.85077		354500	33.4	23.4	21.7	26.1667	6.32166
	355000	12.3	19.3	14	15.2	3.65103		355000	17.5	21.5	15.6	18.2	3.01164		355000	14.3	12.5	21.5	16.1	4.76235		355000	41.5	25.7	17.9	28.3667	12.0239
	355500	12.5	14.3	9.8	12.2	2.26495		355500	15.4	22.2	20.5	19.3667	3.53883		355500	11.5	9.8	13.4	11.5667	1.80093		355500	41.2	26.1	22.8	30.0333	9.81037
	356000	9.3	13.5	7.5	10.1	3.07896		356000	10.3	20.7	20.7	17.2333	6.00444		356000	15.8	15.8	17.6	16.4	1.03923		356000	22.4	14.8	13	16.7333	4.98932
	356500	9.6	11.5	4.7	8.6	3.50856		356500	14.2	21.4	20.2	18.6	3.85746		356500	24.1	22.3	31.6	26	4.93254		356500	40.8	24.8	19.5	28.3667	11.0889
	357000	7.4	10.3	6	7.9	2.19317		357000	12.9	16.6	9.2	12.9	3.7		357000	22	20.3	30.4	24.2333	5.40771		357000	37	23.4	18.9	26.4333	9.42355
	357500	12.1	21.1	14.1	15.7667	4.72582		357500	15.4	18.8	12.2	15.4667	3.30051		357500	14.2	12.9	21	16.0333	4.3501		357500	37.3	19.5	17.7	24.8333	10.8339
	358000	6.4	12.2	8.1	8.9	2.98161		358000	14.2	23.1	14.5	17.2667	5.05404		358000	15.8	12.3	19.4	15.8333	3.55012		358000	36.8	27	23.1	28.9667	7.05856
	358500	6	16.9	11.3	11.4	5.45069		358500	13.8	19	15	15.9333	2.72274		358500	18.8	15.3	22.9	19	3.80395		358500	37.3	23.1	17.4	25.9333	10.2481
	359000	11	20.5	14.9	15.4667	4.77528		359000	16.2	35.7	33.9	28.6	10.7764		359000	9.9	8.2	16.5	11.5333	4.38444		359000	36	23.9	20.4	26.7667	8.18556
	359500	12.7	23.8	18.3	18.2667	5.55008		359500	15.9	21.8	19.8	19.1667	3.00056		359500	21.2	17.3	20.4	19.6333	2.05994		359500	39.7	27.2	23.8	30.2333	8.37277
	360000	11	16.5	12.1	13.2	2.91033		360000	18.7	30.5	27.1	25.4333	6.07399		360000	24.2	22.3	29.7	25.4	3.84318		360000	36.5	23	14.7	24.7333	11.0029
	360500	10.5	19.4	12.9	14.2667	4.60471		360500	21.6	27.2	15.5	21.4333	5.85178		360500	15.3	15.3	23	17.8667	4.4456		360500	42.4	27.6	20.1	30.0333	11.3474
	361000	15.5	17.2	6.1	12.9333	5.97857		361000	15.7	22.7	15.7	18.0333	4.04145		361000	16.4	16.4	32.8	21.8667	9.46854		361000	32.9	20.8	19	24.2333	7.55932
	361500	12.6	18.1	9.4	13.3667	4.40038		361500	23.2	31	23.1	25.7667	4.53248		361500	11.7	11.7	25.2	16.2	7.79423		361500	38	21.6	18	25.8667	10.6608
	362000	9	14.4	10.8	11.4	2.74955		362000	20.2	35	25.8	27	7.47262		362000	14.7	12.2	13.7	13.5333	1.25831		362000	39.1	26.2	21	28.7667	9.31898
	362500	10.1	15.1	12.3	12.5	2.50599		362500	17.6	26.8	21.4	21.9333	4.62313		362500	20.4	18.9	23.6	20.9667	2.40069		362500	33.3	18.5	14.8	22.2	9.78928
	363000	7.1	14.2	12.6	11.3	3.72424		363000	13.4	21.7	17.4	17.5	4.1509		363000	17	17	18.9	17.6333	1.09697		363000	22.4	18.6	13	18	4.72864
	363500	7.4	15.1	13.4	11.9667	4.04516		363500	16.5	22.1	14.7	17.7667	3.85919		363500	19.1	19.1	28.7	22.3	5.54256		363500	29.1	17.8	16.6	21.1667	6.89662
	364000	10.2	15.7	12.2	12.7	2.78388		364000	23.1	32.1	21.8	25.6667	5.60922		364000	18	16.3	20.1	18.1333	1.90351		364000	16	13.2	8.3	12.5	3.89744
	364500	6.8	11	9.6	9.13333	2.13854		364500	18.9	28.4	21.4	22.9	4.92443		364500	14.1	12.3	15.9	14.1	1.8		364500	14.5	9.7	7.7	10.6333	3.49476
	365000	13.4	20.8	15.6	16.6	3.8		365000	22.6	25.6	16.3	21.5	4.74658		365000	14.6	14.6	21	16.7333	3.69504		365000	23.2	15.3	13.6	17.3667	5.12282
	365500	15.3	18.7	12.5	15.5	3.10483		365500	13.4	19.1	13.4	15.3	3.2909		365500	17.4	15.6	24.4	19.1333	4.64901		365500	27.6	16.5	14.5	19.5333	7.05715
	366000	7.4	17	11.9	12.1	4.80312		366000	15.9	23.8	18.5	19.4	4.02616		366000	21.5	21.5	31.3	24.7667	5.65803		366000	40.8	21.3	17.7	26.6	12.4286
	366500	7.2	15.8	14	12.3333	4.53578		366500	27.7	34.4	24.8	28.9667	4.92375		366500	17.4	16	19.6	17.6667	1.81475		366500	49	27	23.8	33.2667	13.7191
	367000	7.4	18.6	15.5	13.8333	5.78302		367000	15	21.2	14.3	16.8333	3.79781		367000	9.5	9.5	11.4	10.1333	1.09697		367000	42.7	22.2	20.4	28.4333	12.388
	367500	10.2	18.7	18.7	15.8667	4.90748		367500	10.7	14.9	7.4	11	3.75899		367500	19.5	17.9	29.3	22.2333	6.17198		367500	30.5	20.2	20.2	23.6333	5.94671
	368000	8.3	14.6	12.8	11.9	3.245		368000	21.1	25	13.4	19.8333	5.90282		368000	14.3	12.7	22.1	16.3667	5.02925		368000	22.8	17	13.3	17.7	4.78853
	368500	9.3	12.7	10.4	10.8	1.73494		368500	12.8	20.7	20.7	18.0667	4.56107		368500	13.9	10.8	17.7	14.1333	3.45591		368500	28.7	17.9	14.3	20.3	7.494
	369000	9.2	11.6	9.6	10.1333	1.28582		369000	14.4	27.1	25.3	22.2667	6.87192		369000	14.3	12.7	17.5	14.8333	2.44404		369000	21.3	12.4	12.4	15.3667	5.13842
	369500	7.2	12.6	9.4	9.73333	2.71539		369500	18.8	20.3	12.5	17.2	4.13884		369500	18.2	18.2	24.4	20.2667	3.57957		369500	25.2	15.1	15.1	18.4667	5.83124
	370000	5.6	8.9	4.5	6.33333	2.28983		370000	18.5	25.2	18.4	20.7	3.89744		370000	20.9	20.9	28.5	23.4333	4.38786		370000	30.2	20.7	16.9	22.6	6.85055
	370500	13.9	24.5	17.9	18.7667	5.35288		370500	12.1	20.8	11.9	14.9333	5.08167		370500	19.3	19.3	21.1	19.9	1.03923		370500	44.2	23.6	20.5	29.4333	12.8819
	371000	13	22.3	14.9	16.7333	4.91359		371000	23.1	35.6	30.2	29.6333	6.26924		371000	14.2	14.2	17.7	15.3667	2.02073		371000	26.2	18.7	16.8	20.5667	4.97024
	371500	6.5	24.6	19.5	16.8667	9.33292		371500	13.2	21.8	20	18.3333	4.53578		371500	14.7	14.7	19.6	16.3333	2.82902		371500	33.9	21.5	20	25.1333	7.62911
	372000	6.7	20.7	18.8	15.4	7.59408		372000	14.7	22	16.4	17.7	3.81969		372000	19	15.6	17.3	17.3	1.7		372000	20.9	9.5	9.5	13.3	6.58179
	372500	13.9	25.6	19.2	19.5667	5.85861		372500	21.3	27.9	21.3	23.5	3.81051		372500	14.1	11	21.5	15.5333	5.39475		372500	28.2	13.1	13.1	18.1333	8.71799
	373000	9.3	14.8	10.6	11.5667	2.8746		373000	16.3	23.5	18.1	19.3	3.747		373000	12.8	9.6	17.6	13.3333	4.02658		373000	35.7	22.1	20.4	26.0667	8.3859
	373500	11.1	14.8	8.8	11.5667	3.0271		373500	18.8	23.4	21.8	21.3333	2.33524		373500	17.2	17.2	21	18.4667	2.19393		373500	25.8	16.6	14.7	19.0333	5.93661
	374000	8.3	16.6	11.4	12.1	4.19404		374000	26.5	39.7	30.2	32.1333	6.80906		374000	16.7	11.1	16.7	14.8333	3.23316		374000	25.6	16.6	16.6	19.6	5.19615
	374500	9	17.6	11.7	12.7667	4.39811		374500	15.9	21.9	14.9	17.5667	3.78594		374500	22.9	21.2	31.1	25.0667	5.29371		374500	14.4	14.4	12.5	13.7667	1.09697
	375000	8.9	16	14.2	13.0333	3.69098		375000	17.2	18.9	15.7	17.2667	1.60104		375000	17.4	17.4	21.3	18.7	2.25167		375000	30.9	21.7	16.3	22.9667	7.38196
	375500	8.2	16.4	15.1	13.2333	4.40719		375500	13.7	19.8	18.3	17.2667	3.17857		375500	10.1	8.8	20.7	13.2	6.52763		375500	34.4	20.5	18.8	24.5667	8.55823
	376000	9	14.5	13.4	12.3	2.91033		376000	20.1	34.7	31.1	28.6333	7.60614		376000	9.8	8.1	14.8	10.9	3.48281		376000	29.8	16.7	14.8	20.4333	8.16721
	376500	12.2	13.9	10.8	12.3	1.55242		376500	26.5	32.1	23	27.2	4.59021		376500	14.7	14.7	21.3	16.9	3.81051		376500	30.3	18.1	15.1	21.1667	8.05067
	377000	7	13.7	12	10.9	3.48281		377000	18.4	23.9	22	21.4333	2.79344		377000	20.2	18.3	29.3	22.6	5.87963		377000	23.5	17.5	13.6	18.2	4.98698
	377500	9	18.8	13.1	13.6333	4.92172		377500	16.8	21.4	18.6	18.9333	2.31805		377500	17.4	14.2	22.2	17.9333	4.02658		377500	23.2	19.6	14.2	19	4.5299
	378000	11.1	14.9	5.1	10.3667	4.94099		378000	23.1	27	21.2	23.7667	2.95691		378000	17.5	15.9	23.6	19	4.06325		378000	22.6	18.8	15.9	19.1	3.36006
	378500	8.7	15.6	8.5	10.9333	4.04269		378500	19.3	23.1	14.6	19	4.25793		378500	17.3	12.7	17.5	15.8333	2.71539		378500	39.4	23.3	19.7	27.4667	10.4902
	379000	7.4	18.2	16.7	14.1	5.85064		379000	19.2	21.9	16.4	19.1667	2.75015		379000	14.4	10.1	20.2	14.9	5.06853		379000	30.9	20	20	23.6333	6.29312
	379500	15	18.3	12.7	15.3333	2.81484		379500	18.4	22.1	20.3	20.2667	1.85023		379500	15.9	14.7	24.4	18.3333	5.28804		379500	32.8	23.6	21.8	26.0667	5.90028
	380000	5.5	13.8	9.7	9.66667	4.1501		380000	20.1	25.4	20	21.8333	3.08923		380000	21.4	18.1	19.8	19.7667	1.65025		380000	18.9	11	11	13.6333	4.56107
	380500	6.5	13.1	7.5	9.03333	3.55715		380500	20.9	24.7	19	21.5333	2.9023		380500	11.1	7.4	20.4	12.9667	6.69801		380500	17.2	12	6.9	12.0333	5.15008
	381000	11.3	17.6	16	14.9667	3.27465		381000	11.8	18.6	14.9	15.1	3.40441		381000	15.2	15.2	34.1	21.5	10.9119		381000	26	17.9	14.1	19.3333	6.0781
	381500	8.8	14.1	9.2	10.7	2.95127		381500	18.2	29	25.8	24.3333	5.54737		381500	15.8	15.8	17.7	16.4333	1.09697		381500	24.8	17.2	17.2	19.7333	4.38786
	382000	7.5	11.5	7.2	8.73333	2.40069		382000	18.9	25.8	18.6	21.1	4.07308		382000	22.1	22.1	27.6	23.9333	3.17543		382000	31.8	21.2	17.7	23.5667	7.34189
	382500	11.4	20.8	11	14.4	5.54617		382500	17.3	22.6	17.4	19.1	3.0315		382500	18.4	16.6	27.8	20.9333	6.01443		382500	23.1	17.9	17.9	19.6333	3.00222
	383000	14.6	21.1	13	16.2333	4.28991		383000	14	20.3	17.2	17.1667	3.15013		383000	18.2	16.5	16.6	17.1	0.953939		383000	15.5	11.6	11.6	12.9	2.25167
	383500	16.1	21.5	15.5	17.7	3.30454		383500	12	16.6	15.1	14.5667	2.34592		383500	11.8	10.4	11.8	11.3333	0.80829		383500	33.6	19.3	17.6	23.5	8.78806
	384000	11.4	15.2	8.4	11.6667	3.40783		384000	16.5	24.8	19.8	20.3667	4.17892		384000	12.9	12.9	16.9	14.2333	2.3094		384000	27.5	20.6	18.9	22.3333	4.55448
	384500	13.6	17.3	6.3	12.4	5.59732		384500	16.6	25.8	20.2	20.8667	4.63609		384500	19.6	19.6	28.6	22.6	5.19615		384500	27.8	17.3	13.9	19.6667	7.24592
	385000	8.8	17.8	14.2	13.6	4.5299		385000	15.1	18.9	13.2	15.7333	2.9023		385000	15.4	13.7	21.1	16.7333	3.87599		385000	34.5	24.8	19	26.1	7.83135
	385500	6	11	5.5	7.5	3.04138		385500	23.9	25.9	20.3	23.3667	2.83784		385500	16.7	16.7	21.7	18.3667	2.88675		385500	38.2	26.5	22.4	29.0333	8.19898
	386000	6.7	15.1	10.9	10.9	4.2		386000	21.5	31.3	19.5	24.1	6.31506		386000	20.4	20.4	26.7	22.5	3.63731		386000	31.5	24.9	20.8	25.7333	5.39846
	386500	9.6	18.7	15.3	14.5333	4.59819		386500	16.5	23.9	16.5	18.9667	4.27239		386500	14.4	14.4	19.3	16.0333	2.82902		386500	23	19.7	14.4	19.0333	4.33859
	387000	6.6	15.6	10.4	10.8667	4.51811		387000	28.9	40.5	32.7	34.0333	5.91383		387000	12.2	12.2	18.3	14.2333	3.52184		387000	22	13.5	13.5	16.3333	4.90748
	387500	6.3	14.1	12.6	11	4.13884		387500	17.1	22.4	20.7	20.0667	2.70617		387500	18.2	18.2	27.3	21.2333	5.25389		387500	29.1	19.3	15.4	21.2667	7.05856
	388000	9.3	13.9	8.8	10.6667	2.81129		388000	10.4	14.8	11.9	12.3667	2.23681		388000	22	20.2	23.9	22.0333	1.85023		388000	20	16.4	13.4	16.6	3.30454
	388500	7	15.5	10.3	10.9333	4.28525		388500	15.3	19.2	19.2	17.9	2.25167		388500	16.8	12.7	18.3	15.9333	2.89885		388500	36.6	24.4	22.7	27.9	7.58222
	389000	7.5	22.6	19.1	16.4	7.9038		389000	21.6	21.6	17.7	20.3	2.25167		389000	19	18	27	21.3333	4.93288		389000	27.9	20.4	16.7	21.6667	5.70643
	389500	14.7	23.9	20.2	19.6	4.62925		389500	20	28.3	23.3	23.8667	4.17892		389500	13.1	13.1	18.2	14.8	2.94449		389500	26.4	19.3	17.6	21.1	4.66798
	390000	14.1	22.9	12.5	16.5	5.6		390000	20.8	32.7	20	24.5	7.11266		390000	17.6	17.6	25.4	20.2	4.50333		390000	31	20	16.3	22.4333	7.64613
	390500	8.6	17.3	12.1	12.6667	4.37759		390500	21.1	26.8	20	22.6333	3.65011		390500	16.8	16.8	20.6	18.0667	2.19393		390500	31.6	19.5	18	23.0333	7.45676
	391000	6.4	17.2	15.3	12.9667	5.7657		391000	14.1	21.5	14.6	16.7333	4.13562		391000	19.6	16.1	26.2	20.6333	5.12868		391000	24.8	17.6	15.8	19.4	4.76235
	391500	6.3	8.8	7.1	7.4	1.27671		391500	24.7	34.2	28.2	29.0333	4.80451		391500	18.1	16.3	20	18.1333	1.85023		391500	38.6	28.8	25.4	30.9333	6.85371
	392000	7.3	16.7	11.7	11.9	4.70319		392000	21.3	26.2	15.8	21.1	5.20288		392000	22.6	20.7	39.4	27.5667	10.2919		392000	34.4	19.8	16.5	23.5667	9.52593
	392500	4.6	15.3	15.3	11.7333	6.17765		392500	16.9	27.1	18.7	20.9	5.44426		392500	17.2	17.2	28.7	21.0333	6.63953		392500	25.3	15.7	14.2	18.4	6.02246
	393000	8.9	16.3	11.9	12.3667	3.72201		393000	19.1	30.4	22.4	23.9667	5.81062		393000	20.7	17.7	28.6	22.3333	5.63057		393000	35.6	25.8	21.6	27.6667	7.18424
	393500	11	15.1	10.1	12.0667	2.66521		393500	17.5	21	14.9	17.8	3.06105		393500	11.4	11.4	16	12.9333	2.65581		393500	20.9	16	14.4	17.1	3.38674
	394000	10.6	20.5	17.9	16.3333	5.13258		394000	21.8	25.4	22.7	23.3	1.8735		394000	21.1	19.3	28.2	22.8667	4.70567		394000	27.3	19.9	18.1	21.7667	4.87579
	394500	6.6	16.4	14.7	12.5667	5.23673		394500	23.2	31	21.2	25.1333	5.17816		394500	16	11.6	21	16.2	4.70319		394500	26.5	20.6	16.9	21.3333	4.84183
	395000	9.2	13.6	13.6	12.1333	2.54034		395000	19.1	22.6	14	18.5667	4.32474		395000	13.5	12.6	28.7	18.2667	9.04673		395000	23.5	13.6	13.6	16.9	5.71577
	395500	6.7	10	8	8.23333	1.66233		395500	13.7	15.5	9.1	12.7667	3.30051		395500	13.6	10.2	22	15.2667	6.07399		395500	24.6	16.8	15.3	18.9	4.993
	396000	10.3	15.5	9.6	11.8	3.22335		396000	14.9	26.6	23	21.5	5.9925		396000	26.9	22.9	26.8	25.5333	2.28108		396000	37.5	23.6	15.7	25.6	11.0368
	396500	4.9	17.1	15.4	12.4667	6.60782		396500	17.2	19.2	12.4	16.2667	3.49476		396500	18.7	16.2	26.6	20.5	5.42863		396500	37.2	24	22.2	27.8	8.19024
	397000	8.8	18	10.8	12.5333	4.83873		397000	17.2	19	15.5	17.2333	1.75024		397000	14.9	13.2	20.7	16.2667	3.93234		397000	24.3	16.7	16.7	19.2333	4.38786
	397500	11.2	22.4	19.2	17.6	5.76888		397500	21.6	24.9	19.9	22.1333	2.54231		397500	13.4	9.6	13.4	12.1333	2.19393		397500	31.6	19.2	15.7	22.1667	8.35484
	398000	9.2	16.8	13.7	13.2333	3.82143		398000	17.9	23.2	17.5	19.5333	3.18172		398000	17	13.6	13.6	14.7333	1.96299		398000	37.9	23.4	19.8	27.0333	9.58141
	398500	9	12.4	10.9	10.7667	1.70392		398500	17.7	26.2	15	19.6333	5.84494		398500	16.3	13.9	18.5	16.2333	2.30072		398500	25.8	15.5	13.7	18.3333	6.52865
	399000	7.6	12.2	9.3	9.7	2.32594		399000	13.1	17	15.5	15.2	1.96723		399000	13.8	12.2	21.4	15.8	4.91528		399000	29.8	18.1	16.5	21.4667	7.26108
	399500	14.1	20	13.3	15.8	3.65923		399500	18.1	21.7	19.4	19.7333	1.823		399500	17.1	17.1	24.6	19.6	4.33013		399500	34.6	22.7	20.5	25.9333	7.58573
	400000	29.5	54.9	49	44.4667	13.293		400000	17.1	18.8	11.1	15.6667	4.04516		400000	13.4	13.4	15.4	14.0667	1.1547		400000	30.7	19.2	17.2	22.3667	7.28583
	400500	9.1	74.1	74.1	52.4333	37.5278		400500	39.4	64.9	45.5	49.9333	13.3155		400500	22	22	26.7	23.5667	2.71355		400500	41.3	26.2	24.3	30.6	9.31504
	401000	1.1	88.5	88.5	59.3667	50.4604		401000	59.2	101	93.5	84.5667	22.2859		401000	18.7	18.7	24.3	20.5667	3.23316		401000	27.1	19.3	19.3	21.9	4.50333
	401500	1.7	114.9	114.9	77.1667	65.3561		401500	38.5	107.5	107.5	84.5	39.8372		401500	31.8	29.9	35.6	32.4333	2.9023		401500	26.2	19.2	14	19.8	6.12209
	402000	1.8	111.1	111.1	74.6667	63.1044		402000	32.6	90.1	90.1	70.9333	33.1976		402000	34.6	34.6	52.1	40.4333	10.1036		402000	33.7	23.4	23.4	26.8333	5.94671
	402500	2.9	103.1	103.1	69.7	57.8505		402500	27.9	62.9	61	50.6	19.6817		402500	42.6	42.6	52.1	45.7667	5.48483		402500	39.1	25.3	21.4	28.6	9.3
	403000	8.8	60.6	60.6	43.3333	29.9067		403000	38.3	40.2	36.4	38.3	1.9		403000	32.1	32.1	48.3	37.5	9.35307		403000	32.5	20.9	18.3	23.9	7.56042
	403500	31.5	45.9	45.9	41.1	8.31384		403500	35.3	39.8	32.6	35.9	3.63731		403500	25.9	25.9	33.9	28.5667	4.6188		403500	27.3	14.1	9.5	16.9667	9.23977
	404000	14.3	42.4	40.5	32.4	15.7038		404000	28.1	33.8	22.7	28.2	5.55068		404000	15.8	14.1	22.9	17.6	4.66798		404000	39.1	22.2	16.6	25.9667	11.7134
	404500	22.9	46.1	42.4	37.1333	12.4645		404500	26.3	35.7	24.4	28.8	6.05062		404500	16.7	16.7	21.6	18.3333	2.82902		404500	37.3	26	24.2	29.1667	7.10094
	405000	20.6	32.6	23	25.4	6.3498		405000	25.4	29.3	22.6	25.7667	3.36502		405000	24.8	24.8	26.7	25.4333	1.09697		405000	30.5	20.2	18.6	23.1	6.45833
	405500	29.4	36.1	30.4	31.9667	3.61432		405500	26.6	34.2	24.7	28.5	5.02693		405500	23.5	23.5	25.3	24.1	1.03923		405500	16.8	13.4	11.7	13.9667	2.59679
	406000	26.3	33.9	26.3	28.8333	4.38786		406000	21.7	28.5	23.4	24.5333	3.53883		406000	12.6	12.6	21.6	15.6	5.19615		406000	23.9	13.7	9.4	15.6667	7.44737
	406500	24.3	31.8	20.6	25.5667	5.70643		406500	17.1	25.3	21.5	21.3	4.10366		406500	16.4	16.4	26.7	19.8333	5.94671		406500	22.8	14.2	12.8	16.6	5.41479
	407000	15.2	24.4	18.5	19.3667	4.66083		407000	17.2	24	20.6	20.6	3.4		407000	20.2	20.2	23.9	21.4333	2.1362		407000	30.1	18.6	17.2	21.9667	7.07837
	407500	18.1	26.7	19.1	21.3	4.70319		407500	11.3	18.9	13.2	14.4667	3.95517		407500	12.3	12.3	15.8	13.4667	2.02073		407500	31.9	18.8	16.9	22.5333	8.16721
	408000	14.5	27.7	21.8	21.3333	6.61236		408000	13.1	18.8	15.4	15.7667	2.86764		408000	14.5	13	17.4	14.9667	2.23681		408000	31.5	21	19.2	23.9	6.64304
	408500	14.9	27.1	20.3	20.7667	6.11337		408500	21.2	26	22.8	23.3333	2.44404		408500	19.8	18	25.1	20.9667	3.69098		408500	36.2	24.6	20.9	27.2333	7.98269
	409000	16.6	26.8	13.4	18.9333	6.99809		409000	11.2	24.3	24.3	19.9333	7.56329		409000	18.8	17	23.9	19.9	3.57911		409000	41.3	25.1	22.8	29.7333	10.0828
	409500	14.5	29.2	21.9	21.8667	7.35006		409500	15.3	22.1	15.8	17.7333	3.7899		409500	13.1	13.1	21.9	16.0333	5.08068		409500	33.1	20.8	20.8	24.9	7.10141
	410000	18.8	28.2	22.6	23.2	4.72864		410000	16.9	28.2	15.8	20.3	6.86367		410000	11.1	11.1	15.9	12.7	2.77128		410000	40.5	23.8	20.1	28.1333	10.8685
	410500	17.8	37.5	24.2	26.5	10.0494		410500	14.6	23.3	17.9	18.6	4.39204		410500	16.1	16.1	18	16.7333	1.09697		410500	27	17.4	14.3	19.5667	6.62143
	411000	9	24.5	21	18.1667	8.12917		411000	19.2	31	23.2	24.4667	6.00111		411000	17.9	17.9	22.7	19.5	2.77128		411000	30.8	21.6	18.1	23.5	6.55973
	411500	13	24.2	19.9	19.0333	5.65007		411500	19.8	24.9	17.8	20.8333	3.66106		411500	13.7	12	18.9	14.8667	3.5949		411500	39.2	22.4	18.6	26.7333	10.9624
	412000	16.1	24.9	17.2	19.4	4.79479		412000	11.8	17.6	13.2	14.2	3.02655		412000	18.1	14.5	30.9	21.1667	8.61936		412000	20.4	13	10.9	14.7667	4.99032
	412500	13.2	22.6	16.8	17.5333	4.74271		412500	13.3	21.6	20	18.3	4.40341		412500	29.2	27.3	34.6	30.3667	3.78726		412500	29.7	13.9	12.6	18.7333	9.51963
	413000	19.8	32.1	23.6	25.1667	6.29788		413000	16	20.7	10.9	15.8667	4.90136		413000	20.2	20.2	29.5	23.3	5.36936		413000	36.5	24.9	21.1	27.5	8.02247
	413500	14.8	22.2	15.3	17.4333	4.13562		413500	22.7	25.9	18.4	22.3333	3.76342		413500	17.3	15.6	22.6	18.5	3.65103		413500	34.4	21.9	17.2	24.5	8.88988
	414000	12.5	21.5	19.7	17.9	4.76235		414000	21	26.7	21	22.9	3.2909		414000	20.8	19	22.5	20.7667	1.75024		414000	16	14.1	14.1	14.7333	1.09697
	414500	13.9	27.8	24.3	22	7.2298		414500	22	23.8	20.2	22	1.8		414500	13	11.1	13.9	12.6667	1.42945		414500	33.2	20.3	16.6	23.3667	8.71455
	415000	10.5	21.1	19.3	16.9667	5.67215		415000	13.8	23.8	19.8	19.1333	5.03322		415000	17.2	15.7	21	17.9667	2.73191		415000	23.5	16.2	10.8	16.8333	6.37364
	415500	15.2	23.7	15.2	18.0333	4.90748		415500	21.6	25.3	16.4	21.1	4.47102		415500	14.5	13.1	18	15.2	2.52389		415500	35	20.2	20.2	25.1333	8.54478
	416000	14.8	20.8	12.7	16.1	4.20357		416000	11.9	15.8	10.4	12.7	2.78747		416000	19.1	17.5	22.3	19.6333	2.44404		416000	25.3	14.4	12.6	17.4333	6.87192
	416500	14.9	21.5	17.3	17.9	3.34066		416500	19.3	32.4	29.2	26.9667	6.82959		416500	15.5	13.9	17.3	15.5667	1.70098		416500	28.7	16.8	16.8	20.7667	6.87047
	417000	9.9	16.5	13.2	13.2	3.3		417000	16.6	20.3	14.8	17.2333	2.80416		417000	19.8	18	21.6	19.8	1.8		417000	27.9	19.2	13.9	20.3333	7.06847
	417500	11.5	17.3	11	13.2667	3.5019		417500	22.7	37.2	33.3	31.0667	7.50355		417500	14.1	12.3	19.5	15.3	3.747		417500	33.1	22.6	19.1	24.9333	7.28583
	418000	8.8	14.1	8.8	10.5667	3.05996		418000	15.9	19.2	12.8	15.9667	3.20052		418000	14.7	12.7	15.6	14.3333	1.48436		418000	18.5	11.1	11.1	13.5667	4.27239
	418500	13.2	26	21.1	20.1	6.45833		418500	21	29.9	19.9	23.6	5.48361		418500	15.7	15.7	23.5	18.3	4.50333		418500	25	19	17.8	20.6	3.85746
	419000	7.7	19.2	12.8	13.2333	5.76223		419000	17.1	25.5	19.6	20.7333	4.31316		419000	16.3	14.6	22.8	17.9	4.32782		419000	28.4	18.3	15	20.5667	6.98164
	419500	8.6	15.5	12	12.0333	3.45012		419500	12	20.6	17.2	16.6	4.33128		419500	16.6	14.9	23.4	18.3	4.49778		419500	15.5	10.3	10.3	12.0333	3.00222
	420000	6.3	22.7	22.7	17.2333	9.46854		420000	17.8	24.4	21.1	21.1	3.3		420000	19.8	17.1	24.8	20.5667	3.90683		420000	29.4	20.7	17.3	22.4667	6.24046
	420500	11.1	26	20.4	19.1667	7.52618		420500	16.1	19.6	17.8	17.8333	1.75024		420500	19.7	17.9	21.6	19.7333	1.85023		420500	29.9	15.8	15.8	20.5	8.14064
	421000	11.7	19.2	17.3	16.0667	3.89915		421000	17.6	27.2	20.5	21.7667	4.92375		421000	17.2	17.2	22.4	18.9333	3.00222		421000	28.2	17.6	15.1	20.3	6.95485
	421500	8.5	21.4	16.1	15.3333	6.48408		421500	17.2	26	19	20.7333	4.64901		421500	19.5	15.9	19.5	18.3	2.07846		421500	33.7	21.8	20.2	25.2333	7.37586
	422000	13.8	19.3	11.9	15	3.84318		422000	14	17.6	14.1	15.2333	2.0502		422000	20.4	19.3	26.2	21.9667	3.7072		422000	27	17.4	15.5	19.9667	6.16468
	422500	9.7	12.9	5.6	9.4	3.65923		422500	17.6	30.1	26.5	24.7333	6.43454		422500	15.9	14.5	15.9	15.4333	0.80829		422500	39.4	27.5	25.6	30.8333	7.47953
	423000	11.5	18	9.1	12.8667	4.60471		423000	20.5	26.2	20.6	22.4333	3.26241		423000	16.6	12.9	14.7	14.7333	1.85023		423000	19.8	13.1	11.5	14.8	4.40341
	423500	8.5	20	14.5	14.3333	5.75181		423500	21.5	30.5	22.4	24.8	4.95681		423500	15.2	13.5	22	16.9	4.49778		423500	20.7	17.3	12.1	16.7	4.33128
	424000	11.4	19.3	14.4	15.0333	3.9879		424000	18.7	20.4	14.8	17.9667	2.87112		424000	22.3	20.4	24.2	22.3	1.9		424000	37	20	16.7	24.5667	10.8933
	424500	9.6	20.6	13.1	14.4333	5.61991		424500	20.4	25.6	22.2	22.7333	2.64071		424500	16.5	15.8	20.6	17.6333	2.59294		424500	31.1	20	20	23.7	6.40859
	425000	5.1	22.1	17.6	14.9333	8.80814		425000	13.5	19.2	15.6	16.1	2.88271		425000	18.7	17	22.1	19.2667	2.59679		425000	36.4	22.4	22.4	27.0667	8.0829
	425500	2.8	15.2	15.2	11.0667	7.15914		425500	20.2	27.6	22.1	23.3	3.84318		425500	13.7	11.7	15.6	13.6667	1.95021		425500	28.5	15.2	15.2	19.6333	7.67876
	426000	7.5	14.9	13.2	11.8667	3.87599		426000	14.3	19.7	15.9	16.6333	2.77369		426000	23.5	23.5	31.3	26.1	4.50333		426000	33.6	21.8	20.1	25.1667	7.35278
	426500	10.3	13.7	12	12	1.7		426500	19.4	32.3	24.4	25.3667	6.5041		426500	19	19	22.8	20.2667	2.19393		426500	43.3	22.5	19	28.2667	13.1363
	427000	10	16.6	10	12.2	3.81051		427000	19.5	29.2	19.5	22.7333	5.6003		427000	12.3	12.3	16.5	13.7	2.42487		427000	41	23.1	23.1	29.0667	10.3346
	427500	11.4	16.9	9.4	12.5667	3.88373		427500	16.1	23.3	17.9	19.1	3.747		427500	14.8	14.8	22.2	17.2667	4.27239		427500	31.6	26.3	19.3	25.7333	6.16955
	428000	10.8	20.7	14.8	15.4333	4.98029		428000	15.3	21.3	14.7	17.1	3.64966		428000	15.7	15.7	19.3	16.9	2.07846		428000	24.4	13.9	12.2	16.8333	6.60782
	428500	6	17.8	11.6	11.8	5.90254		428500	12.9	21.1	16.2	16.7333	4.12593		428500	18.6	18.6	31.5	22.9	7.44782		428500	28	16.4	13.2	19.2	7.78717
	429000	5.4	19.1	17.8	14.1	7.56241		429000	12.3	20	13.3	15.2	4.18688		429000	9.2	9.2	15.4	11.2667	3.57957		429000	43.3	28.1	26.2	32.5333	9.37248
	429500	8.7	15.6	15.6	13.3	3.98372		429500	19.5	23	17.7	20.0667	2.69506		429500	17.2	15.3	21	17.8333	2.9023		429500	35.7	20.9	19.1	25.2333	9.10897
	430000	9.7	17.9	13	13.5333	4.12593		430000	19.8	24.8	16.5	20.3667	4.17892		430000	16.9	14.1	22.1	17.7	4.05956		430000	31.5	18.5	16.7	22.2333	8.07548
	430500	9.2	16.2	14.3	13.2333	3.61985		430500	15.8	23.7	20.2	19.9	3.95854		430500	10.4	8.7	12.1	10.4	1.7		430500	24.9	16.1	11.5	17.5	6.80882
	431000	5.9	16.8	15.1	12.6	5.8643		431000	18.1	23.5	23.5	21.7	3.11769		431000	15.7	14	17.5	15.7333	1.75024		431000	32.1	19.6	15.9	22.5333	8.48901
	431500	7.1	15.9	9.3	10.7667	4.57967		431500	17.2	26.1	22.8	22.0333	4.49926		431500	16.6	16.6	20	17.7333	1.96299		431500	32.4	23.3	19.7	25.1333	6.54548
	432000	12.2	18.2	9.5	13.3	4.45309		432000	12	23	21.1	18.7	5.87963		432000	18.2	16.4	20	18.2	1.8		432000	32.2	20.2	16.9	23.1	8.05171
	432500	10.8	19.8	18.5	16.3667	4.8645		432500	12.9	22.2	18.5	17.8667	4.68224		432500	14.9	13.4	13.4	13.9	0.866025		432500	30.7	20.4	18.2	23.1	6.67308
	433000	4.7	12.5	9.6	8.93333	3.9425		433000	23.6	27.6	21.7	24.3	3.01164		433000	20.5	20.5	29.1	23.3667	4.96521		433000	45.9	26.2	18.6	30.2333	14.0898
	433500	6.5	11.5	6.8	8.26667	2.80416		433500	21.8	33.8	25.8	27.1333	6.1101		433500	21	16.7	26.6	21.4333	4.96421		433500	35.5	23	17.7	25.4	9.13947
	434000	8.4	13.8	9.7	10.6333	2.81839		434000	20	28.2	23.8	24	4.10366		434000	14.3	7.1	14.3	11.9	4.15692		434000	28.4	20.8	17	22.0667	5.8046
	434500	12.8	18.2	12.1	14.3667	3.33816		434500	15.9	24.9	18.3	19.7	4.66047		434500	10.1	9.3	16.8	12.0667	4.11866		434500	36	21.3	16.4	24.5667	10.2002
	435000	7.5	21	17.5	15.3333	7.00595		435000	19.4	22.9	17.6	19.9667	2.69506		435000	25.3	25.3	32.5	27.7	4.15692		435000	27.9	17.1	16.8	20.6	6.32376
	435500	7.9	20.1	14.6	14.2	6.10983		435500	20.7	29.5	26	25.4	4.43058		435500	20.6	20.3	31.3	24.0667	6.26605		435500	36.9	25.2	21.3	27.8	8.1185
	436000	9.5	18.2	9.1	12.2667	5.14231		436000	8.3	11.7	8.1	9.36667	2.0232		436000	16.3	11.4	19.5	15.7333	4.07962		436000	36.8	27.1	19.3	27.7333	8.76717
	436500	9.9	16.5	10	12.1333	3.78197		436500	15	23.3	17.9	18.7333	4.21228		436500	16.3	13.3	19.2	16.2667	2.95014		436500	37.7	20.7	18.8	25.7333	10.4069
	437000	7.5	20.8	18.8	15.7	7.17147		437000	12.4	19.5	11.9	14.6	4.25088		437000	10.6	7.1	14.2	10.6333	3.55012		437000	25.4	16.9	15.2	19.1667	5.46474
	437500	6.5	14.3	11.7	10.8333	3.97157		437500	9.5	12.7	7.9	10.0333	2.44404		437500	12.6	10.6	18.2	13.8	3.93954		437500	33.1	21.3	17.4	23.9333	8.17455
	438000	16.6	24.8	19.4	20.2667	4.16813		438000	20	27.6	20	22.5333	4.38786		438000	19.9	19.9	28.2	22.6667	4.79201		438000	43.5	26	22.5	30.6667	11.2509
	438500	10	21.6	16.4	16	5.81034		438500	18.7	29.1	27.3	25.0333	5.55818		438500	18.5	18.5	29.3	22.1	6.23538		438500	30.7	21.6	18	23.4333	6.54548
	439000	7.8	12.8	6.4	9	3.36452		439000	18.8	39.5	33.9	30.7333	10.7072		439000	13.1	11.4	18.8	14.4333	3.87599		439000	34.2	23.4	19.2	25.6	7.73822
	439500	10.1	13.4	10.3	11.2667	1.85023		439500	13.9	19.2	15.7	16.2667	2.69506		439500	15.2	10.2	15.8	13.7333	3.07463		439500	35.5	23	15.6	24.7	10.0583
	440000	9.9	17.5	12.3	13.2333	3.88501		440000	18.4	21.7	11.8	17.3	5.04083		440000	11.1	7.4	9.5	9.33333	1.85562		440000	27.9	19.1	12.1	19.7	7.91707
	440500	8.8	19.5	17.7	15.3333	5.72917		440500	11.9	20.4	15.3	15.8667	4.27824		440500	15	11.2	20.7	15.6333	4.78156		440500	25.2	17.4	13.5	18.7	5.95735
	441000	14.6	21.1	20.7	18.8	3.6428		441000	14.2	23	21.3	19.5	4.66798		441000	17.9	14.9	24.4	19.0667	4.85627		441000	39.2	24.8	24.8	29.6	8.31384
	441500	11.2	20.8	15.2	15.7333	4.82217		441500	22	29.5	25.8	25.7667	3.75011		441500	9.2	9.2	12.8	10.4	2.07846		441500	29.9	19	17.1	22	6.90724
	442000	10	18.4	13.2	13.8667	4.2395		442000	13.3	20.7	17.8	17.2667	3.72872		442000	13.7	12.2	18.6	14.8333	3.34714		442000	32.5	19	17.2	22.9	8.36242
	442500	5.1	12.8	12.8	10.2333	4.4456		442500	16.9	22.6	18.8	19.4333	2.9023		442500	22.6	18.4	37.7	26.2333	10.15		442500	36	24.4	16.3	25.5667	9.90168
	443000	6.7	17.4	17.4	13.8333	6.17765		443000	16.3	25.4	17.6	19.7667	4.92172		443000	9.7	8.1	13	10.2667	2.49867		443000	22.2	16.6	14.7	17.8333	3.89915
	443500	10.3	14.8	11	12.0333	2.42143		443500	15	22.5	18.7	18.7333	3.75011		443500	15.7	15.7	24.4	18.6	5.02295		443500	29.7	18.5	16.7	21.6333	7.04367
	444000	5.5	12.5	9.4	9.13333	3.50761		444000	13.8	21.1	16.2	17.0333	3.72066		444000	20	16.4	18.2	18.2	1.8		444000	18.6	10.4	10.4	13.1333	4.73427
	444500	7.7	13.7	10.3	10.5667	3.00888		444500	15.7	22.8	17.6	18.7	3.6756		444500	15.2	15.2	28.5	19.6333	7.67876		444500	31.4	20.3	20.3	24	6.40859
	445000	8.1	16.1	14.5	12.9	4.2332		445000	18.2	25.2	18.2	20.5333	4.04145		445000	22.7	21	24.6	22.7667	1.80093		445000	32.2	20.7	17	23.3	7.92654
	445500	8.2	18.1	16.4	14.2333	5.29371		445500	18.9	26.5	24.6	23.3333	3.95517		445500	11.9	10.2	18.8	13.6333	4.55448		445500	15.6	12.1	12.1	13.2667	2.02073
	446000	9.6	17.8	12.9	13.4333	4.12593		446000	16.8	21.8	20.4	19.6667	2.57941		446000	16	12.8	12.8	13.8667	1.84752		446000	26.7	17.8	17.8	20.7667	5.13842
	446500	8.7	19.5	13.7	13.9667	5.40494		446500	16.8	20.8	17.4	18.3333	2.15716		446500	15.4	15.4	17.4	16.0667	1.1547		446500	30.5	19	17.1	22.2	7.25052
	447000	7.1	11	9.2	9.1	1.95192		447000	20.4	29.8	24.2	24.8	4.72864		447000	20	20	28.4	22.8	4.84974		447000	25.8	20.5	18.8	21.7	3.65103
	447500	9.5	19	11.9	13.4667	4.93997		447500	18.6	26	21.6	22.0667	3.72201		447500	15.2	13.3	19	15.8333	2.9023		447500	33.8	22.4	22.4	26.2	6.58179
	448000	6	13.7	10.6	10.1	3.87427		448000	23.7	31.2	23.8	26.2333	4.30155		448000	21.8	20	28	23.2667	4.19682		448000	20.1	16.7	16.7	17.8333	1.96299
	448500	6	13.7	10.3	10	3.85876		448500	17.5	27.9	26.2	23.8667	5.57883		448500	15.2	13.3	17.1	15.2	1.9		448500	27.9	18.6	17	21.1667	5.88586
	449000	8.9	16.4	13.4	12.9	3.77492		449000	12.5	14.9	11.3	12.9	1.83303		449000	9.3	5.6	7.4	7.43333	1.85023		449000	33.1	25.6	20.2	26.3	6.47843
	449500	8.2	26.1	22.4	18.9	9.44934		449500	10.6	14.2	7.1	10.6333	3.55012		449500	19.8	10.7	22.7	17.7333	6.26126		449500	22.3	17.1	13.7	17.7	4.33128
	450000	6.9	16.6	16.6	13.3667	5.6003		450000	14.4	21.6	13	16.3333	4.61447		450000	25.6	22.2	27.3	25.0333	2.59679		450000	19.3	17.6	14	16.9667	2.70617
	450500	8.2	20.4	16.7	15.1	6.2554		450500	18.6	25.4	22	22	3.4		450500	14.6	14.6	18.2	15.8	2.07846		450500	20.9	12.2	10.4	14.5	5.61516
	451000	9.6	18.5	15.1	14.4	4.4911		451000	15.2	20.2	13.5	16.3	3.48281		451000	14.7	14.7	14.7	14.7	2.17558e-15		451000	20.8	15.6	15.6	17.3333	3.00222
	451500	8.3	16.3	10.9	11.8333	4.08085		451500	14.7	20.2	16	16.9667	2.8746		451500	15.6	13.8	20.7	16.7	3.57911		451500	28.6	17.8	15.3	20.5667	7.06847
	452000	13.8	23.5	19.9	19.0667	4.9034		452000	18.3	22	12.7	17.6667	4.68224		452000	18.8	18.8	26.4	21.3333	4.38786		452000	37.3	24.2	20.5	27.3333	8.82742
	452500	8.6	15.5	13.7	12.6	3.57911		452500	19.8	28.7	20.7	23.0667	4.89932		452500	14.7	13.9	17.3	15.3	1.77764		452500	36.8	26.1	22.6	28.5	7.39797
	453000	7.4	18.6	16.8	14.2667	6.01443		453000	20.5	29.9	20.5	23.6333	5.42709		453000	21.8	20	23.6	21.8	1.8		453000	32.1	24.5	20.7	25.7667	5.8046
	453500	10.3	16.8	16.8	14.6333	3.75278		453500	11.9	16.8	15.2	14.6333	2.49867		453500	19.3	17.5	24.6	20.4667	3.69098		453500	26.8	17.2	16.5	20.1667	5.75529
	454000	9.2	19.3	19.3	15.9333	5.83124		454000	15.1	20.2	15.2	16.8333	2.91605		454000	19	17.1	24.8	20.3	4.01123		454000	35.5	23.6	20.5	26.5333	7.91854
	454500	10.2	15.1	9	11.4333	3.23161		454500	17.3	17.3	12.6	15.7333	2.71355		454500	12.6	12.6	20.6	15.2667	4.6188		454500	32.5	18.8	15.2	22.1667	9.12816
	455000	9.5	19	10.9	13.1333	5.12868		455000	17	29.1	20.4	22.1667	6.24046		455000	12.1	12.1	20.7	14.9667	4.96521		455000	10.3	6.8	6.5	7.86667	2.11266
	455500	9.5	19.4	14.1	14.3333	4.95412		455500	8.3	15.8	12.6	12.2333	3.76342		455500	11.2	11.2	16.6	13	3.11769		455500	27.3	19.1	16.4	20.9333	5.67656
	456000	11.7	17.1	12	13.6	3.0348		456000	14.5	17.9	14.6	15.6667	1.93477		456000	15	15	19.6	16.5333	2.65581		456000	27.7	20.3	16.6	21.5333	5.65184
	456500	8.3	16.6	13.3	12.7333	4.17892		456500	11.8	25.2	25.2	20.7333	7.73649		456500	11.4	11.4	15.3	12.7	2.25167		456500	23.4	15.2	15.2	17.9333	4.73427
	457000	7.6	16.8	15.2	13.2	4.91528		457000	16.4	28.5	25.1	23.3333	6.24046		457000	13.4	13.4	19.4	15.4	3.4641		457000	21.8	13.4	13.4	16.2	4.84974
	457500	10.5	14.1	9.6	11.4	2.38118		457500	15.1	20.8	18.9	18.2667	2.9023		457500	14.9	13.1	19.4	15.8	3.245		457500	24.8	14.1	14.1	17.6667	6.17765
	458000	15.2	20.8	15.2	17.0667	3.23316		458000	20.5	27.9	24.2	24.2	3.7		458000	10.9	10.9	26.5	16.1	9.00666		458000	14.2	12.4	12.4	13	1.03923
	458500	9.1	13.6	9.7	10.8	2.44336		458500	20.5	26.1	20.5	22.3667	3.23316		458500	16.2	14.5	18.1	16.2667	1.80093		458500	40.7	24	20.3	28.3333	10.8685
	459000	9.6	14.6	7.3	10.5	3.73229		459000	15	21.1	20.9	19	3.46554		459000	8.4	7.5	9.9	8.6	1.21244		459000	18.5	14.7	14.7	15.9667	2.19393
	459500	7.5	12.4	9.3	9.73333	2.47857		459500	14	20.3	15.7	16.6667	3.25935		459500	21.6	20.1	27.9	23.2	4.13884		459500	17.2	14.5	12.9	14.8667	2.17332
	460000	11.3	16.1	8.5	11.9667	3.84361		460000	13.5	16.6	10.5	13.5333	3.05014		460000	16.8	14.9	20.6	17.4333	2.9023		460000	26.9	15.1	10.7	17.5667	8.37695
	460500	9.1	11.2	3.2	7.83333	4.14769		460500	9.3	14.9	10.9	11.7	2.88444		460500	19.4	17.9	21.9	19.7333	2.02073		460500	34.5	23.6	17.3	25.1333	8.70192
	461000	10.6	22.3	17.1	16.6667	5.86202		461000	17.5	28.2	20.3	22	5.54887		461000	17.6	17.6	27.5	20.9	5.71577		461000	23.5	18.1	10.4	17.3333	6.58357
	461500	10.7	15.1	11.4	12.4	2.36432		461500	19	22.9	16.1	19.3333	3.41223		461500	14.9	14.9	18.2	16	1.90526		461500	29.3	21.9	18.2	23.1333	5.65184
	462000	8.7	23.2	19.6	17.1667	7.55006		462000	14.2	26.6	24.2	21.6667	6.57673		462000	15.1	15.1	18.4	16.2	1.90526		462000	13.5	11.8	10.1	11.8	1.7
	462500	6.6	14.5	10.2	10.4333	3.95517		462500	20.1	25.3	20.2	21.8667	2.97377		462500	12.5	12.5	19.6	14.8667	4.09919		462500	28.3	19.4	17.7	21.8	5.69298
	463000	9.2	13.8	5.2	9.4	4.30349		463000	22	27.5	19	22.8333	4.31084		463000	14.3	14.3	22.8	17.1333	4.90748		463000	35.7	24.3	18.7	26.2333	8.66333
	463500	8.9	12.4	4.9	8.73333	3.75278		463500	17.7	29.8	24.2	23.9	6.05558		463500	19.3	14.3	17.2	16.9333	2.51064		463500	24.9	17.3	17.3	19.8333	4.38786
	464000	9.6	21.7	17.7	16.3333	6.16468		464000	7.2	14.4	12.6	11.4	3.747		464000	14.7	13.1	15.4	14.4	1.17898		464000	23.9	20.6	14.3	19.6	4.8775
	464500	10.3	16.2	9	11.8333	3.8371		464500	15.2	19.8	17.3	17.4333	2.3029		464500	23.2	21.6	32.3	25.7	5.77148		464500	31.3	20.2	16.6	22.7	7.66225
	465000	8.6	15.1	13.2	12.3	3.34215		465000	14.6	23.8	18.3	18.9	4.62925		465000	16.7	14.7	21.2	17.5333	3.32916		465000	29.7	13.9	13.9	19.1667	9.12213
	465500	10.7	24	20.3	18.3333	6.86464		465500	20.6	25.9	20.7	22.4	3.0315		465500	17.1	11.9	16.3	15.1	2.8		465500	39.4	25.1	23.3	29.2667	8.82175
	466000	4.9	16.5	14.7	12.0333	6.24286		466000	19.3	28.2	22.5	23.3333	4.50814		466000	16.9	15	24.3	18.7333	4.91359		466000	38.5	24.4	21.6	28.1667	9.05778
	466500	8.2	17.2	9.3	11.5667	4.90951		466500	12.5	13.9	11.1	12.5	1.4		466500	18.2	18.2	25.7	20.7	4.33013		466500	30.2	19.5	14.2	21.3	8.15046
	467000	10.7	16.1	10.4	12.4	3.2078		467000	8.2	9.6	4.1	7.3	2.85832		467000	16.7	13.3	18.3	16.1	2.55343		467000	25.3	16.8	16.8	19.6333	4.90748
	467500	11.5	16.8	9.3	12.5333	3.8553		467500	12.7	18.2	10.6	13.8333	3.92471		467500	19.5	16	21.3	18.9333	2.69506		467500	32.9	23.1	19.3	25.1	7.01712
	468000	7.7	15.1	11.8	11.5333	3.7072		468000	20.7	25.8	17.2	21.2333	4.32474		468000	16.4	16.4	23.6	18.8	4.15692		468000	38	22.8	22.8	27.8667	8.77572
	468500	12.5	20.4	14.7	15.8667	4.07717		468500	11.2	15.1	13.2	13.1667	1.95021		468500	17.1	17.1	21.9	18.7	2.77128		468500	34.7	20	18.2	24.3	9.05152
	469000	10.9	16.4	12.1	13.1333	2.89194		469000	14.1	19.5	12.4	15.3333	3.7072		469000	11.8	8	11.7	10.5	2.16564		469000	23	14.1	10.6	15.9	6.39296
	469500	7.5	22.4	14.4	14.7667	7.45676		469500	20.5	25.3	21.9	22.5667	2.46847		469500	12.9	11.2	20.9	15	5.17977		469500	26.2	17.1	13.6	18.9667	6.5041
	470000	12.1	20	12.7	14.9333	4.39811		470000	14.5	24.8	17.7	19	5.27162		470000	21.1	21.1	26.1	22.7667	2.88675		470000	26.7	15.7	13.3	18.5667	7.14516
	470500	17.4	27	17.4	20.6	5.54256		470500	9.8	13.8	9.8	11.1333	2.3094		470500	13.4	13.4	24.9	17.2333	6.63953		470500	28.8	17.9	16.1	20.9333	6.87192
	471000	10.3	24.3	19.3	17.9667	7.0946		471000	11.4	15.1	10.1	12.2	2.59422		471000	14.9	14.9	23.9	17.9	5.19615		471000	45.2	32.5	27	34.9	9.33435
	471500	13.1	22.7	16.2	17.3333	4.89932		471500	14.9	22.3	18.6	18.6	3.7		471500	13.6	13.6	19.7	15.6333	3.52184		471500	26.8	19.1	15.3	20.4	5.85918
	472000	7.5	25.8	18.4	17.2333	9.20561		472000	17.7	27	25	23.2333	4.89524		472000	12.7	10.8	16.3	13.2667	2.79344		472000	25.5	12.2	11.1	16.2667	8.01519
	472500	3.6	14.3	12.2	10.0333	5.66951		472500	9.3	16.7	11.1	12.3667	3.85919		472500	15	15	22.5	17.5	4.33013		472500	30.7	19.7	11.1	20.5	9.82446
	473000	11.8	19.8	11.5	14.3667	4.70779		473000	13.1	23.9	20.2	19.0667	5.48847		473000	24.5	21.6	23.3	23.1333	1.45717		473000	17	15.3	11.6	14.6333	2.76104
	473500	10.1	12.9	12.9	11.9667	1.61658		473500	11.1	16.7	13	13.6	2.84781		473500	19.3	15.9	23	19.4	3.55106		473500	29.7	21.2	17.7	22.8667	6.17117
	474000	10.3	17.1	14	13.8	3.40441		474000	20.6	29.2	18.6	22.8	5.63205		474000	15.4	15.4	18.9	16.5667	2.02073		474000	33.9	23.2	21.4	26.1667	6.75747
	474500	7.6	13.2	9.5	10.1	2.84781		474500	17.3	29.4	25.1	23.9333	6.13379		474500	15	13.3	16.6	14.9667	1.65025		474500	28.2	16.9	15.1	20.0667	7.10094
	475000	6.5	16.3	15.3	12.7	5.39259		475000	24	26	16.7	22.2333	4.89524		475000	12.1	10.4	12.1	11.5333	0.981495		475000	16.9	11.8	10.1	12.9333	3.53883
	475500	4.3	13.5	10.1	9.3	4.65188		475500	25.3	34.4	26.8	28.8333	4.87887		475500	17.8	15.2	24	19	4.52106		475500	17.5	12.7	12.7	14.3	2.77128
	476000	5.9	8	6	6.63333	1.18462		476000	23.7	30.5	26.7	26.9667	3.40783		476000	17.1	14.2	22.7	18	4.32088		476000	29.2	20.6	15.4	21.7333	6.96946
	476500	11.5	21.3	17	16.6	4.91223		476500	17.5	28	22.8	22.7667	5.25008		476500	15.1	12.2	13.5	13.6	1.45258		476500	22.6	15.6	12.2	16.8	5.30283
	477000	6.6	20.6	13.1	13.4333	7.00595		477000	20.2	27.5	21.4	23.0333	3.9145		477000	9.7	7.8	13.6	10.3667	2.95691		477000	27.8	18.5	16.6	20.9667	5.99361
	477500	11	18.9	14.9	14.9333	3.95011		477500	22.1	29.6	24	25.2333	3.89915		477500	14.7	13.2	19.2	15.7	3.1225		477500	36.6	21.9	20.1	26.2	9.05152
	478000	6.7	18.5	16.6	13.9333	6.33588		478000	13.8	26.2	26.2	22.0667	7.15914		478000	13.1	11.4	15.2	13.2333	1.90351		478000	24	20.6	17.2	20.6	3.4
	478500	12.5	18.7	14	15.0667	3.23471		478500	16.8	27.5	24	22.7667	5.45558		478500	16.3	12.9	15.8	15	1.83576		478500	26.2	15.7	15.2	19.0333	6.21155
	479000	10.4	15.3	8.5	11.4	3.50856		479000	15.8	19.3	13.5	16.2	2.92062		479000	13.7	10.6	20.7	15	5.17397		479000	30.8	18.8	18.8	22.8	6.9282
	479500	8.6	13.8	7.9	10.1	3.22335		479500	15.8	20.7	17.5	18	2.48797		479500	14.4	10.2	16.2	13.6	3.07896		479500	41	26.7	23.1	30.2667	9.46802
	480000	6.5	14.6	12.2	11.1	4.16053		480000	21.5	36.9	35.3	31.2333	8.46719		480000	18.3	14.7	16.5	16.5	1.8		480000	40.3	21.9	18.6	26.9333	11.6929
	480500	9.5	16.6	12.9	13	3.55106		480500	14.2	23.2	17.4	18.2667	4.56216		480500	13.9	12.3	19.1	15.1	3.55528		480500	32.7	21.1	13	22.2667	9.90168
	481000	9.6	15.5	9.7	11.6	3.37787		481000	11.5	21.5	15	16	5.07445		481000	13.6	13.6	22	16.4	4.84974		481000	30.6	19.1	12.9	20.8667	8.98128
	481500	10.5	16.7	13.2	13.4667	3.10859		481500	13.4	19.2	17.5	16.7	2.98161		481500	14.7	14.7	20.2	16.5333	3.17543		481500	41.3	28.7	18.1	29.3667	11.6144
	482000	10.6	20.7	15.2	15.5	5.05668		482000	13.1	16.9	14.5	14.8333	1.9218		482000	11.8	10.1	13	11.6333	1.45717		482000	22.4	15.4	13.7	17.1667	4.61122
	482500	10	17.6	13.7	13.7667	3.80044		482500	15.1	22.6	18.1	18.6	3.77492		482500	12.6	8.9	11.8	11.1	1.94679		482500	31.3	20.8	18.4	23.5	6.86076
	483000	10.3	15.4	11.5	12.4	2.66646		483000	14.1	18.9	14.2	15.7333	2.74287		483000	12.6	10.8	16.2	13.2	2.74955		483000	33.2	21.5	17.6	24.1	8.1185
	483500	8.7	16	11.7	12.1333	3.66924		483500	14.7	21.6	17.7	18	3.45977		483500	15.3	13.4	15.3	14.6667	1.09697		483500	31.7	21.1	15.3	22.7	8.31625
	484000	11.5	19.1	17.4	16	3.98873		484000	20	25.1	20	21.7	2.94449		484000	14.2	12.4	23	16.5333	5.67215		484000	18.9	14.5	9.8	14.4	4.55082
	484500	9.7	20.1	14.6	14.8	5.20288		484500	17.1	21.8	16.3	18.4	2.97153		484500	20.5	18.8	24	21.1	2.65141		484500	32.2	22.7	17	23.9667	7.67876
	485000	6.6	14.8	10.3	10.5667	4.1065		485000	9.5	15.9	11.5	12.3	3.27414		485000	12.3	10.6	23	15.3	6.72235		485000	29.2	18.2	16.4	21.2667	6.92917
	485500	13.3	15.2	7.6	12.0333	3.95517		485500	18.6	27.5	22.3	22.8	4.47102		485500	14.5	11.7	18.5	14.9	3.4176		485500	28.5	18.4	18.4	21.7667	5.83124
	486000	13.8	17.3	9.3	13.4667	4.0104		486000	17.2	34.1	32.6	27.9667	9.35432		486000	21.6	21.6	29.4	24.2	4.50333		486000	29	19.3	15.8	21.3667	6.83837
	486500	7.3	12.8	10.5	10.2	2.76225		486500	14.8	22.4	16.8	18	3.93954		486500	24.6	22.7	34	27.1	6.05062		486500	22.6	16.6	15	18.0667	4.00666
	487000	10.2	16.1	9.7	12	3.55949		487000	17.9	25.1	18.4	20.4667	4.02036		487000	13.3	11.4	15.2	13.3	1.9		487000	38.3	28.7	21.8	29.6	8.28674
	487500	6.6	9.5	5.7	7.26667	1.98578		487500	16.9	22.5	15.8	18.4	3.59305		487500	11	10.1	15.4	12.1667	2.83608		487500	28.7	19	12.5	20.0667	8.1525
	488000	6.5	15.1	10.9	10.8333	4.30039		488000	15.7	19.1	15.9	16.9	1.90788		488000	18.8	15.4	27.3	20.5	6.12944		488000	34.2	24.4	16.2	24.9333	9.01184
	488500	6.2	16.1	14.3	12.2	5.27352		488500	18.3	26.7	18.6	21.2	4.7655		488500	17.2	16.4	18.2	17.2667	0.90185		488500	18.9	13.7	10.3	14.3	4.33128
	489000	12	27.5	24	21.1667	8.12917		489000	13.1	21.1	15.1	16.4333	4.16333		489000	22.9	22.9	38.8	28.2	9.17987		489000	27	15.2	14.3	18.8333	7.08684
	489500	7.7	13.6	8.3	9.86667	3.24705		489500	16.7	23.4	17.2	19.1	3.73229		489500	19.2	19.2	21.1	19.8333	1.09697		489500	31.5	19.8	16.5	22.6	7.88226
	490000	11.5	14.8	5.6	10.6333	4.66083		490000	14.6	21.9	16.7	17.7333	3.7581		490000	17.9	8.2	15	13.7	4.97896		490000	47.4	25.4	25.4	32.7333	12.7017
	490500	7.5	15.2	9.5	10.7333	3.99541		490500	10.2	16	14.4	13.5333	2.99555		490500	7.1	1.8	5.3	4.73333	2.69506		490500	33.3	22.2	20.3	25.2667	7.02163
	491000	8.3	17.1	12	12.4667	4.41852		491000	19.7	23.6	13.8	19.0333	4.9339		491000	19.8	10.7	16.8	15.7667	4.63717		491000	26.7	18	15.5	20.0667	5.87906
	491500	8.8	19.3	15.9	14.6667	5.35755		491500	24.2	31.2	22.5	25.9667	4.61122		491500	14.6	10.9	14.6	13.3667	2.1362		491500	27.9	19	17.6	21.5	5.58659
	492000	11.1	14.1	7.9	11.0333	3.10054		492000	10.3	17.7	12.8	13.6	3.76431		492000	11.9	11.9	13.6	12.4667	0.981495		492000	15.9	8.8	8.8	11.1667	4.09919
	492500	11.8	20	18.2	16.6667	4.30968		492500	15.2	17.2	11.4	14.6	2.94618		492500	14.2	14.2	22.9	17.1	5.02295		492500	24.7	18.5	13.9	19.0333	5.41972
	493000	12	19.6	16.1	15.9	3.80395		493000	16.7	18.3	10.2	15.0667	4.28991		493000	13.6	13.6	13.7	13.6333	0.057735		493000	18.5	13	12.7	14.7333	3.26548
	493500	10.8	27	19.3	19.0333	8.10329		493500	13.1	16.4	11.4	13.6333	2.54231		493500	19.4	19.4	24.7	21.1667	3.05996		493500	24.5	15	11.5	17	6.72681
	494000	9.7	13.9	8.9	10.8333	2.68576		494000	12.1	17.3	13.7	14.3667	2.66333		494000	20.7	20.7	22.7	21.3667	1.1547		494000	32.4	25.1	19.7	25.7333	6.37364
	494500	10.1	11.8	4.8	8.9	3.65103		494500	18.7	24.8	15.9	19.8	4.55082		494500	15.7	13.8	17.7	15.7333	1.95021		494500	38.9	19.9	17.9	25.5667	11.5902
	495000	9.3	9.3	3.6	7.4	3.2909		495000	14.6	19.6	16.3	16.8333	2.54231		495000	16.6	13.3	21.6	17.1667	4.17892		495000	23.6	16.3	14.5	18.1333	4.81906
	495500	8.3	15.2	12.5	12	3.47707		495500	12.1	17.3	10.7	13.3667	3.47755		495500	27.4	27.4	29.2	28	1.03923		495500	26.4	18.7	14	19.7	6.26019
	496000	11.2	18.7	14.4	14.7667	3.76342		496000	16.1	18.6	14.3	16.3333	2.15948		496000	17.2	17.2	21.9	18.7667	2.71355		496000	22.6	12.9	9.2	14.9	6.92026
	496500	8.4	15.1	9.8	11.1	3.53412		496500	16.3	21.2	17.9	18.4667	2.49867		496500	12.9	11	18.4	14.1	3.84318		496500	23.6	15.7	13.7	17.6667	5.23482
	497000	12.1	20.7	17.2	16.6667	4.32474		497000	11.4	15.2	10.1	12.2333	2.65016		497000	15.9	15.9	21.4	17.7333	3.17543		497000	28.8	19.8	15.8	21.4667	6.65833
	497500	11	18.5	18.5	16	4.33013		497500	17.2	24.7	17.4	19.7667	4.27356		497500	12.8	12.8	19.2	14.9333	3.69504		497500	27.8	18.5	14.8	20.3667	6.69801
	498000	11.2	24.5	24.5	20.0667	7.67876		498000	16.1	23.3	17.8	19.0667	3.76342		498000	11.7	11.7	16.7	13.3667	2.88675		498000	33.1	19.5	19.5	24.0333	7.85196
	498500	9.8	16.3	13.3	13.1333	3.2532		498500	30	42.4	35.3	35.9	6.22174		498500	19.6	19.6	26.2	21.8	3.81051		498500	29.2	17.1	17.1	21.1333	6.98594
	499000	9.3	18.8	13.7	13.9333	4.7543		499000	12.1	17.3	15.6	15	2.65141		499000	13.5	13.5	18.8	15.2667	3.05996		499000	28.4	19.5	13.1	20.3333	7.68397
	499500	9.9	16.5	10.6	12.3333	3.62537		499500	12.8	14.4	11.2	12.8	1.6		499500	13.7	12	19	14.9	3.65103		499500	27.2	19.9	14.5	20.5333	6.37364
	500000	5.1	8.9	7.1	7.03333	1.90088		500000	18.5	25.8	18.2	20.8333	4.30387		500000	15.9	14.2	21.4	17.1667	3.76342		500000	21.6	13.1	13.1	15.9333	4.90748
	500500	7.6	14.9	12.1	11.5333	3.68284		500500	24.5	30.2	17.4	24.0333	6.41275		500500	20.6	20.6	28	23.0667	4.27239		500500	45.2	21.6	19.8	28.8667	14.1737
	501000	9.2	16.6	14.7	13.5	3.84318		501000	20.8	26	20.8	22.5333	3.00222		501000	16.5	14.9	16.5	15.9667	0.92376		501000	27.5	17.6	13.7	19.6	7.11407
	501500	7.1	16.8	14.9	12.9333	5.14036		501500	21.9	32.9	32.9	29.2333	6.35085		501500	18.1	14.2	24.6	18.9667	5.25389		501500	38.8	24	22.2	28.3333	9.10897
	502000	7.1	14.3	12.7	11.3667	3.78065		502000	23.8	31.6	23.9	26.4333	4.47474		502000	21.5	17.6	31.3	23.4667	7.05856		502000	31.5	22.2	16.7	23.4667	7.48086
	502500	8.1	15.8	12.3	12.0667	3.8553		502500	15	23.4	20	19.4667	4.22532		502500	23.1	21.4	26.8	23.7667	2.76104		502500	29	19	17.3	21.7667	6.32166
	503000	12.4	19.2	15.4	15.6667	3.40783		503000	14.3	19.8	12.6	15.5667	3.76342		503000	16.3	14.3	22.8	17.8	4.4441		503000	22.7	12.7	10.9	15.4333	6.35715
	503500	7.7	15.7	12.2	11.8667	4.0104		503500	9.3	14.9	9.4	11.2	3.20468		503500	20.7	14.7	26.6	20.6667	5.95007		503500	39.5	26.4	22.6	29.5	8.86623
	504000	7.8	19.5	12.5	13.2667	5.88756		504000	17.1	31.8	26.2	25.0333	7.41912		504000	18.5	17	29.2	21.5667	6.65307		504000	38.6	25.6	18.3	27.5	10.2825
	504500	6.7	11.9	11.9	10.1667	3.00222		504500	17.8	25.6	18.6	20.6667	4.29108		504500	15.7	14	21	16.9	3.65103		504500	43.9	24.4	19.2	29.1667	13.0216
	505000	12.5	23.6	16.3	17.4667	5.64122		505000	19.5	30.1	16.4	22	7.18401		505000	21.4	21.4	33.9	25.5667	7.21688		505000	14.7	11	9	11.5667	2.89194
	505500	7	13.1	7.3	9.13333	3.43851		505500	17.1	19.9	13.5	16.8333	3.20832		505500	15.4	15.4	21.2	17.3333	3.34863		505500	25.1	20.1	18.5	21.2333	3.44287
	506000	11.5	20.2	18.4	16.7	4.59239		506000	13.4	15.3	9.5	12.7333	2.95691		506000	22.6	22.6	37	27.4	8.31384		506000	28.3	17.7	15.9	20.6333	6.70025
	506500	11.1	13.2	9.2	11.1667	2.00083		506500	22.4	34.5	21.3	26.0667	7.32416		506500	15	15	19.2	16.4	2.42487		506500	31.2	22.4	21.6	25.0667	5.32666
	507000	9.5	14.3	6.8	10.2	3.79868		507000	13.1	21.1	14	16.0667	4.38216		507000	17.2	17.2	24.9	19.7667	4.4456		507000	15.3	11.9	8.5	11.9	3.4
	507500	8.3	14.9	11.5	11.5667	3.30051		507500	15.2	21.6	21.6	19.4667	3.69504		507500	17.5	17.5	20.9	18.6333	1.96299		507500	27.3	16.1	12.9	18.7667	7.56131
	508000	11.5	19.7	17.8	16.3333	4.29224		508000	23.3	31.6	26.6	27.1667	4.17892		508000	17.1	17.1	22.8	19	3.2909		508000	26	17.8	14.3	19.3667	6.00528
	508500	10.5	19.2	13.8	14.5	4.39204		508500	13.2	18.2	14.9	15.4333	2.54231		508500	12.7	10.8	12.7	12.0667	1.09697		508500	34.5	19.6	18	24.0333	9.09963
	509000	8.2	16.2	12.6	12.3333	4.00666		509000	16.3	27.2	25.4	22.9667	5.84323		509000	13.5	12	19.5	15	3.96863		509000	28.3	18.8	15	20.7	6.85055
	509500	4.5	13.4	10.3	9.4	4.51774		509500	20.3	29.6	22.2	24.0333	4.91359		509500	16.4	14.5	16.4	15.7667	1.09697		509500	19.7	14.5	14.5	16.2333	3.00222
	510000	6.6	12.4	9.2	9.4	2.90517		510000	10.5	22.8	17.5	16.9333	6.16955		510000	14.1	12.7	19.6	15.4667	3.64737		510000	26	14.8	9.3	16.7	8.51058
	510500	10.6	13.4	11.7	11.9	1.41067		510500	18.1	23.1	21.6	20.9333	2.5658		510500	12.3	10.6	15.9	12.9333	2.70617		510500	28.2	18.2	14.9	20.4333	6.92556
	511000	8	17.5	14	13.1667	4.80451		511000	13.5	19	14.2	15.5667	2.99388		511000	19.3	17.3	24.8	20.4667	3.88373		511000	35.3	25.5	19.6	26.8	7.93032
	511500	8.6	23	20.8	17.4667	7.75715		511500	15.2	22.8	18.5	18.8333	3.81095		511500	15.5	13.9	20.2	16.5333	3.27465		511500	27.4	18.8	17	21.0667	5.55818
	512000	10.7	15.6	9.4	11.9	3.26956		512000	21.8	29.1	21.1	24	4.43058		512000	10.4	10.4	15.6	12.1333	3.00222		512000	28.2	16.9	15	20.0333	7.13606
	512500	10.6	16.2	12.6	13.1333	2.83784		512500	17.9	20.9	16.1	18.3	2.42487		512500	18.8	18.8	22.6	20.0667	2.19393		512500	19.7	14.6	12.6	15.6333	3.66106
	513000	11.6	19.8	16.5	15.9667	4.12593		513000	19.8	25.3	18.5	21.2	3.60971		513000	19.7	19.7	25.1	21.5	3.11769		513000	23.5	19.6	13.7	18.9333	4.9339
	513500	10.5	17.2	13.4	13.7	3.36006		513500	22.8	30.4	19.4	24.2	5.63205		513500	13.8	13.8	25.4	17.6667	6.69726		513500	24.2	16.1	12.4	17.5667	6.03517
	514000	6	12.8	10.7	9.83333	3.48186		514000	16.8	30.3	21.9	23	6.81689		514000	17.2	15.8	21.6	18.2	3.02655		514000	40.5	24.6	22.8	29.3	9.74115
	514500	9.6	18	10.8	12.8	4.54313		514500	17.5	22.8	15.4	18.5667	3.81357		514500	21.1	19.2	23	21.1	1.9		514500	43.7	25.4	23.5	30.8667	11.1545
	515000	6.4	18.9	15.7	13.6667	6.49333		515000	20.2	22	14.9	19.0333	3.69098		515000	20.1	20.1	25.7	21.9667	3.23316		515000	17.8	12.9	9.6	13.4333	4.12593
	515500	7.5	14.9	11.2	11.2	3.7		515500	21.9	25.4	19.6	22.3	2.92062		515500	19.7	19.7	27.2	22.2	4.33013		515500	30.6	18	16.2	21.6	7.84602
	516000	10.8	19.2	13.2	14.4	4.32666		516000	24.8	42	36.2	34.3333	8.75062		516000	18.1	16.5	23.1	19.2333	3.44287		516000	25.9	16.7	13.7	18.7667	6.35715
	516500	10.2	16.7	9.3	12.0667	4.03774		516500	14.9	22.4	17.3	18.2	3.83014		516500	16.8	16.8	23.5	19.0333	3.86825		516500	29.4	18.3	18.3	22	6.40859
	517000	7.3	12.4	10.6	10.1	2.5865		517000	18.5	23.5	17	19.6667	3.40343		517000	19.9	18.2	21.6	19.9	1.7		517000	23.4	15.9	14.1	17.8	4.93254
	517500	9	22.1	22.1	17.7333	7.56329		517500	17.4	21.3	15.5	18.0667	2.95691		517500	19.8	19.8	25.3	21.6333	3.17543		517500	42	22.7	22.7	29.1333	11.1429
	518000	9.9	23.3	17.5	16.9	6.72012		518000	18.7	26.2	20.6	21.8333	3.89915		518000	20.4	20.4	25.9	22.2333	3.17543		518000	36.8	20.2	20.2	25.7333	9.58401
	518500	10.3	17.2	13.8	13.7667	3.45012		518500	19.6	24.9	16.3	20.2667	4.33859		518500	21.2	21.2	28.4	23.6	4.15692		518500	27.6	20.5	20.5	22.8667	4.09919
	519000	11	20.2	13.3	14.8333	4.78783		519000	14.8	21	11.4	15.7333	4.86758		519000	15.7	15.7	24.4	18.6	5.02295		519000	36.9	19.3	19.3	25.1667	10.1614
	519500	9.6	16.4	11.9	12.6333	3.45881		519500	19.7	25.1	19.6	21.4667	3.14696		519500	16.5	16.5	28.8	20.6	7.10141		519500	28.4	16.5	11.6	18.8333	8.63964
	520000	11.8	16.7	6.7	11.7333	5.00033		520000	17	33.8	26.3	25.7	8.41606		520000	17.1	17.1	24.8	19.6667	4.4456		520000	26.2	18.7	16.5	20.4667	5.0856
	520500	6.8	14.3	10	10.3667	3.76342		520500	15.7	19.2	12.5	15.8	3.35112		520500	17.8	17.8	26.7	20.7667	5.13842		520500	32.1	22.5	22.5	25.7	5.54256
	521000	9.1	17.2	11.5	12.6	4.16053		521000	9.5	16.9	10.6	12.3333	3.99291		521000	16.9	16.9	24.4	19.4	4.33013		521000	26	14.4	14.4	18.2667	6.69726
	521500	7.5	16.5	10.5	11.5	4.58258		521500	13.5	23.5	18.3	18.4333	5.00133		521500	14.2	12.4	15	13.8667	1.33167		521500	17.5	11.5	7.7	12.2333	4.94099
	522000	9.3	22.4	14.4	15.3667	6.60328		522000	25.1	27	12.6	21.5667	7.82326		522000	26.4	17.9	20.8	21.7	4.32088		522000	26.4	14	11.6	17.3333	7.94313
	522500	11	18.5	9.2	12.9	4.93254		522500	15.7	24.4	18.8	19.6333	4.40946		522500	18.6	16.7	20.4	18.5667	1.85023		522500	35	19.3	19.3	24.5333	9.0644
	523000	9.7	25.9	16	17.2	8.16639		523000	18.7	27.6	22.1	22.8	4.4911		523000	16.2	14.4	21.6	17.4	3.747		523000	19.3	14	12.3	15.2	3.65103
	523500	8.3	16.5	10.8	11.8667	4.20278		523500	27.2	33.2	27.3	29.2333	3.4356		523500	19.6	14.5	23.7	19.2667	4.60905		523500	26.8	15.3	15.3	19.1333	6.63953
	524000	7.7	17.7	15.9	13.7667	5.33042		524000	13.8	13.8	8.1	11.9	3.2909		524000	17	10.8	11.5	13.1	3.39559		524000	26.2	19.2	17.9	21.1	4.4643
	524500	10.4	24.4	19.9	18.2333	7.14726		524500	19.1	26.7	19.1	21.6333	4.38786		524500	18.1	13.6	20.4	17.3667	3.45881		524500	17.8	12.5	12.5	14.2667	3.05996
	525000	12.7	20	10.9	14.5333	4.81906		525000	16.3	19.9	14.8	17	2.62107		525000	17.3	15.3	26.5	19.7	5.97327		525000	34.6	23.1	19.2	25.6333	8.00646
	525500	15.7	20.9	14.5	17.0333	3.40196		525500	18.6	22.3	12.5	17.8	4.94874		525500	13.1	13.1	28.1	18.1	8.66025		525500	19.6	10.7	8.9	13.0667	5.72917
	526000	13.8	21.7	19.7	18.4	4.10731		526000	15.5	20.7	12.3	16.1667	4.2395		526000	13.2	11.9	26	17.0333	7.79252		526000	20.7	11	9.6	13.7667	6.04511
	526500	9.4	15	10.9	11.7667	2.89885		526500	16.3	23.5	14.8	18.2	4.65081		526500	25	21.4	31	25.8	4.84974		526500	19.7	11.5	11.5	14.2333	4.73427
	527000	12.8	15.3	8.6	12.2333	3.38575		527000	17.9	23.9	19.1	20.3	3.1749		527000	14.3	14.3	20.7	16.4333	3.69504		527000	24.4	15	13.1	17.5	6.05062
	527500	11.8	15.7	7.9	11.8	3.9		527500	22	27.5	20	23.1667	3.88373		527500	23.6	22.1	29.5	25.0667	3.91195		527500	30.2	16.8	16.8	21.2667	7.73649
	528000	8.5	17.1	11	12.2	4.4238		528000	15	20	19.9	18.3	2.85832		528000	19.2	16	23.6	19.6	3.81576		528000	34.2	19.7	19.7	24.5333	8.37158
	528500	12	21	17.2	16.7333	4.51811		528500	24	33.2	27.6	28.2667	4.63609		528500	20	14.3	25.6	19.9667	5.65007		528500	35.6	20.6	13.7	23.3	11.1969
	529000	10	24.8	18.7	17.8333	7.43797		529000	26.4	35.8	28.3	30.1667	4.97024		529000	23.1	19.2	28.9	23.7333	4.88092		529000	35.6	16.3	13.6	21.8333	11.9985
	529500	13.7	24.9	15.3	17.9667	6.0575		529500	17.1	25.7	22.3	21.7	4.33128		529500	18.2	11.6	20.2	16.6667	4.50037		529500	41.8	23.5	19.8	28.3667	11.7798
	530000	14.8	20.4	13.9	16.3667	3.52184		530000	14.9	22.5	20.6	19.3333	3.95517		530000	20.9	15.9	20.7	19.1667	2.83078		530000	30.2	21.3	21.3	24.2667	5.13842
	530500	13.4	17.3	8.5	13.0667	4.40946		530500	19.4	27.2	21.3	22.6333	4.06735		530500	22.3	18.6	24.2	21.7	2.84781		530500	32.4	22.8	19	24.7333	6.90604
	531000	15.6	22.5	11	16.3667	5.78821		531000	20.2	23.9	14.7	19.6	4.62925		531000	19.7	18.6	22	20.1	1.73494		531000	32.3	22.5	20.8	25.2	6.20725
	531500	14.5	25.4	14.5	18.1333	6.29312		531500	21.3	27.1	22.7	23.7	3.02655		531500	20.7	17.2	20.7	19.5333	2.02073		531500	26.3	16.7	13.4	18.8	6.70149
	532000	14.5	21.8	12.3	16.2	4.97293		532000	22.4	28.8	25.6	25.6	3.2		532000	21.3	19.5	26.6	22.4667	3.69098		532000	30.9	22.2	22.2	25.1	5.02295
	532500	16.1	21.5	9.8	15.8	5.85577		532500	19.6	23.2	20.4	21.0667	1.89033		532500	15.4	13.9	23.6	17.6333	5.22143		532500	23.6	18.8	18.8	20.4	2.77128
	533000	12.6	18	8.6	13.0667	4.71734		533000	17.5	27.1	18.1	20.9	5.37773		533000	19.3	19.3	25.1	21.2333	3.34863		533000	22.4	13.1	10.6	15.3667	6.21798
	533500	12	13.5	6	10.5	3.96863		533500	10.4	16.6	9.2	12.0667	3.97157		533500	12.3	10.5	17.6	13.4667	3.69098		533500	19.9	13.8	10.7	14.8	4.68081
	534000	8.7	14	10.9	11.2	2.66271		534000	8	15.9	12.7	12.2	3.97366		534000	20.5	11.3	16.9	16.2333	4.63609		534000	25.5	18.2	16.3	20	4.85695
	534500	8.8	20	13.3	14.0333	5.6359		534500	14	22.2	18.5	18.2333	4.1065		534500	21.6	19.6	21.3	20.8333	1.07858		534500	32.2	22.7	18.9	24.6	6.85055
	535000	11.2	19.3	16.1	15.5333	4.07962		535000	16.3	26.7	20.4	21.1333	5.23864		535000	21.8	20.2	30.2	24.0667	5.37153		535000	38	25.4	18.2	27.2	10.022
	535500	13.7	17.4	12.9	14.6667	2.40069		535500	18.6	25.4	23.7	22.5667	3.53883		535500	13.6	10.9	15.5	13.3333	2.31157		535500	35.3	20.3	16.6	24.0667	9.90269
	536000	9.1	16.4	10	11.8333	3.98037		536000	9	18	16.1	14.3667	4.74377		536000	12.2	8.7	12.3	11.0667	2.0502		536000	33	21.4	16.7	23.7	8.38987
	536500	7.9	12.7	8.3	9.63333	2.66333		536500	18.9	23.3	17.1	19.7667	3.18957		536500	16.4	16.4	24.6	19.1333	4.73427		536500	47.2	28.3	22.6	32.7	12.8767
	537000	7.9	10.5	6.3	8.23333	2.11975		537000	19.9	24.8	19.9	21.5333	2.82902		537000	18	18	25.4	20.4667	4.27239		537000	25.4	14.5	13.4	17.7667	6.6335
	537500	10.3	19.2	16.2	15.2333	4.52806		537500	18.8	24.4	17.8	20.3333	3.55715		537500	16.9	15.2	20.3	17.4667	2.59679		537500	25.6	13.4	11.9	16.9667	7.51421
	538000	8.6	12	8.5	9.7	1.99249		538000	20.6	24.3	16.8	20.5667	3.75011		538000	15.7	15.7	19.6	17	2.25167		538000	29.9	22.3	20.4	24.2	5.02693
	538500	10.4	15.6	9.1	11.7	3.43948		538500	14.6	25.6	21.9	20.7	5.59732		538500	17.4	17.4	22.6	19.1333	3.00222		538500	22.2	16.6	16.6	18.4667	3.23316
	539000	10.1	20.2	12.9	14.4	5.2144		539000	19.2	27.5	21.3	22.6667	4.31548		539000	21.5	17.8	21.9	20.4	2.26053		539000	28.2	18.8	16.9	21.3	6.05062
	539500	7.1	14.9	10.9	10.9667	3.90043		539500	15.9	23	15.9	18.2667	4.09919		539500	8.5	6.3	9.4	8.06667	1.59478		539500	30.4	21.1	16.5	22.6667	7.0812
	540000	11.7	22.8	17.5	17.3333	5.55188		540000	27.1	30.8	23.5	27.1333	3.65011		540000	14.6	12.8	16.4	14.6	1.8		540000	33	18.2	18.2	23.1333	8.54478
	540500	8.8	16.8	11.8	12.4667	4.04145		540500	19.3	28.2	22.9	23.4667	4.47698		540500	15.6	15.6	21.9	17.7	3.63731		540500	32.9	22.4	20.2	25.1667	6.787
	541000	8.7	16.1	12.5	12.4333	3.70045		541000	21.7	35.7	27.8	28.4	7.01926		541000	21.2	19.7	30.4	23.7667	5.79339		541000	38.8	25.8	20.3	28.3	9.5
	541500	9.6	18.9	17.2	15.2333	4.9521		541500	16.3	25.3	21.1	20.9	4.50333		541500	25.1	22.5	22.5	23.3667	1.50111		541500	31.2	15.5	13.8	20.1667	9.59288
	542000	5.4	18.2	16.3	13.3	6.90724		542000	17.7	24.9	21.4	21.3333	3.60046		542000	13.9	12.3	17	14.4	2.38956		542000	33.3	15.7	12.7	20.5667	11.1289
	542500	12.7	25.4	21.7	19.9333	6.53172		542500	20	27.6	22.4	23.3333	3.88501		542500	18.3	18.3	25.6	20.7333	4.21466		542500	28.7	21.4	16.1	22.0667	6.3264
	543000	11.8	32.7	32.7	25.7333	12.0666		543000	25.7	33.2	28.3	29.0667	3.80832		543000	17.3	16.5	18	17.2667	0.750555		543000	22.4	13.4	10.4	15.4	6.245
	543500	8.8	26.2	23.1	19.3667	9.28134		543500	28.4	36.6	27	30.6667	5.18588		543500	15.2	13.3	15.2	14.5667	1.09697		543500	20.2	14.6	12.8	15.8667	3.85919
	544000	14.5	33.8	24.4	24.2333	9.65108		544000	24.1	37.9	29.3	30.4333	6.96946		544000	15.1	15.1	21.4	17.2	3.63731		544000	26.7	16.1	16.1	19.6333	6.11991
	544500	8.7	26.2	26.2	20.3667	10.1036		544500	24.2	29.8	22.3	25.4333	3.89915		544500	14.7	13.1	18.1	15.3	2.55343		544500	22.8	14.2	12.8	16.6	5.41479
	545000	5	14.4	12.8	10.7333	5.02925		545000	24.6	36	30.2	30.2667	5.70029		545000	22	20.2	27.5	23.2333	3.80307		545000	24	14.8	12.9	17.2333	5.93661
	545500	6.7	13.5	11.6	10.6	3.50856		545500	22	31.1	27.1	26.7333	4.56107		545500	12	12	15.5	13.1667	2.02073		545500	30.1	19.4	15.7	21.7333	7.47819
	546000	8.4	16.3	13	12.5667	3.96779		546000	15.6	24.2	22.4	20.7333	4.53578		546000	19.3	19.3	29	22.5333	5.6003		546000	31.3	22.6	13.9	22.6	8.7
	546500	10.4	14.9	11.9	12.4	2.29129		546500	22.8	31.5	28.1	27.4667	4.38444		546500	23.2	20	29.2	24.1333	4.67047		546500	26.9	21.5	17.9	22.1	4.5299
	547000	13.2	21.2	15.1	16.5	4.17971		547000	27.2	36.9	31.1	31.7333	4.88092		547000	17.4	15.6	24.3	19.1	4.59239		547000	18.6	13.5	11.8	14.6333	3.53883
	547500	12.7	14.9	9.3	12.3	2.82135		547500	15.2	20.9	17.1	17.7333	2.9023		547500	21.7	21.7	29	24.1333	4.21466		547500	25.5	17.7	13.1	18.7667	6.26844
	548000	10	17.6	14.4	14	3.81576		548000	19.2	24.4	22.7	22.1	2.65141		548000	28.8	27	28.8	28.2	1.03923		548000	15	10.9	7.9	11.2667	3.56417
	548500	11.1	20.6	19	16.9	5.08626		548500	24.9	35.6	31.9	30.8	5.43415		548500	20	18.2	20	19.4	1.03923		548500	23.5	14.5	12.7	16.9	5.78619
	549000	7.5	18.8	16.9	14.4	6.05062		549000	16.6	27.2	22.5	22.1	5.31131		549000	17.3	17.3	26.7	20.4333	5.42709		549000	20.6	14.3	11.5	15.4667	4.66083
	549500	10.3	20.7	16.4	15.8	5.2259		549500	13.1	20.5	14.9	16.1667	3.85919		549500	14.2	14.2	17.8	15.4	2.07846		549500	24.8	15.5	12.4	17.5667	6.45316
	550000	8.7	11.2	7	8.96667	2.11266		550000	15.6	26.6	19.2	20.4667	5.60833		550000	15.7	11.9	14.9	14.1667	2.00333		550000	39.7	23.8	23.8	29.1	9.17987
	550500	9.4	18.8	11	13.0667	5.02925		550500	10.2	12.7	7.3	10.0667	2.70247		550500	21.4	16.8	24.4	20.8667	3.82797		550500	26.9	16.1	12.5	18.5	7.494
	551000	8.4	15.1	12.6	12.0333	3.38575		551000	20.6	26.2	20.6	22.4667	3.23316		551000	15.3	15.3	21.6	17.4	3.63731		551000	24.2	15.5	12.1	17.2667	6.24046
	551500	10.3	13.7	12	12	1.7		551500	29.2	35.1	28.6	30.9667	3.59212		551500	20	18.4	27.4	21.9333	4.80139		551500	37.6	18.8	12.5	22.9667	13.0585
	552000	14.8	21.1	17.6	17.8333	3.15647		552000	24.6	32.2	22.6	26.4667	5.06491		552000	13	9.7	16.1	12.9333	3.20052		552000	20.9	13.9	8.7	14.5	6.12209
	552500	8.3	24.6	22.7	18.5333	8.9131		552500	22.6	28.3	22.7	24.5333	3.26241		552500	15.8	12.3	14.1	14.0667	1.75024		552500	33	18.6	15.7	22.4333	9.26517
	553000	7.6	15.3	11.9	11.6	3.85876		553000	23.4	41.5	34.2	33.0333	9.10622		553000	19.9	17.1	25.8	20.9333	4.4411		553000	22	12.9	12.9	15.9333	5.25389
	553500	9.3	20.2	20.2	16.5667	6.29312		553500	15.6	29.6	22.6	22.6	7		553500	16.1	16.1	20.9	17.7	2.77128		553500	15.7	11.4	11.4	12.8333	2.48261
	554000	10.6	21.1	13.1	14.9333	5.48483		554000	17.8	28.7	21.5	22.6667	5.54286		554000	14.9	11.6	15	13.8333	1.93477		554000	21.5	16.1	10.7	16.1	5.4
	554500	5.8	15.6	10.4	10.6	4.90306		554500	25.9	39.5	34.1	33.1667	6.84787		554500	18.4	16.6	24	19.6667	3.85919		554500	25.3	15.5	13.1	17.9667	6.46323
	555000	8	12.6	9	9.86667	2.41937		555000	20	31	28.9	26.6333	5.83981		555000	24.4	20.9	26.1	23.8	2.65141		555000	28.3	20.7	18.8	22.6	5.02693
	555500	15.2	19	13.8	16	2.69072		555500	24.6	31.7	28.2	28.1667	3.55012		555500	17.2	15.5	24.9	19.2	5.00899		555500	30	18.7	14.9	21.2	7.8543
	556000	11	19.8	15.2	15.3333	4.40151		556000	24.3	34.7	26	28.3333	5.57883		556000	14.7	11.1	24.1	16.6333	6.71218		556000	30.8	19.2	15.3	21.7667	8.06246
	556500	9.8	15.6	6.9	10.7667	4.42982		556500	19.4	31.2	24.9	25.1667	5.90452		556500	17.8	16.5	21.8	18.7	2.76225		556500	34.6	20.7	19	24.7667	8.55823
	557000	11	20.1	16.8	15.9667	4.60688		557000	21	29.2	18.8	23	5.48088		557000	17.2	13.8	18.9	16.6333	2.59679		557000	27	19.2	13.5	19.9	6.77717
	557500	10.1	13.5	10.5	11.3667	1.85831		557500	18.1	24.4	22.5	21.6667	3.23161		557500	21.6	19.9	37.7	26.4	9.82293		557500	28.2	15.5	14	19.2333	7.8015
	558000	12.1	20.7	12.4	15.0667	4.88092		558000	25.9	34	25.1	28.3333	4.92375		558000	16.6	15	27.1	19.5667	6.57292		558000	29.4	17.2	15.5	20.7	7.58222
	558500	15.2	19	9	14.4	5.04777		558500	18.8	25.3	19.5	21.2	3.56791		558500	23.7	21.7	29.9	25.1	4.27551		558500	38.3	22.9	18	26.4	10.5929
	559000	7.2	17.4	13.9	12.8333	5.18298		559000	21.6	33.3	25.4	26.7667	5.96853		559000	27.5	21.4	28.8	25.9	3.95095		559000	35	20.1	20.1	25.0667	8.60252
	559500	11.2	20.8	17.3	16.4333	4.85833		559500	15	24.6	21.6	20.4	4.91121		559500	20.9	20.5	26	22.4667	3.06649		559500	22.3	15.5	15.5	17.7667	3.92598
	560000	7.5	12.4	9.3	9.73333	2.47857		560000	14.9	22.4	18.7	18.6667	3.75011		560000	17.5	15.9	23.9	19.1	4.2332		560000	25.8	16.1	16.1	19.3333	5.6003
	560500	9.6	20.3	14.6	14.8333	5.35381		560500	26.5	35.5	27.5	29.8333	4.93288		560500	13.1	9.8	11.5	11.4667	1.65025		560500	31.9	16.9	15	21.2667	9.25761
	561000	13	25.8	18.5	19.1	6.42106		561000	27.7	38.8	29.8	32.1	5.89661		561000	19.8	18.1	26.1	21.3333	4.21466		561000	46.9	20.6	20.4	29.3	15.2424
	561500	11.2	18.8	16.9	15.6333	3.95517		561500	11.3	15.2	10.6	12.3667	2.47857		561500	21.2	15.8	27.6	21.5333	5.90706		561500	32.5	23.4	18	24.6333	7.32826
	562000	12.5	22.3	18.6	17.8	4.94874		562000	7.6	11.5	7.6	8.9	2.25167		562000	18.5	16.7	16.7	17.3	1.03923		562000	29.4	18.3	16.1	21.2667	7.12905
	562500	11.4	16.8	10.1	12.7667	3.55293		562500	12.5	26.4	21.1	20	7.01498		562500	14.1	10.6	15.8	13.5	2.65141		562500	45	31.3	25.4	33.9	10.0553
	563000	5.1	11.9	8.5	8.5	3.4		563000	20.4	35.3	28.3	28	7.45453		563000	10.7	10.7	17.9	13.1	4.15692		563000	31.5	15.8	15.1	20.8	9.27308
	563500	11.4	14.1	9.3	11.6	2.40624		563500	16.3	22.8	16.3	18.4667	3.75278		563500	20.8	19	29.5	23.1	5.61516		563500	19	9.4	7.6	12	6.12862
	564000	7.6	15.3	9.5	10.8	4.01123		564000	19.2	23	15.8	19.3333	3.60185		564000	11	11	16.6	12.8667	3.23316		564000	33.2	19.3	16.1	22.8667	9.09084
	564500	12.8	23.6	16.1	17.5	5.53444		564500	16.4	25.4	21	20.9333	4.50037		564500	13.9	13.9	20.4	16.0667	3.75278		564500	28.1	19.7	18.1	21.9667	5.37153
	565000	6.5	16.4	12.8	11.9	5.01099		565000	20.2	24.4	16.9	20.5	3.75899		565000	11.3	9.7	22.6	14.5333	7.0316		565000	29.1	18.7	17	21.6	6.55057
	565500	7.8	18.7	12	12.8333	5.49758		565500	21.3	26.6	22.7	23.5333	2.74651		565500	15.8	14.1	17.6	15.8333	1.75024		565500	34.4	21.6	19.8	25.2667	7.96074
	566000	8.7	19.3	15.8	14.6	5.40093		566000	19.9	30.8	25.4	25.3667	5.45008		566000	10.6	10.6	13.3	11.5	1.55885		566000	25.6	16.4	16.4	19.4667	5.31162
	566500	8.4	14.6	11	11.3333	3.11341		566500	17.5	28	21.8	22.4333	5.27857		566500	15	13.3	16.6	14.9667	1.65025		566500	30.4	22	18.6	23.6667	6.07399
	567000	7	15.6	12.7	11.7667	4.37531		567000	26.2	32.4	26.6	28.4	3.46987		567000	15.8	12.5	17.1	15.1333	2.37136		567000	27.6	18.5	16.9	21	5.77148
	567500	9.8	13.7	7.7	10.4	3.04467		567500	15.9	29.8	25.7	23.8	7.14213		567500	17.4	15.2	21.1	17.9	2.98161		567500	35.2	22.2	20.4	25.9333	8.07548
	568000	8.9	14.3	8.4	10.5333	3.27159		568000	19.5	30.1	24.4	24.6667	5.30503		568000	25.3	25.3	29	26.5333	2.1362		568000	31.1	18.2	14.6	21.3	8.67583
	568500	7.3	12.6	7	8.96667	3.15013		568500	22.4	26.4	18.1	22.3	4.1509		568500	17.7	17.7	27.5	20.9667	5.65803		568500	35.1	20.3	18.4	24.6	9.14276
	569000	7.8	14	10.8	10.8667	3.10054		569000	21.5	35.2	25.6	27.4333	7.0316		569000	9.7	8.1	16.1	11.3	4.2332		569000	35.6	21.3	17.7	24.8667	9.46802
	569500	6.1	11.8	8.8	8.9	2.85132		569500	16.2	21.1	16.3	17.8667	2.8006		569500	16.6	13.3	18.3	16.0667	2.54231		569500	33.2	18.2	15.8	22.4	9.42974
	570000	7.3	21.8	18.2	15.7667	7.55006		570000	11.8	18.5	16.8	15.7	3.48281		570000	16.7	14.8	18.6	16.7	1.9		570000	20.9	10.4	6.9	12.7333	7.28583
	570500	8.5	16.9	15.2	13.5333	4.4411		570500	20.9	24.8	19.1	21.6	2.91376		570500	27.4	27.4	30.6	28.4667	1.84752		570500	20	13.3	11.6	14.9667	4.4411
	571000	8.2	14.1	9.4	10.5667	3.11823		571000	19	22.8	20.9	20.9	1.9		571000	16	16	19.6	17.2	2.07846		571000	25.1	16.3	14.8	18.7333	5.56447
	571500	13.3	15.2	6.9	11.8	4.34856		571500	14.6	19.5	17.9	17.3333	2.49867		571500	14.3	14.3	15.9	14.8333	0.92376		571500	43.3	27	21.6	30.6333	11.297
	572000	9.7	19.4	14.9	14.6667	4.85421		572000	16.9	23.1	15.4	18.4667	4.08207		572000	20.3	19.4	26.5	22.0667	3.86566		572000	33.7	19.4	17.7	23.6	8.78806
	572500	7.7	17.8	12.7	12.7333	5.05008		572500	16.1	24.2	19.9	20.0667	4.05257		572500	14	12.4	14	13.4667	0.92376		572500	27.4	17.8	11.9	19.0333	7.82326
	573000	8.5	14.6	9.7	10.9333	3.23161		573000	26.2	35.1	28	29.7667	4.70567		573000	19.6	17.8	19.6	19	1.03923		573000	16.5	11	7.2	11.5667	4.67582
	573500	9.5	13	9.7	10.7333	1.96554		573500	18.9	36	32.2	29.0333	8.97905		573500	17.2	15.2	21	17.8	2.94618		573500	23.9	18.4	13.9	18.7333	5.00833
	574000	9.9	13.2	11.6	11.5667	1.65025		574000	17.9	29.5	19	22.1333	6.40338		574000	16.8	16.8	25.4	19.6667	4.96521		574000	25.6	17.7	12.9	18.7333	6.41275
	574500	12.3	19.2	17.3	16.2667	3.56417		574500	12.7	23.9	18.8	18.4667	5.60744		574500	23.2	23.2	38.5	28.3	8.83346		574500	35.3	21.1	17.5	24.6333	9.41134
	575000	14.1	23	14.3	17.1333	5.08167		575000	13	19.5	14.6	15.7	3.38674		575000	17.2	15.3	21.1	17.8667	2.95691		575000	20.4	14.1	12.5	15.6667	4.17652
	575500	6.6	12.9	8.7	9.4	3.2078		575500	25.7	35.7	25.8	29.0667	5.74485		575500	11.5	11.5	16.4	13.1333	2.82902		575500	24.8	17.1	17.1	19.6667	4.4456
	576000	8.4	16.5	13.2	12.7	4.07308		576000	19.1	24.3	19	20.8	3.0315		576000	13	11.3	18.5	14.2667	3.76342		576000	25.8	16.6	12.9	18.4333	6.64254
	576500	9.1	15.1	11.1	11.7667	3.05505		576500	15.4	24	18.8	19.4	4.33128		576500	16.9	15.2	19.3	17.1333	2.05994		576500	22.4	13	13	16.1333	5.42709
	577000	11.3	24.9	19.2	18.4667	6.82959		577000	23.1	32.2	26	27.1	4.64866		577000	14.9	13.4	19.4	15.9	3.1225		577000	33.1	21.5	16.5	23.7	8.51587
	577500	12	17.5	13.3	14.2667	2.8746		577500	20.9	29.1	22.2	24.0667	4.40719		577500	17.6	11.7	11.7	13.6667	3.40637		577500	40.8	23.2	21.2	28.4	10.7852
	578000	8.3	12.3	6.1	8.9	3.14325		578000	9.6	15.4	9.4	11.4667	3.40783		578000	12.7	10.9	20	14.5333	4.81906		578000	42.2	27	24.9	31.3667	9.44052
	578500	8.7	16.4	10.9	12	3.96611		578500	20.2	25.5	19.5	21.7333	3.28075		578500	19.2	19.2	32.6	23.6667	7.73649		578500	43.7	23.6	21.8	29.7	12.1577
	579000	11.1	22.2	13.3	15.5333	5.87736		579000	13.4	20.2	13.6	15.7333	3.86954		579000	21.7	18.1	25.7	21.8333	3.80175		579000	30.2	20.1	18.4	22.9	6.37887
	579500	9.9	16.6	14.7	13.7333	3.45302		579500	20.5	29.1	20.5	23.3667	4.96521		579500	13.1	13.1	20.5	15.5667	4.27239		579500	34.6	22.8	19.5	25.6333	7.93872
	580000	5	12.8	11.2	9.66667	4.11987		580000	15.4	15.4	13	14.6	1.38564		580000	13.1	13.1	18.1	14.7667	2.88675		580000	30.5	14.3	10.1	18.3	10.7722
	580500	15.5	18.6	9.3	14.4667	4.73533		580500	13	24	22.2	19.7333	5.90028		580500	19.5	19.5	29.8	22.9333	5.94671		580500	36	19.3	16.1	23.8	10.686
	581000	10.4	19.1	13.9	14.4667	4.37759		581000	13.7	24	20.3	19.3333	5.2176		581000	21	20.4	29.1	23.5	4.85901		581000	31.5	17.3	17.3	22.0333	8.19837
	581500	9.4	20.1	16.8	15.4333	5.47936		581500	20.4	31.4	26.5	26.1	5.5109		581500	21.9	20.1	25.8	22.6	2.91376		581500	34.1	22.1	18.7	24.9667	8.09032
	582000	10.6	19.8	11.5	13.9667	5.07182		582000	12.8	20.8	16	16.5333	4.02658		582000	12.3	10.7	15.3	12.7667	2.33524		582000	25.9	17.3	17.2	20.1333	4.99433
	582500	11.2	12.8	7.3	10.4333	2.82902		582500	19.5	25.4	19.5	21.4667	3.40637		582500	16.1	16.1	20.8	17.6667	2.71355		582500	38	24.6	18.9	27.1667	9.80527
	583000	11.7	19.8	17.9	16.4667	4.23596		583000	18.7	25.5	25.5	23.2333	3.92598		583000	18.5	18.5	27.8	21.6	5.36936		583000	34.4	23.4	18	25.2667	8.35783
	583500	8.5	21.6	18.6	16.2333	6.86319		583500	15	18.8	13.1	15.6333	2.9023		583500	13.2	13.2	18.2	14.8667	2.88675		583500	32.5	19	19	23.5	7.79423
	584000	10.1	15.9	12.4	12.8	2.92062		584000	21.8	29.2	23.7	24.9	3.84318		584000	17.7	16.1	19.5	17.7667	1.70098		584000	23.9	15.6	15.6	18.3667	4.79201
	584500	8.3	13.5	6.6	9.46667	3.5949		584500	24.5	30.8	21.7	25.6667	4.66083		584500	17.8	16	17.8	17.2	1.03923		584500	29.1	15.5	15.5	20.0333	7.85196
	585000	7.3	14.6	8.8	10.2333	3.8553		585000	13.4	26.7	24.8	21.6333	7.19328		585000	13.5	11.8	18.6	14.6333	3.53883		585000	36.9	20.3	20.3	25.8333	9.58401
	585500	10.7	16.4	11.5	12.8667	3.08599		585500	18.1	27.2	25.4	23.5667	4.81906		585500	16.9	10.9	23.4	17.0667	6.25167		585500	19.3	15.4	13.5	16.0667	2.95691
	586000	16	20.4	14.9	17.1	2.91033		586000	13.5	18.2	12.2	14.6333	3.15647		586000	11	11	18.9	13.6333	4.56107		586000	22.4	12.8	9.6	14.9333	6.66133
	586500	16.2	19.8	16.7	17.5667	1.95021		586500	13.3	15.2	11.4	13.3	1.9		586500	14.1	12.9	16.5	14.5	1.83303		586500	24	14.7	12.8	17.1667	5.99361
	587000	9	14.4	9	10.8	3.11769		587000	28.9	36.1	19.6	28.2	8.27224		587000	13.8	13.8	20	15.8667	3.57957		587000	30.2	20.1	16.8	22.3667	6.98164
	587500	10.4	18.8	13	14.0667	4.30039		587500	19.5	30.2	23.1	24.2667	5.44457		587500	13.6	13.6	13.6	13.6	0		587500	33	21.9	16.1	23.6667	8.58739
	588000	6.8	12.3	10.6	9.9	2.81603		588000	11.8	16.9	15.1	14.6	2.5865		588000	17.2	17.2	18.8	17.7333	0.92376		588000	31.6	20.5	18.9	23.6667	6.91689
	588500	11	20.5	13.2	14.9	4.97293		588500	18.2	23.2	19.9	20.4333	2.54231		588500	15	15	22.6	17.5333	4.38786		588500	24.9	14.9	13.2	17.6667	6.32166
	589000	8.9	13.4	8.3	10.2	2.78747		589000	29	36.2	30.6	31.9333	3.78065		589000	13.9	13	14.9	13.9333	0.950438		589000	27.7	18.5	16.3	20.8333	6.04759
	589500	7.7	18.3	18.3	14.7667	6.11991		589500	20.9	28.6	24.8	24.7667	3.85011		589500	15.7	12.2	17.5	15.1333	2.69506		589500	20.4	13.6	7.6	13.8667	6.40417
	590000	11.1	18.6	14.9	14.8667	3.75011		590000	17.2	23.5	20.4	20.3667	3.15013		590000	12.3	10	16.9	13.0667	3.51331		590000	24.4	15.1	15.1	18.2	5.36936
	590500	14	23.4	17.6	18.3333	4.74271		590500	14.6	21.9	21.9	19.4667	4.21466		590500	13.5	11.8	17.1	14.1333	2.70617		590500	30.5	19.7	17.9	22.7	6.81469
	591000	8	15.3	8.5	10.6	4.07799		591000	20	34	26.1	26.7	7.01926		591000	19	17.1	26.7	20.9333	5.08363		591000	28.3	18.2	13.3	19.9333	7.64875
	591500	5.9	14.5	9.7	10.0333	4.30968		591500	13.6	16.9	13.6	14.7	1.90526		591500	14.7	13	16.3	14.6667	1.65025		591500	17.6	10.5	9.2	12.4333	4.52143
	592000	7.4	17.9	16.2	13.8333	5.6359		592000	18.2	23.7	20	20.6333	2.80416		592000	19.8	19.8	29.3	22.9667	5.48483		592000	23	15.8	12.3	17.0333	5.45558
	592500	11.4	24.8	21.3	19.1667	6.95006		592500	10.5	13.5	13.5	12.5	1.73205		592500	11.8	11.8	19.3	14.3	4.33013		592500	29.2	24.3	19.3	24.2667	4.95008
	593000	8.8	15.9	13	12.5667	3.56978		593000	16.8	22.4	18	19.0667	2.94845		593000	13.9	13.9	17.4	15.0667	2.02073		593000	26.7	16.7	13.4	18.9333	6.92556
	593500	8.4	11.8	6.2	8.8	2.82135		593500	14.6	16.4	10.9	13.9667	2.80416		593500	23.1	21.2	27	23.7667	2.95691		593500	28.5	18.9	15.2	20.8667	6.86464
	594000	12.6	20.7	15	16.1	4.16053		594000	18.6	24.2	19.1	20.6333	3.09892		594000	24.7	21.2	28.3	24.7333	3.55012		594000	29.3	17.2	17.2	21.2333	6.98594
	594500	12.2	13.9	6.7	10.9333	3.76342		594500	14.6	25.6	16.2	18.8	5.94306		594500	12.6	12.6	19	14.7333	3.69504		594500	36.8	24.5	22.3	27.8667	7.8143
	595000	10.5	15.8	8.5	11.6	3.77227		595000	13.2	22.4	18.9	18.1667	4.64363		595000	15.2	13.5	20.3	16.3333	3.53883		595000	25.6	20	14.6	20.0667	5.5003
	595500	9	16.3	13.1	12.8	3.65923		595500	13	20.6	14.3	15.9667	4.06489		595500	18.6	16.9	24.4	19.9667	3.93234		595500	19.7	11.6	11.4	14.2333	4.73533
	596000	8.4	12.7	11.3	10.8	2.19317		596000	14.8	21.1	13	16.3	4.25323		596000	18	18	28.8	21.6	6.23538		596000	32.2	20.3	15.2	22.5667	8.72372
	596500	6.7	17.6	12.8	12.3667	5.46291		596500	13.7	20.7	18.9	17.7667	3.63501		596500	24.4	22.6	28.2	25.0667	2.8589		596500	26.7	16.8	14.6	19.3667	6.44541
	597000	3.6	9.1	9.1	7.26667	3.17543		597000	19.3	22.5	14.5	18.7667	4.02658		597000	17	17	22.1	18.7	2.94449		597000	17.4	11.6	9.7	12.9	4.01123
	597500	8.2	11.7	8.8	9.56667	1.87172		597500	10.2	11.9	10.2	10.7667	0.981495		597500	14.3	14.3	19.6	16.0667	3.05996		597500	19.8	12	10.7	14.1667	4.92172
	598000	5.2	12.3	7	8.16667	3.69098		598000	19.4	26.6	19	21.6667	4.27707		598000	17.2	17.2	25.2	19.8667	4.6188		598000	30.2	15.9	15.9	20.6667	8.25611
	598500	7.2	16.8	16.5	13.5	5.45802		598500	24	35.2	29.6	29.6	5.6		598500	7.6	7.6	15.2	10.1333	4.38786		598500	15.9	10.1	10.1	12.0333	3.34863
	599000	12	22.3	18.7	17.6667	5.22717		599000	21.4	28.7	21.5	23.8667	4.18609		599000	23.5	23.5	30.7	25.9	4.15692		599000	17.3	10.3	10.3	12.6333	4.04145
	599500	13.6	16.9	9.6	13.3667	3.65559		599500	9.6	12.8	11.2	11.2	1.6		599500	23.1	23.1	36.8	27.6667	7.9097		599500	31	18.9	18.9	22.9333	6.98594
	600000	11.3	16.9	9.4	12.5333	3.89915		600000	17.7	22.6	19.3	19.8667	2.49867		600000	11.9	11.9	13.6	12.4667	0.981495		600000	45.2	26.5	24.5	32.0667	11.4177
	600500	7.5	14.1	11	10.8667	3.30202		600500	10.9	14.6	10.9	12.1333	2.1362		600500	16.2	14.7	16.7	15.8667	1.04083		600500	36.2	20.6	18.9	25.2333	9.53537
	601000	12.3	20.1	16.1	16.1667	3.90043		601000	17.6	22.4	19	19.6667	2.46847		601000	12.4	10.7	17.8	13.6333	3.7072		601000	27.4	15.4	15.4	19.4	6.9282
	601500	13.8	14.4	12.6	13.6	0.916515		601500	16.2	23.4	16.2	18.6	4.15692		601500	23	18.1	19.7	20.2667	2.49867		601500	12.1	9	9	10.0333	1.78979
	602000	12.4	18.7	15.9	15.6667	3.15647		602000	12	15.5	12	13.1667	2.02073		602000	15.1	15.1	18.9	16.3667	2.19393		602000	20.6	12	10.3	14.3	5.52178
	602500	12.7	15.2	9.5	12.4667	2.85715		602500	18.4	25.1	16.6	20.0333	4.47921		602500	15.1	13.4	20.9	16.4667	3.93234		602500	39.4	25.6	19.7	28.2333	10.1106
	603000	13.5	16.9	14.7	15.0333	1.72434		603000	17.5	26.7	17.8	20.6667	5.22717		603000	17.5	15.7	19.3	17.5	1.8		603000	40.5	27	22.9	30.1333	9.20887
	603500	10.8	14.9	12.2	12.6333	2.08407		603500	11.2	16.9	9.7	12.6	3.79868		603500	21.2	18.2	19.7	19.7	1.5		603500	30.9	19.4	17.8	22.7	7.14633
	604000	8.3	13.2	11.4	10.9667	2.47857		604000	16.4	23.9	17.9	19.4	3.96863		604000	16.2	16.2	18	16.8	1.03923		604000	32.7	21.7	16.4	23.6	8.31445
	604500	8.6	16.9	13.5	13	4.17253		604500	15.2	22	17.4	18.2	3.46987		604500	19.8	19.8	27	22.2	4.15692		604500	19	13.3	11.4	14.5667	3.95517
	605000	5.8	10.4	7.4	7.86667	2.33524		605000	20.5	33.6	26.1	26.7333	6.57292		605000	22.2	20.4	24.6	22.4	2.10713		605000	26.3	17.5	13.1	18.9667	6.72111
	605500	11.9	18.8	16.2	15.6333	3.48473		605500	23	28.3	21	24.1	3.77227		605500	10.2	10.2	20.4	13.6	5.88897		605500	26.9	19.2	19.2	21.7667	4.4456
	606000	11.8	15.7	13.5	13.6667	1.95533		606000	16.2	23.5	19.9	19.8667	3.65011		606000	13.8	13.8	24.2	17.2667	6.00444		606000	35.5	19.4	19.4	24.7667	9.29534
	606500	11.6	21.5	14.3	15.8	5.11762		606500	17.5	22.7	21	20.4	2.65141		606500	14.9	14.9	24.3	18.0333	5.42709		606500	37.2	25.3	23.4	28.6333	7.47953
	607000	10.3	14.6	8.1	11	3.30606		607000	13.4	20.5	16.1	16.6667	3.58376		607000	20	20	29.5	23.1667	5.48483		607000	26.6	13.3	13.3	17.7333	7.67876
	607500	9.7	22.6	18.8	17.0333	6.62898		607500	12	19.5	13.5	15	3.96863		607500	13.4	11.5	15.4	13.4333	1.95021		607500	31.4	19.2	15.6	22.0667	8.2809
	608000	9.3	18.6	10.7	12.8667	5.01431		608000	12.6	21.7	17.5	17.2667	4.55448		608000	12.6	10.8	19.9	14.4333	4.81906		608000	30	18.7	18.7	22.4667	6.52406
	608500	11.2	16.3	9.6	12.3667	3.49905		608500	14.4	22.5	17.6	18.1667	4.07962		608500	13.8	12	18.9	14.9	3.57911		608500	34	20.4	20.4	24.9333	7.85196
	609000	8.8	17.5	14	13.4333	4.37759		609000	25.3	30.8	25.4	27.1667	3.14696		609000	21.8	21.8	29.3	24.3	4.33013		609000	23.1	16.4	16.4	18.6333	3.86825
	609500	9	14.5	9.5	11	3.04138		609500	24.1	27.8	20.9	24.2667	3.45302		609500	13.3	11.6	19.5	14.8	4.15812		609500	28.7	16.9	13.5	19.7	7.97747
	610000	11	15.7	12.6	13.1	2.38956		610000	16.1	23.3	18.6	19.3333	3.65559		610000	20.4	17.3	23.5	20.4	3.1		610000	20.8	13.7	10.7	15.0667	5.18684
	610500	6.4	12.9	11.1	10.1333	3.35609		610500	21.8	23.5	11.5	18.9333	6.49333		610500	9.3	7.4	11.2	9.3	1.9		610500	20	11.7	9.3	13.6667	5.61456
	611000	13.3	18.2	15	15.5	2.48797		611000	16.5	18.3	14.7	16.5	1.8		611000	18	15	19.5	17.5	2.29129		611000	38	23.4	23.4	28.2667	8.42931
	611500	13	18.6	18.6	16.7333	3.23316		611500	20	25.4	16.3	20.5667	4.57639		611500	12	9.6	15.6	12.4	3.01993		611500	37.3	24.9	17.8	26.6667	9.86931
	612000	8.4	20	16.9	15.1	6.00583		612000	18.9	32.3	28.4	26.5333	6.89227		612000	17.3	15.6	19	17.3	1.7		612000	27.2	20.4	17	21.5333	5.19359
	612500	8.4	23.8	17.5	16.5667	7.74231		612500	16.3	23	19.2	19.5	3.36006		612500	15.3	15.3	22.1	17.5667	3.92598		612500	31.2	22.4	20.7	24.7667	5.6359
	613000	13.2	16.9	6.6	12.2333	5.2176		613000	13.7	25.4	19.5	19.5333	5.85007		613000	17.5	15.6	25.4	19.5	5.19711		613000	33.3	18.3	15	22.2	9.75346
	613500	12	21.3	12	15.1	5.36936		613500	18.1	24.6	19.7	20.8	3.38674		613500	19.1	19.1	27.9	22.0333	5.08068		613500	25.3	15.9	14.6	18.6	5.83866
	614000	10.4	16.3	9.1	11.9333	3.8371		614000	16.9	24.3	20.6	20.6	3.7		614000	12.8	12.8	20.1	15.2333	4.21466		614000	21.7	13.8	13.4	16.3	4.68081
	614500	9.9	13.2	8.3	10.4667	2.49867		614500	15.7	26.2	26.2	22.7	6.06218		614500	14.4	14.4	27	18.6	7.27461		614500	33.6	21.8	20.2	25.2	7.31847
	615000	14.3	19.8	13.7	15.9333	3.36204		615000	20.6	27.4	19.4	22.4667	4.31432		615000	17.1	17.1	25	19.7333	4.56107		615000	34.7	19.8	18.2	24.2333	9.09963
	615500	11.4	20.2	12.9	14.8333	4.70779		615500	14.7	16.5	11	14.0667	2.80416		615500	19.3	17.4	29	21.9	6.22174		615500	23.4	14.4	10.8	16.2	6.48999
	616000	16	26.6	17.4	20	5.75847		616000	13.6	20.4	12.9	15.6333	4.14287		616000	15.4	12.8	15.7	14.6333	1.59478		616000	39.2	21.8	16.8	25.9333	11.7581
	616500	9.4	21	16.3	15.5667	5.83467		616500	17.3	25.2	18.9	20.4667	4.17652		616500	17.2	15.3	17.2	16.5667	1.09697		616500	34.6	22.5	20	25.7	7.80833
	617000	15.2	20.9	9.5	15.2	5.7		617000	13.9	18.5	13.9	15.4333	2.65581		617000	17.8	17.8	27.5	21.0333	5.6003		617000	30.6	18.3	18.3	22.4	7.10141
	617500	10	15.6	8.1	11.2333	3.89915		617500	24.3	29.3	21.2	24.9333	4.08697		617500	22.5	20.7	28.2	23.8	3.91535		617500	21.4	13.6	10.8	15.2667	5.49303
	618000	6.2	7.2	3.6	5.66667	1.85831		618000	15.3	29	25.5	23.2667	7.11782		618000	16.9	16.9	22	18.6	2.94449		618000	33.9	21.4	17.5	24.2667	8.56757
	618500	8	14.3	11.7	11.3333	3.16596		618500	18.7	26.2	14.7	19.8667	5.83809		618500	20.8	19	26	21.9333	3.63501		618500	25.7	17.7	17.7	20.3667	4.6188
	619000	16.9	26.5	20.7	21.3667	4.8346		619000	14.3	14.4	9	12.5667	3.08923		619000	15.9	15.1	16.2	15.7333	0.568624		619000	36.6	22.3	20.7	26.5333	8.75462
	619500	8	11.8	6.4	8.73333	2.77369		619500	16.8	21.8	15.6	18.0667	3.28836		619500	14.1	14.1	20.9	16.3667	3.92598		619500	35.1	23.3	19.4	25.9333	8.17455
	620000	8.3	17.4	10.1	11.9333	4.81906		620000	14.9	24.3	20.5	19.9	4.72864		620000	21.5	21.5	26.9	23.3	3.11769		620000	27.9	22.3	18.6	22.9333	4.68224
	620500	9	19.8	15.8	14.8667	5.46016		620500	18.3	23.6	22	21.3	2.71846		620500	15.5	15.5	22.8	17.9333	4.21466		620500	26.7	17.1	14	19.2667	6.62143
	621000	8.5	18.1	13.9	13.5	4.81248		621000	18.3	21.9	18.3	19.5	2.07846		621000	21.6	20	21.6	21.0667	0.92376		621000	25.4	15.2	15.2	18.6	5.88897
	621500	7.5	13.1	9.3	9.96667	2.8589		621500	16.7	30.9	27	24.8667	7.33644		621500	16.6	16.6	25.1	19.4333	4.90748		621500	34.1	21.6	19.8	25.1667	7.78867
	622000	13	17.9	13.7	14.8667	2.65016		622000	14.8	21.4	20.3	18.8333	3.53601		622000	11.3	9.7	16.1	12.3667	3.33067		622000	34.4	18	15.9	22.7667	10.1293
	622500	9.1	11.6	8.5	9.73333	1.64418		622500	13.2	16.8	15.1	15.0333	1.80093		622500	15.9	12.4	19.5	15.9333	3.55012		622500	20.7	13.1	9.4	14.4	5.76108
	623000	11.1	15.9	14.3	13.7667	2.44404		623000	21	25.9	17.8	21.5667	4.07962		623000	17.2	16	19.3	17.5	1.67033		623000	37.3	20.4	18.6	25.4333	10.3162
	623500	8.5	8.5	5.5	7.5	1.73205		623500	17.2	21.9	17.5	18.8667	2.63122		623500	18.3	13.5	22.5	18.1	4.50333		623500	17.4	12.6	9.4	13.1333	4.02658
	624000	11.4	19.5	12.6	14.5	4.3715		624000	14.7	20.2	16.5	17.1333	2.80416		624000	18.9	17	18.9	18.2667	1.09697		624000	29	20.4	16.9	22.1	6.22656
	624500	8	17.3	9.1	11.4667	5.08167		624500	19.6	34	26.8	26.8	7.2		624500	17.8	12.5	16.1	15.4667	2.70617		624500	31.5	23.6	19.7	24.9333	6.01193
	625000	7.9	16.4	10.3	11.5333	4.38216		625000	16.5	19.5	15	17	2.29129		625000	22.7	19.2	26.3	22.7333	3.55012		625000	20.4	14.1	14.1	16.2	3.63731
	625500	3.8	11.3	9.4	8.16667	3.89915		625500	15	23.1	20.4	19.5	4.12432		625500	18.9	18.9	25	20.9333	3.52184		625500	23.2	14.9	14.9	17.6667	4.79201
	626000	9.4	20.5	13.3	14.4	5.63116		626000	7.1	10.6	6.1	7.93333	2.36291		626000	15.3	11.5	19.1	15.3	3.8		626000	33.6	24.1	22.2	26.6333	6.10765
	626500	8.8	15.3	13.3	12.4667	3.32916		626500	12.2	24.2	19	18.4667	6.01775		626500	17.4	17.4	27	20.6	5.54256		626500	23.6	16.3	14.1	18	4.97293
	627000	7.6	14.5	12.9	11.6667	3.61156		627000	11.6	14.9	13.2	13.2333	1.65025		627000	15.6	14	23.3	17.6333	4.97226		627000	23.3	16.2	12.6	17.3667	5.44457
	627500	14.5	23	15.3	17.6	4.69361		627500	15.9	28.2	22.9	22.3333	6.16955		627500	22.3	18.7	27.8	22.9333	4.58294		627500	36.4	24.2	20.7	27.1	8.24197
	628000	10.6	19.4	13	14.3333	4.54899		628000	16.6	24.7	20.9	20.7333	4.05257		628000	16.6	13.3	21.6	17.1667	4.17892		628000	28.1	21.1	16.1	21.7667	6.02771
	628500	11.4	16.3	12.8	13.5	2.52389		628500	10.8	20.1	13.9	14.9333	4.73533		628500	21.7	13.2	25.2	20.0333	6.17117		628500	29.9	19.8	17.9	22.5333	6.45006
	629000	7	16.2	12.6	11.9333	4.63609		629000	21.7	33.1	28.5	27.7667	5.73527		629000	14.8	11.1	16.7	14.2	2.84781		629000	31.4	21.4	19.8	24.2	6.28649
	629500	6.6	19.9	13	13.1667	6.65157		629500	14.4	21.6	20.6	18.8667	3.90043		629500	17.2	15	24.4	18.8667	4.91664		629500	41.3	24.3	24.3	29.9667	9.81495
	630000	9.5	17	14.5	13.6667	3.81881		630000	21.7	26	18.8	22.1667	3.62261		630000	22.6	20.9	22.6	22.0333	0.981495		630000	30.1	20	16.7	22.2667	6.98164
	630500	8.1	17.2	13.8	13.0333	4.59819		630500	11.4	17.4	14.2	14.3333	3.00222		630500	11.3	11.3	11.3	11.3	2.17558e-15		630500	19.6	14.7	13.1	15.8	3.38674
	631000	8.9	14.7	12	11.8667	2.9023		631000	11.6	17.1	13.6	14.1	2.78388		631000	13.3	11.7	18.1	14.3667	3.33067		631000	22.5	16.5	12	17	5.26783
	631500	7.1	13.4	11.5	10.6667	3.23161		631500	21.8	32.7	27.7	27.4	5.45619		631500	18.3	18.3	24.8	20.4667	3.75278		631500	16.2	12.9	12.9	14	1.90526
	632000	7.5	23.1	16.9	15.8333	7.85451		632000	20.2	25.3	18.6	21.3667	3.49905		632000	16.1	14.3	21.4	17.2667	3.69098		632000	36	17.2	15.4	22.8667	11.4094
	632500	9.6	22.1	14.8	15.5	6.27933		632500	17.8	24.9	21.4	21.3667	3.55012		632500	25.1	21	29.4	25.1667	4.2004		632500	34.1	21.5	19.7	25.1	7.84602
	633000	12.9	23.9	18.1	18.3	5.50273		633000	24.9	28.4	23.1	25.4667	2.69506		633000	8.7	7.1	14.6	10.1333	3.95011		633000	27.5	18.9	15.5	20.6333	6.18493
	633500	11.6	23.1	16	16.9	5.80259		633500	17.6	30.5	24.1	24.0667	6.45006		633500	8.9	4.7	11	8.2	3.2078		633500	29.1	21.2	17.4	22.5667	5.96853
	634000	13.9	21.4	17.8	17.7	3.751		634000	16.2	19.8	14.9	16.9667	2.53837		634000	16.9	12.3	16.4	15.2	2.52389		634000	32.9	20.1	18.3	23.7667	7.96074
	634500	10.8	23	15.8	16.5333	6.13297		634500	15.7	23.5	17.8	19	4.03609		634500	14.1	8.8	14.1	12.3333	3.05996		634500	33.8	23.1	20	25.6333	7.2404
	635000	9.8	11.2	6.7	9.23333	2.3029		635000	15.9	23.9	16.5	18.7667	4.45571		635000	22.9	22.9	24.6	23.4667	0.981495		635000	27.6	19.4	12.9	19.9667	7.36637
	635500	6.8	8.5	7.3	7.53333	0.873689		635500	14	17.5	14.7	15.4	1.85203		635500	16.3	16.3	19.9	17.5	2.07846		635500	23.4	14.3	12.5	16.7333	5.84323
	636000	13.2	13.2	8.9	11.7667	2.48261		636000	9.6	22.5	20.9	17.6667	7.0316		636000	12.5	12.5	16.1	13.7	2.07846		636000	32.1	20.2	18	23.4333	7.58573
	636500	10.4	13.8	7.1	10.4333	3.35012		636500	14.6	26.2	26.2	22.3333	6.69726		636500	10	10	14.9	11.6333	2.82902		636500	25	13.4	9.6	16	8.02247
	637000	8.1	17.2	12.5	12.6	4.55082		637000	12.4	17.7	14	14.7	2.71846		637000	15.8	15.8	22.9	18.1667	4.09919		637000	21.8	16.3	13.3	17.1333	4.31084
	637500	12.1	22.5	13.9	16.1667	5.55818		637500	24.3	38.2	29.5	30.6667	7.02306		637500	17.5	17.5	19.3	18.1	1.03923		637500	20.4	13.6	11	15	4.85386
	638000	10.8	18.3	13.3	14.1333	3.81881		638000	10.9	20	18.1	16.3333	4.80035		638000	18.8	16.9	20.7	18.8	1.9		638000	24.2	16.7	14.8	18.5667	4.97024
	638500	9.1	16.5	16.5	14.0333	4.27239		638500	18.5	29.6	25.9	24.6667	5.65184		638500	19.3	19.3	21	19.8667	0.981495		638500	33.2	23.6	22.1	26.3	6.02246
	639000	5.5	15.5	11.6	10.8667	5.04017		639000	14.6	21.8	18.5	18.3	3.60416		639000	14.2	12.7	15.8	14.2333	1.55027		639000	28.8	17.3	17.3	21.1333	6.63953
	639500	7.1	18.4	12.3	12.6	5.65597		639500	15	22.6	22.6	20.0667	4.38786		639500	18.8	13.6	15.2	15.8667	2.66333		639500	30.7	21	19.3	23.6667	6.15007
	640000	9.5	11.8	8.5	9.93333	1.69214		640000	14.2	18.5	14.2	15.6333	2.48261		640000	20.6	18.9	31.1	23.5333	6.60782		640000	40.2	21	19.1	26.7667	11.6723
	640500	5.6	16.8	11.2	11.2	5.6		640500	16.5	18.4	11	15.3	3.84318		640500	15.1	13.4	21.2	16.5667	4.10163		640500	30.1	20.1	13.9	21.3667	8.17394
	641000	12.6	19.6	14.3	15.5	3.65103		641000	16.4	20	13.3	16.5667	3.35311		641000	15	11.7	14.3	13.6667	1.73877		641000	28.2	18.8	15	20.6667	6.7951
	641500	8.9	16.1	12.8	12.6	3.60416		641500	11.8	14.5	12.6	12.9667	1.38684		641500	12.5	10.9	24.9	16.1	7.6629		641500	40.5	24.7	21.9	29.0333	10.0286
[truncated: 722 more rows]

## Sheet: Ethyl butyrate-pb1A
	GC-SSR dose response curve
[truncated: 1,708 more rows]

## Sheet: Ethyl(methylthio) acetate-pb1A
	GC-SSR dose response curve
[truncated: 1,708 more rows]

[truncated: 16 more sheets: 4-ethylguaiacol-pb1B, Methyl eugenol-pb1B, Eugenol-Pb1B, Cresol-pb1B, para- tolyl acetate-pb1B, Furaneol methylether-pb2A, Alpha-ionone-pb2A, Beta-ionone-pb2A, (-)-camphor-pb2A, Phenol-pb2B, 4-methylphenol-pb2B, Butyl 3-hydroxy butyrate-pb3A, Butyl butyrate-pb3A, 4-sec-butoxy-2-butanoate-pb3A, 2-Phenethyl acetate-pb3B, Phenethyl propionate-pb3B]
